# Supplementary material for: Metagenome-guided culturomics for the targeted enrichment of gut microbes
Source: Nat Commun. 2025 Jan 14;16:663. doi: 10.1038/s41467-024-55668-y (PMC11733127; doi:10.1038/s41467-024-55668-y)
Supplement: Supplementary file 4 — Source Data [file 41467_2024_55668_MOESM4_ESM.xlsx]

## Sheet: Figure 2
FIELD_LABELS	Stool	Benchmark	Enrichment
FIELD_COLORS	#9470DB	#5ADB6E	#f58231
Acetobacter sp. ref_mOTU_v25_03587	1	0	0
Acidaminococcus intestini ref_mOTU_v25_01949	1	1	1
Acidiphilium sp. CAG-727 meta_mOTU_v25_13297	1	0	0
Adlercreutzia equolifaciens ref_mOTU_v25_08094	0	1	0
Akkermansia muciniphila ref_mOTU_v25_03591	1	1	1
Alistipes finegoldii ref_mOTU_v25_03682	1	1	1
Alistipes finegoldii/onderdonkii ref_mOTU_v25_03069	1	1	1
Alistipes ihumii ref_mOTU_v25_07379	1	0	1
Alistipes indistinctus ref_mOTU_v25_11860	1	0	0
Alistipes obesi ref_mOTU_v25_06695	1	1	0
Alistipes putredinis ref_mOTU_v25_03683	1	1	0
Alistipes senegalensis ref_mOTU_v25_01017	1	1	0
Alistipes shahii ref_mOTU_v25_01014	1	1	1
Alistipes timonensis ref_mOTU_v25_01015	1	1	1
Allisonella histaminiformans ref_mOTU_v25_10689	1	1	1
Anaerostipes hadrus ref_mOTU_v25_00857	1	1	1
Azospirillum sp. 51_20 ref_mOTU_v25_10408	1	0	0
Azospirillum sp. CAG-239 ref_mOTU_v25_07592	1	0	0
Bacteria sp. ref_mOTU_v25_00077	0	1	0
Bacteria sp. ref_mOTU_v25_00321	0	1	1
Bacteria sp. ref_mOTU_v25_00964	0	1	0
Bacteria sp. ref_mOTU_v25_03594	1	0	0
Bacteria species incertae sedis meta_mOTU_v25_12310	1	0	0
Bacteria species incertae sedis meta_mOTU_v25_13068	1	0	0
Bacteroidales species incertae sedis meta_mOTU_v25_12262	1	1	1
Bacteroidales species incertae sedis meta_mOTU_v25_12775	1	0	0
Bacteroidales species incertae sedis meta_mOTU_v25_13655	1	0	0
Bacteroidales species incertae sedis meta_mOTU_v25_13838	0	1	1
Bacteroides bouchesdurhonensis/faecichinchillae ref_mOTU_v25_03487	0	0	0
Bacteroides caccae ref_mOTU_v25_03473	1	1	1
Bacteroides cellulosilyticus/fragilis ref_mOTU_v25_01597	1	1	1
Bacteroides clarus ref_mOTU_v25_01578	1	1	1
Bacteroides coprocola ref_mOTU_v25_11279	1	1	1
Bacteroides dorei/vulgatus ref_mOTU_v25_02367	1	1	1
Bacteroides eggerthii ref_mOTU_v25_01577	1	1	1
Bacteroides faecis/thetaiotaomicron ref_mOTU_v25_01657	1	1	1
Bacteroides finegoldii ref_mOTU_v25_03474	1	1	1
Bacteroides intestinalis ref_mOTU_v25_02809	0	1	1
Bacteroides massiliensis ref_mOTU_v25_02135	1	1	1
Bacteroides nordii ref_mOTU_v25_01682	1	1	1
Bacteroides plebeius ref_mOTU_v25_05069	1	1	1
Bacteroides rodentium/uniformis ref_mOTU_v25_00855	1	1	1
Bacteroides salyersiae ref_mOTU_v25_02140	1	1	1
Bacteroides sp. ref_mOTU_v25_02810	1	1	1
Bacteroides sp. ref_mOTU_v25_03475	1	1	1
Bacteroides stercoris ref_mOTU_v25_01579	1	1	1
Barnesiella intestinihominis ref_mOTU_v25_03595	1	1	1
Bifidobacterium adolescentis ref_mOTU_v25_02703	1	1	1
Bifidobacterium animalis ref_mOTU_v25_01303	1	1	1
Bifidobacterium bifidum ref_mOTU_v25_03116	1	1	1
Bifidobacterium catenulatum/kashiwanohense ref_mOTU_v25_02701	1	1	1
Bifidobacterium longum ref_mOTU_v25_01099	1	1	1
Bifidobacterium pseudocatenulatum ref_mOTU_v25_02700	1	1	1
Bilophila wadsworthia ref_mOTU_v25_04300	1	1	1
Blautia massiliensis ref_mOTU_v25_03342	1	1	1
Blautia obeum ref_mOTU_v25_05139	1	1	1
Blautia obeum ref_mOTU_v25_05140	1	1	1
Blautia obeum/wexlerae ref_mOTU_v25_02154	1	1	1
Brevibacterium ravenspurgense ref_mOTU_v25_02899	0	1	0
Butyricicoccus sp. BB10 meta_mOTU_v25_13554	1	0	0
Butyrivibrio crossotus ref_mOTU_v25_03686	1	0	0
Campylobacter hominis ref_mOTU_v25_11004	0	0	0
Catabacter hongkongensis ref_mOTU_v25_06126	0	1	0
Christensenella minuta ref_mOTU_v25_06399	0	1	1
Cloacibacillus porcorum ref_mOTU_v25_07330	0	1	1
Clostridia species incertae sedis meta_mOTU_v25_13568	1	0	0
Clostridiaceae species incertae sedis meta_mOTU_v25_12983	1	0	0
Clostridiales bacterium 41_21_two_genomes meta_mOTU_v25_12629	1	0	0
Clostridiales bacterium ref_mOTU_v25_03447	0	1	1
Clostridiales sp. ref_mOTU_v25_02968	1	1	1
Clostridiales sp. ref_mOTU_v25_03605	1	0	0
Clostridiales sp. ref_mOTU_v25_03658	1	1	1
Clostridiales sp. ref_mOTU_v25_04568	0	1	1
Clostridiales sp. ref_mOTU_v25_05137	1	0	0
Clostridiales species incertae sedis meta_mOTU_v25_12228	1	0	0
Clostridiales species incertae sedis meta_mOTU_v25_12229	1	0	0
Clostridiales species incertae sedis meta_mOTU_v25_12237	1	0	0
Clostridiales species incertae sedis meta_mOTU_v25_12251	1	0	0
Clostridiales species incertae sedis meta_mOTU_v25_12253	1	0	0
Clostridiales species incertae sedis meta_mOTU_v25_12254	1	0	0
Clostridiales species incertae sedis meta_mOTU_v25_12272	1	0	0
Clostridiales species incertae sedis meta_mOTU_v25_12301	1	0	0
Clostridiales species incertae sedis meta_mOTU_v25_12304	1	0	0
Clostridiales species incertae sedis meta_mOTU_v25_12309	1	0	0
Clostridiales species incertae sedis meta_mOTU_v25_12327	1	0	0
Clostridiales species incertae sedis meta_mOTU_v25_12334	1	0	0
Clostridiales species incertae sedis meta_mOTU_v25_12340	1	0	0
Clostridiales species incertae sedis meta_mOTU_v25_12411	1	0	0
Clostridiales species incertae sedis meta_mOTU_v25_12437	1	0	0
Clostridiales species incertae sedis meta_mOTU_v25_12452	1	0	0
Clostridiales species incertae sedis meta_mOTU_v25_12470	1	0	0
Clostridiales species incertae sedis meta_mOTU_v25_12494	1	0	0
Clostridiales species incertae sedis meta_mOTU_v25_12496	1	0	0
Clostridiales species incertae sedis meta_mOTU_v25_12516	1	0	0
Clostridiales species incertae sedis meta_mOTU_v25_12554	0	0	0
Clostridiales species incertae sedis meta_mOTU_v25_12556	1	1	0
Clostridiales species incertae sedis meta_mOTU_v25_12563	1	1	0
Clostridiales species incertae sedis meta_mOTU_v25_12635	1	0	0
Clostridiales species incertae sedis meta_mOTU_v25_12668	1	0	0
Clostridiales species incertae sedis meta_mOTU_v25_12674	1	0	0
Clostridiales species incertae sedis meta_mOTU_v25_12690	1	0	0
Clostridiales species incertae sedis meta_mOTU_v25_12691	1	0	0
Clostridiales species incertae sedis meta_mOTU_v25_12707	1	0	0
Clostridiales species incertae sedis meta_mOTU_v25_12742	1	0	0
Clostridiales species incertae sedis meta_mOTU_v25_12763	1	0	0
Clostridiales species incertae sedis meta_mOTU_v25_12786	1	0	0
Clostridiales species incertae sedis meta_mOTU_v25_12804	1	0	0
Clostridiales species incertae sedis meta_mOTU_v25_12832	1	0	0
Clostridiales species incertae sedis meta_mOTU_v25_12894	1	0	0
Clostridiales species incertae sedis meta_mOTU_v25_12952	1	0	1
Clostridiales species incertae sedis meta_mOTU_v25_13140	0	1	1
Clostridiales species incertae sedis meta_mOTU_v25_13147	1	0	0
Clostridiales species incertae sedis meta_mOTU_v25_13280	1	0	1
Clostridiales species incertae sedis meta_mOTU_v25_13377	1	0	0
Clostridiales species incertae sedis meta_mOTU_v25_13390	1	0	0
Clostridiales species incertae sedis meta_mOTU_v25_13558	1	0	0
Clostridiales species incertae sedis meta_mOTU_v25_13792	1	0	0
Clostridiales species incertae sedis meta_mOTU_v25_13863	1	0	0
Clostridiales species incertae sedis meta_mOTU_v25_14118	1	0	0
Clostridiales species incertae sedis meta_mOTU_v25_14481	1	0	0
Clostridium botulinum/paraputrificum ref_mOTU_v25_03804	0	1	0
Clostridium phoceensis ref_mOTU_v25_08865	1	1	1
Clostridium sp. CAG-127 meta_mOTU_v25_12306	1	0	0
Clostridium sp. CAG-138 meta_mOTU_v25_12233	1	0	0
Clostridium sp. CAG-167 ref_mOTU_v25_07613	1	0	0
Clostridium sp. CAG-217 meta_mOTU_v25_12270	1	0	0
Clostridium sp. CAG-230 ref_mOTU_v25_07616	1	0	0
Clostridium sp. CAG-253 ref_mOTU_v25_03600	1	0	0
Clostridium sp. CAG-288 ref_mOTU_v25_07618	1	0	0
Clostridium sp. CAG-302 meta_mOTU_v25_12499	1	0	0
Clostridium sp. CAG-389 ref_mOTU_v25_03615	1	0	0
Clostridium sp. CAG-448 meta_mOTU_v25_12255	1	0	0
Clostridium sp. CAG-452 meta_mOTU_v25_12543	1	0	0
Clostridium sp. CAG-533 meta_mOTU_v25_13112	1	0	0
Clostridium sp. CAG-58 ref_mOTU_v25_07640	1	1	0
Clostridium sp. CAG-7 ref_mOTU_v25_07647	1	0	0
Clostridium sp. CAG-798 meta_mOTU_v25_12275	1	0	0
Clostridium sp. Marseille-P2538 ref_mOTU_v25_05865	0	1	0
Clostridium sp. ref_mOTU_v25_03610	1	0	0
Clostridium sp. ref_mOTU_v25_03622	1	0	0
Clostridium sp. ref_mOTU_v25_03680	1	1	0
Clostridium species incertae sedis meta_mOTU_v25_12234	1	0	0
Clostridium species incertae sedis meta_mOTU_v25_12249	1	0	0
Clostridium species incertae sedis meta_mOTU_v25_12324	1	0	0
Clostridium species incertae sedis meta_mOTU_v25_12399	1	0	0
Clostridium species incertae sedis meta_mOTU_v25_12417	1	0	1
Clostridium species incertae sedis meta_mOTU_v25_12783	1	0	0
Clostridium species incertae sedis meta_mOTU_v25_13081	1	0	0
Clostridium species incertae sedis meta_mOTU_v25_13393	1	0	0
Collinsella aerofaciens ref_mOTU_v25_03626	1	1	1
Coprobacillus cateniformis ref_mOTU_v25_03929	1	1	1
Coprobacillus sp. CAG-605 meta_mOTU_v25_12448	1	0	0
Coprobacter fastidiosus ref_mOTU_v25_03667	1	1	0
Coprococcus catus ref_mOTU_v25_11851	1	0	0
Coprococcus comes ref_mOTU_v25_03690	1	1	1
Coprococcus sp. CAG-782 ref_mOTU_v25_07661	1	0	0
Coraliomargarita sp. CAG-312 ref_mOTU_v25_07662	1	0	0
Cryptobacterium sp. CAG-338 ref_mOTU_v25_07664	1	1	0
Dehalococcoidales species incertae sedis meta_mOTU_v25_12342	1	0	0
Desulfovibrio fairfieldensis ref_mOTU_v25_06308	1	1	1
Desulfovibrio piger ref_mOTU_v25_06282	1	1	1
Dialister invisus ref_mOTU_v25_03691	1	1	1
Dialister sp. CAG-357 meta_mOTU_v25_12661	1	1	1
Dialister succinatiphilus ref_mOTU_v25_11863	1	1	1
Dorea formicigenerans ref_mOTU_v25_03668	1	1	1
Dorea longicatena ref_mOTU_v25_03692	1	1	1
Dorea longicatena ref_mOTU_v25_03693	1	1	0
Eggerthella lenta ref_mOTU_v25_00719	1	1	1
Eggerthellaceae species incertae sedis meta_mOTU_v25_12569	1	1	1
Eggerthellaceae species incertae sedis meta_mOTU_v25_13204	1	0	0
Eisenbergiella tayi ref_mOTU_v25_03446	0	1	1
Enterobacterales sp. ref_mOTU_v25_00085	0	0	1
Enterobacteriaceae sp. ref_mOTU_v25_00084	0	1	0
Enterobacteriaceae sp. ref_mOTU_v25_00096	0	1	1
Eubacterium ramulus ref_mOTU_v25_03570	1	1	0
Eubacterium sp. CAG-156 ref_mOTU_v25_07673	1	1	0
Eubacterium sp. CAG-180 ref_mOTU_v25_07675	1	0	0
Eubacterium sp. CAG-202 meta_mOTU_v25_12308	1	0	0
Eubacterium sp. CAG-38 ref_mOTU_v25_07679	1	0	0
Eubacterium sp. ER2 ref_mOTU_v25_04662	0	1	0
Eubacterium species incertae sedis meta_mOTU_v25_12260	1	0	0
Eubacterium ventriosum ref_mOTU_v25_11151	1	0	0
Faecalibacterium prausnitzii meta_mOTU_v25_13917	1	0	0
Faecalibacterium prausnitzii ref_mOTU_v25_06108	1	1	0
Faecalibacterium prausnitzii ref_mOTU_v25_06109	1	1	0
Faecalibacterium prausnitzii ref_mOTU_v25_06110	1	0	0
Faecalibacterium prausnitzii ref_mOTU_v25_06112	1	0	0
Faecalibacterium sp. ref_mOTU_v25_03636	1	1	1
Faecalibacterium species incertae sedis meta_mOTU_v25_12303	1	0	0
Faecalibacterium species incertae sedis meta_mOTU_v25_12325	1	0	0
Faecalibacterium species incertae sedis meta_mOTU_v25_12331	1	0	0
Faecalibacterium species incertae sedis meta_mOTU_v25_12403	1	0	0
Faecalicatena contorta ref_mOTU_v25_03445	0	1	0
Faecalitalea cylindroides ref_mOTU_v25_03678	0	1	1
Fenollaria timonensis ref_mOTU_v25_05275	0	1	1
Finegoldia magna ref_mOTU_v25_03571	0	1	0
Firmicutes bacterium CAG-102 ref_mOTU_v25_07726	1	1	1
Firmicutes bacterium CAG-114 ref_mOTU_v25_07728	1	0	0
Firmicutes bacterium CAG-227 ref_mOTU_v25_07734	1	0	0
Firmicutes bacterium CAG-238 ref_mOTU_v25_07735	1	0	0
Firmicutes bacterium CAG-313 ref_mOTU_v25_07737	1	0	0
Firmicutes bacterium CAG-341 ref_mOTU_v25_07738	1	0	0
Firmicutes bacterium CAG-460 ref_mOTU_v25_07741	1	0	0
Firmicutes sp. ref_mOTU_v25_02374	1	1	0
Firmicutes sp. ref_mOTU_v25_02743	0	1	1
Firmicutes sp. ref_mOTU_v25_03641	1	1	1
Firmicutes species incertae sedis meta_mOTU_v25_12227	1	1	1
Firmicutes species incertae sedis meta_mOTU_v25_12384	1	0	0
Firmicutes species incertae sedis meta_mOTU_v25_12501	1	0	0
Firmicutes species incertae sedis meta_mOTU_v25_12736	1	0	0
Firmicutes species incertae sedis meta_mOTU_v25_12924	1	0	0
Firmicutes species incertae sedis meta_mOTU_v25_13945	1	0	0
Flavonifractor plautii ref_mOTU_v25_05238	1	1	1
Fusobacterium equinum/gonidiaformans ref_mOTU_v25_04102	0	1	0
Hafniaceae sp. ref_mOTU_v25_00709	0	1	1
Holdemanella biformis ref_mOTU_v25_11382	1	0	0
Hungatella hathewayi ref_mOTU_v25_03435	0	1	0
Hungatella hathewayi ref_mOTU_v25_03436	0	1	1
Intestinibacter bartlettii ref_mOTU_v25_03687	1	1	1
Intestinimonas butyriciproducens ref_mOTU_v25_03928	0	1	1
Intestinimonas massiliensis ref_mOTU_v25_02970	0	1	0
Klebsiella michiganensis/oxytoca ref_mOTU_v25_00086	1	1	1
Lactobacillus acidophilus ref_mOTU_v25_03347	0	1	1
Lactobacillus delbrueckii ref_mOTU_v25_01298	0	1	1
Lactobacillus ruminis ref_mOTU_v25_01239	1	1	1
Lentisphaerae species incertae sedis meta_mOTU_v25_12568	1	0	0
Mediterraneibacter massiliensis ref_mOTU_v25_05273	0	1	0
Merdimonas faecis ref_mOTU_v25_08871	0	1	1
Methanobrevibacter smithii ref_mOTU_v25_03695	1	0	0
Mitsuokella jalaludinii ref_mOTU_v25_04328	1	0	0
Odoribacter splanchnicus ref_mOTU_v25_03697	1	1	0
Oscillibacter sp. ref_mOTU_v25_03341	1	1	1
Oscillibacter sp. ref_mOTU_v25_04664	1	0	0
Paeniclostridium sordellii ref_mOTU_v25_03149	0	1	1
Parabacteroides distasonis ref_mOTU_v25_03640	1	1	1
Parabacteroides goldsteinii ref_mOTU_v25_01679	1	1	1
Parabacteroides gordonii ref_mOTU_v25_01680	0	1	1
Parabacteroides johnsonii ref_mOTU_v25_05400	1	1	1
Parabacteroides merdae ref_mOTU_v25_05401	1	1	1
Paraprevotella clara ref_mOTU_v25_03698	1	1	1
Parasutterella excrementihominis ref_mOTU_v25_03674	1	1	1
Peptoniphilus grossensis ref_mOTU_v25_01029	0	1	0
Peptoniphilus harei ref_mOTU_v25_04545	0	1	1
Peptostreptococcus anaerobius ref_mOTU_v25_01077	0	1	0
Phascolarctobacterium sp. CAG-266 ref_mOTU_v25_07691	1	1	1
Phascolarctobacterium species incertae sedis meta_mOTU_v25_13037	1	1	0
Phascolarctobacterium succinatutens ref_mOTU_v25_03700	1	1	1
Prevotella copri ref_mOTU_v25_03701	1	0	0
Prevotella species incertae sedis meta_mOTU_v25_12281	1	0	0
Prevotella species incertae sedis meta_mOTU_v25_12427	1	0	0
Prevotella species incertae sedis meta_mOTU_v25_12507	1	0	0
Prevotella stercorea ref_mOTU_v25_00717	1	0	0
Proteobacteria bacterium CAG-495 ref_mOTU_v25_07717	1	0	0
Proteobacteria sp. ref_mOTU_v25_00095	1	1	1
Rikenellaceae sp. ref_mOTU_v25_03593	1	0	0
Romboutsia timonensis ref_mOTU_v25_09389	1	0	0
Roseburia hominis ref_mOTU_v25_00861	1	1	0
Roseburia intestinalis ref_mOTU_v25_03702	1	1	1
Roseburia inulinivorans ref_mOTU_v25_00860	1	0	0
Roseburia sp. 40_7 meta_mOTU_v25_12352	1	0	0
Roseburia sp. CAG-471 ref_mOTU_v25_03598	1	1	0
Roseburia sp. ref_mOTU_v25_03649	1	0	0
Roseburia sp. ref_mOTU_v25_03650	1	0	0
Roseburia species incertae sedis meta_mOTU_v25_12366	1	1	1
Roseburia species incertae sedis meta_mOTU_v25_12537	1	0	0
Ruminococcaceae bacterium D16 ref_mOTU_v25_11463	1	1	1
Ruminococcaceae bacterium D5 ref_mOTU_v25_08483	0	1	0
Ruminococcaceae species incertae sedis meta_mOTU_v25_12239	1	0	0
Ruminococcaceae species incertae sedis meta_mOTU_v25_12264	1	0	0
Ruminococcaceae species incertae sedis meta_mOTU_v25_12286	1	0	0
Ruminococcaceae species incertae sedis meta_mOTU_v25_12898	0	1	0
Ruminococcus bicirculans ref_mOTU_v25_02792	1	0	0
Ruminococcus bromii ref_mOTU_v25_00853	1	1	1
Ruminococcus callidus ref_mOTU_v25_11153	1	0	0
Ruminococcus lactaris ref_mOTU_v25_01595	1	1	1
Ruminococcus sp. CAG-177 meta_mOTU_v25_12235	1	0	0
Ruminococcus sp. CAG-177 meta_mOTU_v25_12400	1	0	0
Ruminococcus sp. CAG-382 ref_mOTU_v25_07709	1	0	0
Ruminococcus sp. CAG-403 ref_mOTU_v25_07710	1	0	0
Ruminococcus sp. ref_mOTU_v25_03651	1	0	0
Ruthenibacterium lactatiformans ref_mOTU_v25_04716	1	1	1
Schaalia turicensis ref_mOTU_v25_12037	0	1	0
Staphylococcus epidermidis ref_mOTU_v25_00346	0	1	1
Staphylococcus sp. CAG-324 ref_mOTU_v25_07714	1	0	0
Streptococcus sp. ref_mOTU_v25_01350	1	1	1
Streptococcus thermophilus ref_mOTU_v25_01348	1	0	1
Subdoligranulum sp. CAG-314 ref_mOTU_v25_07715	1	0	0
Sutterella sp. CAG-351 meta_mOTU_v25_13411	1	1	1
Sutterella wadsworthensis ref_mOTU_v25_03066	1	1	1
Sutterella wadsworthensis ref_mOTU_v25_04772	1	1	1
Veillonella atypica ref_mOTU_v25_01941	0	1	1
Veillonella dispar ref_mOTU_v25_01940	0	1	1
Veillonella parvula ref_mOTU_v25_01938	0	1	1
Veillonella rogosae ref_mOTU_v25_01939	0	1	1
Clostridium asparagiforme/lavalense ref_mOTU_v25_06317	0	1	1
Clostridium citroniae ref_mOTU_v25_04828	0	1	1
Clostridium clostridioforme ref_mOTU_v25_03443	0	1	1
Clostridium clostridioforme/bolteae ref_mOTU_v25_03442	0	1	1
Clostridium glycyrrhizinilyticum ref_mOTU_v25_03672	0	1	0
Clostridium hylemonae ref_mOTU_v25_11469	0	1	0
Clostridium leptum ref_mOTU_v25_03688	1	0	0
Clostridium saccharolyticum ref_mOTU_v25_03601	0	1	1
Clostridium scindens ref_mOTU_v25_03437	0	1	0
Clostridium symbiosum ref_mOTU_v25_04652	0	1	1
Eubacterium hallii ref_mOTU_v25_03632	1	1	1
Eubacterium rectale ref_mOTU_v25_03657	1	0	1
Eubacterium siraeum ref_mOTU_v25_02370	1	0	0
Ruminococcus torques ref_mOTU_v25_03660	1	0	0
Ruminococcus torques ref_mOTU_v25_03703	1	0	0
bacterium LF-3 ref_mOTU_v25_03628	1	0	0
bacterium OL-1 ref_mOTU_v25_03955	1	1	1
uncultured Blautia sp. ref_mOTU_v25_11916	1	0	0
uncultured Clostridium sp. ref_mOTU_v25_11607	1	0	0
Anaerotruncus colihominis ref_mOTU_v25_03438	0	1	1
Anaerotruncus species incertae sedis meta_mOTU_v25_14235	0	0	1
Bacilli sp. ref_mOTU_v25_02801	0	1	0
Bacteria sp. ref_mOTU_v25_00318	0	0	0
Bifidobacterium angulatum ref_mOTU_v25_04326	0	1	1
Bittarella massiliensis ref_mOTU_v25_04646	0	0	1
Butyricicoccus sp. ref_mOTU_v25_02967	0	0	1
Clostridiales sp. ref_mOTU_v25_03444	0	0	1
Clostridium baratii ref_mOTU_v25_04354	0	1	1
Clostridium perfringens ref_mOTU_v25_01606	0	1	1
Clostridium saudiense/disporicum ref_mOTU_v25_04336	0	1	1
Clostridium sp. 7_2_43FAA ref_mOTU_v25_05195	0	1	0
Clostridium sp. ref_mOTU_v25_03675	0	1	1
Corynebacterium sp. ref_mOTU_v25_01685	0	1	0
Cutibacterium acnes ref_mOTU_v25_00800	0	0	1
Dakarella massiliensis ref_mOTU_v25_03664	0	0	1
Dielma fastidiosa ref_mOTU_v25_01061	0	1	0
Enterococcus faecium/durans ref_mOTU_v25_00323	0	0	1
Erysipelotrichaceae bacterium 3_1_53 ref_mOTU_v25_02744	0	1	1
Eubacteriaceae bacterium CHKCI005 ref_mOTU_v25_09413	0	0	1
Faecalicoccus pleomorphus ref_mOTU_v25_07086	0	1	1
Fusobacterium nucleatum subsp. animalis ref_mOTU_v25_01001	0	0	1
Lactobacillus casei/paracasei ref_mOTU_v25_01406	0	0	1
Lawsonella clevelandensis meta_mOTU_v25_12415	0	0	1
Oscillibacter sp. PC13 ref_mOTU_v25_10185	0	1	1
Paraclostridium bifermentans ref_mOTU_v25_03147	0	0	1
Pediococcus acidilactici ref_mOTU_v25_00720	0	0	1
Porphyromonadaceae sp. ref_mOTU_v25_04706	0	0	1
Provencibacterium massiliense ref_mOTU_v25_10126	0	1	0
Streptococcus anginosus ref_mOTU_v25_00569	0	1	0
Streptococcus anginosus/intermedius ref_mOTU_v25_00567	0	1	1
Streptococcus oralis/pseudopneumoniae ref_mOTU_v25_00296	0	0	1
Streptococcus parasanguinis ref_mOTU_v25_00312	0	1	1
Streptococcus sanguinis/cristatus ref_mOTU_v25_01591	0	1	1
Terrisporobacter othiniensis ref_mOTU_v25_02187	0	1	1

## Sheet: Figure 3a
Donor	Modification	Modification_Type	Count
Pr1	10X	Dilution	24
Pr2	10X	Dilution	29
Pr3	10X	Dilution	32
Pr5	10X	Dilution	20
Pr6	10X	Dilution	16
Pr7	10X	Dilution	27
Pr7	30C	Incubation	17
Pr5	30C	Incubation	19
Pr6	30C	Incubation	17
Pr2	30C	Incubation	27
Pr1	30C	Incubation	22
Pr3	30C	Incubation	25
Pr1	42C	Incubation	30
Pr2	42C	Incubation	32
Pr3	42C	Incubation	34
Pr5	42C	Incubation	18
Pr6	42C	Incubation	26
Pr7	42C	Incubation	20
Pr6	Acetate	SCFAs	21
Pr7	Acetate	SCFAs	26
Pr5	Acetate	SCFAs	16
Pr1	Acetate	SCFAs	14
Pr2	Acetate	SCFAs	38
Pr3	Acetate	SCFAs	26
Pr1	Aerobic	Incubation	7
Pr2	Aerobic	Incubation	11
Pr3	Aerobic	Incubation	5
Pr5	Aerobic	Incubation	11
Pr6	Aerobic	Incubation	7
Pr7	Aerobic	Incubation	9
Pr1	Base	No_mod	33
Pr1	Base	No_mod	33
Pr1	Base	No_mod	33
Pr2	Base	No_mod	34
Pr2	Base	No_mod	34
Pr2	Base	No_mod	34
Pr3	Base	No_mod	34
Pr3	Base	No_mod	34
Pr3	Base	No_mod	34
Pr5	Base	No_mod	25
Pr5	Base	No_mod	25
Pr5	Base	No_mod	25
Pr6	Base	No_mod	23
Pr6	Base	No_mod	23
Pr6	Base	No_mod	23
Pr7	Base	No_mod	20
Pr7	Base	No_mod	20
Pr7	Base	No_mod	20
Pr7	Butyrate	SCFAs	27
Pr5	Butyrate	SCFAs	21
Pr6	Butyrate	SCFAs	28
Pr2	Butyrate	SCFAs	27
Pr3	Butyrate	SCFAs	25
Pr1	Butyrate	SCFAs	28
Pr6	CA	Bile acids	13
Pr5	CA	Bile acids	11
Pr7	CA	Bile acids	20
Pr2	CA	Bile acids	17
Pr1	CA	Bile acids	20
Pr3	CA	Bile acids	24
Pr1	CDCA	Bile acids	10
Pr2	CDCA	Bile acids	10
Pr3	CDCA	Bile acids	5
Pr5	CDCA	Bile acids	3
Pr6	CDCA	Bile acids	17
Pr7	CDCA	Bile acids	16
Pr6	Caffeine	Compound	0
Pr5	Caffeine	Compound	30
Pr7	Caffeine	Compound	32
Pr2	Caffeine	Compound	31
Pr1	Caffeine	Compound	32
Pr3	Caffeine	Compound	36
Pr1	Capsaicin	Compound	24
Pr2	Capsaicin	Compound	24
Pr3	Capsaicin	Compound	29
Pr5	Capsaicin	Compound	17
Pr6	Capsaicin	Compound	22
Pr7	Capsaicin	Compound	28
Pr7	Cefotaxime	Antibiotics	24
Pr6	Cefotaxime	Antibiotics	17
Pr5	Cefotaxime	Antibiotics	19
Pr3	Cefotaxime	Antibiotics	32
Pr1	Cefotaxime	Antibiotics	23
Pr2	Cefotaxime	Antibiotics	31
Pr1	Chloramphenicol	Antibiotics	0
Pr1	Chloramphenicol	Antibiotics	0
Pr2	Chloramphenicol	Antibiotics	20
Pr2	Chloramphenicol	Antibiotics	20
Pr3	Chloramphenicol	Antibiotics	31
Pr3	Chloramphenicol	Antibiotics	31
Pr5	Chloramphenicol	Antibiotics	0
Pr5	Chloramphenicol	Antibiotics	0
Pr6	Chloramphenicol	Antibiotics	11
Pr6	Chloramphenicol	Antibiotics	11
Pr7	Chloramphenicol	Antibiotics	18
Pr7	Chloramphenicol	Antibiotics	18
Pr6	Ciprofloxacin	Antibiotics	22
Pr7	Ciprofloxacin	Antibiotics	13
Pr5	Ciprofloxacin	Antibiotics	11
Pr1	Ciprofloxacin	Antibiotics	16
Pr2	Ciprofloxacin	Antibiotics	19
Pr3	Ciprofloxacin	Antibiotics	32
Pr1	Clindamycin	Antibiotics	9
Pr2	Clindamycin	Antibiotics	19
Pr3	Clindamycin	Antibiotics	12
Pr5	Clindamycin	Antibiotics	8
Pr6	Clindamycin	Antibiotics	12
Pr7	Clindamycin	Antibiotics	8
Pr7	DCA	Bile acids	9
Pr6	DCA	Bile acids	20
Pr5	DCA	Bile acids	8
Pr1	DCA	Bile acids	15
Pr2	DCA	Bile acids	0
Pr3	DCA	Bile acids	24
Pr6	Erythromycin	Antibiotics	11
Pr7	Erythromycin	Antibiotics	15
Pr5	Erythromycin	Antibiotics	11
Pr3	Erythromycin	Antibiotics	22
Pr2	Erythromycin	Antibiotics	13
Pr1	Erythromycin	Antibiotics	10
Pr1	Ethanol	Compound	18
Pr2	Ethanol	Compound	34
Pr3	Ethanol	Compound	38
Pr5	Ethanol	Compound	26
Pr6	Ethanol	Compound	10
Pr7	Ethanol	Compound	25
Pr1	Fluoride	Compound	30
Pr2	Fluoride	Compound	42
Pr3	Fluoride	Compound	34
Pr5	Fluoride	Compound	20
Pr6	Fluoride	Compound	19
Pr7	Fluoride	Compound	24
Pr6	Formate	SCFAs	24
Pr5	Formate	SCFAs	17
Pr7	Formate	SCFAs	19
Pr2	Formate	SCFAs	36
Pr1	Formate	SCFAs	19
Pr3	Formate	SCFAs	24
Pr6	GCA	Bile acids	24
Pr5	GCA	Bile acids	14
Pr7	GCA	Bile acids	31
Pr2	GCA	Bile acids	29
Pr1	GCA	Bile acids	19
Pr3	GCA	Bile acids	25
Pr1	Gentamycin	Antibiotics	18
Pr2	Gentamycin	Antibiotics	19
Pr3	Gentamycin	Antibiotics	26
Pr5	Gentamycin	Antibiotics	18
Pr6	Gentamycin	Antibiotics	13
Pr7	Gentamycin	Antibiotics	16
Pr6	Glutamate	SCFAs	22
Pr5	Glutamate	SCFAs	16
Pr7	Glutamate	SCFAs	23
Pr2	Glutamate	SCFAs	36
Pr1	Glutamate	SCFAs	24
Pr3	Glutamate	SCFAs	28
Pr1	Histidine	Amino acids	24
Pr2	Histidine	Amino acids	32
Pr3	Histidine	Amino acids	29
Pr5	Histidine	Amino acids	13
Pr6	Histidine	Amino acids	22
Pr7	Histidine	Amino acids	24
Pr7	Imipenem	Antibiotics	22
Pr6	Imipenem	Antibiotics	21
Pr5	Imipenem	Antibiotics	15
Pr3	Imipenem	Antibiotics	28
Pr1	Imipenem	Antibiotics	26
Pr2	Imipenem	Antibiotics	31
Pr1	Inulin	Carbohydrates	15
Pr2	Inulin	Carbohydrates	24
Pr3	Inulin	Carbohydrates	18
Pr5	Inulin	Carbohydrates	19
Pr6	Inulin	Carbohydrates	16
Pr7	Inulin	Carbohydrates	31
Pr6	Isobutyrate	SCFAs	20
Pr5	Isobutyrate	SCFAs	17
Pr7	Isobutyrate	SCFAs	24
Pr2	Isobutyrate	SCFAs	26
Pr3	Isobutyrate	SCFAs	34
Pr1	Isobutyrate	SCFAs	23
Pr1	Isovalerate	SCFAs	23
Pr2	Isovalerate	SCFAs	37
Pr3	Isovalerate	SCFAs	27
Pr5	Isovalerate	SCFAs	17
Pr6	Isovalerate	SCFAs	26
Pr7	Isovalerate	SCFAs	21
Pr5	LCA	Bile acids	16
Pr1	LCA	Bile acids	20
Pr2	LCA	Bile acids	22
Pr3	LCA	Bile acids	26
Pr6	LCA	Bile acids	15
Pr7	LCA	Bile acids	24
Pr6	Lactate	SCFAs	20
Pr5	Lactate	SCFAs	18
Pr7	Lactate	SCFAs	30
Pr2	Lactate	SCFAs	29
Pr1	Lactate	SCFAs	27
Pr3	Lactate	SCFAs	33
Pr7	Mucin	Carbohydrates	26
Pr6	Mucin	Carbohydrates	22
Pr5	Mucin	Carbohydrates	23
Pr1	Mucin	Carbohydrates	30
Pr2	Mucin	Carbohydrates	33
Pr3	Mucin	Carbohydrates	33
Pr1	Nanoparticle	Compound	31
Pr2	Nanoparticle	Compound	31
Pr3	Nanoparticle	Compound	36
Pr5	Nanoparticle	Compound	17
Pr6	Nanoparticle	Compound	13
Pr7	Nanoparticle	Compound	22
Pr7	Niclosamide	Antibiotics	21
Pr6	Niclosamide	Antibiotics	23
Pr5	Niclosamide	Antibiotics	14
Pr1	Niclosamide	Antibiotics	21
Pr2	Niclosamide	Antibiotics	33
Pr3	Niclosamide	Antibiotics	30
Pr5	Oxalate	Compound	19
Pr6	Oxalate	Compound	19
Pr7	Oxalate	Compound	25
Pr3	Oxalate	Compound	31
Pr1	Oxalate	Compound	20
Pr2	Oxalate	Compound	29
Pr1	Pectin	Carbohydrates	21
Pr2	Pectin	Carbohydrates	36
Pr3	Pectin	Carbohydrates	24
Pr5	Pectin	Carbohydrates	16
Pr6	Pectin	Carbohydrates	15
Pr7	Pectin	Carbohydrates	21
Pr7	Piperacillin	Antibiotics	18
Pr6	Piperacillin	Antibiotics	18
Pr5	Piperacillin	Antibiotics	14
Pr2	Piperacillin	Antibiotics	18
Pr1	Piperacillin	Antibiotics	27
Pr3	Piperacillin	Antibiotics	30
Pr1	Propionate	SCFAs	27
Pr2	Propionate	SCFAs	33
Pr3	Propionate	SCFAs	32
Pr5	Propionate	SCFAs	16
Pr6	Propionate	SCFAs	23
Pr7	Propionate	SCFAs	28
Pr6	Sodium salt	Compound	20
Pr7	Sodium salt	Compound	28
Pr5	Sodium salt	Compound	26
Pr1	Sodium salt	Compound	34
Pr2	Sodium salt	Compound	4
Pr3	Sodium salt	Compound	10
Pr1	Stool Sequencing	Stool Sequencing	99
Pr2	Stool Sequencing	Stool Sequencing	97
Pr3	Stool Sequencing	Stool Sequencing	93
Pr5	Stool Sequencing	Stool Sequencing	109
Pr6	Stool Sequencing	Stool Sequencing	133
Pr7	Stool Sequencing	Stool Sequencing	114
Pr7	Sulfamethoxazole	Antibiotics	24
Pr6	Sulfamethoxazole	Antibiotics	18
Pr5	Sulfamethoxazole	Antibiotics	12
Pr1	Sulfamethoxazole	Antibiotics	26
Pr2	Sulfamethoxazole	Antibiotics	35
Pr3	Sulfamethoxazole	Antibiotics	23
Pr7	TCA	Bile acids	21
Pr6	TCA	Bile acids	13
Pr5	TCA	Bile acids	16
Pr2	TCA	Bile acids	22
Pr1	TCA	Bile acids	14
Pr3	TCA	Bile acids	21
Pr1	Taurine	Bile acids	24
Pr2	Taurine	Bile acids	24
Pr3	Taurine	Bile acids	22
Pr5	Taurine	Bile acids	18
Pr6	Taurine	Bile acids	18
Pr7	Taurine	Bile acids	21
Pr7	Tetracyclin	Antibiotics	20
Pr6	Tetracyclin	Antibiotics	15
Pr5	Tetracyclin	Antibiotics	15
Pr2	Tetracyclin	Antibiotics	20
Pr1	Tetracyclin	Antibiotics	7
Pr3	Tetracyclin	Antibiotics	22
Pr1	Total on all media and stool	Totals	158
Pr2	Total on all media and stool	Totals	175
Pr3	Total on all media and stool	Totals	174
Pr5	Total on all media and stool	Totals	154
Pr6	Total on all media and stool	Totals	185
Pr7	Total on all media and stool	Totals	174
Pr6	Total on all media only	Totals	91
Pr7	Total on all media only	Totals	110
Pr5	Total on all media only	Totals	95
Pr1	Total on all media only	Totals	111
Pr2	Total on all media only	Totals	122
Pr3	Total on all media only	Totals	138
Pr1	Tryptophan	Amino acids	25
Pr2	Tryptophan	Amino acids	31
Pr3	Tryptophan	Amino acids	17
Pr5	Tryptophan	Amino acids	35
Pr6	Tryptophan	Amino acids	22
Pr7	Tryptophan	Amino acids	31
Pr7	Tyrosine	Amino acids	17
Pr6	Tyrosine	Amino acids	14
Pr5	Tyrosine	Amino acids	18
Pr1	Tyrosine	Amino acids	18
Pr2	Tyrosine	Amino acids	21
Pr3	Tyrosine	Amino acids	18
Pr7	Urea	Compound	30
Pr6	Urea	Compound	18
Pr5	Urea	Compound	31
Pr2	Urea	Compound	0
Pr1	Urea	Compound	25
Pr3	Urea	Compound	22
Pr1	Vancomycin	Antibiotics	6
Pr2	Vancomycin	Antibiotics	13
Pr3	Vancomycin	Antibiotics	51
Pr5	Vancomycin	Antibiotics	16
Pr6	Vancomycin	Antibiotics	28
Pr7	Vancomycin	Antibiotics	28
Pr1	Xanthan	Carbohydrates	20
Pr2	Xanthan	Carbohydrates	28
Pr3	Xanthan	Carbohydrates	35
Pr5	Xanthan	Carbohydrates	16
Pr6	Xanthan	Carbohydrates	19
Pr7	Xanthan	Carbohydrates	23
Pr7	pH4	pH	23
Pr5	pH4	pH	14
Pr6	pH4	pH	19
Pr2	pH4	pH	23
Pr1	pH4	pH	23
Pr3	pH4	pH	37
Pr1	pH5	pH	26
Pr2	pH5	pH	33
Pr3	pH5	pH	27
Pr5	pH5	pH	13
Pr6	pH5	pH	25
Pr7	pH5	pH	25
Pr7	pH6	pH	28
Pr6	pH6	pH	27
Pr5	pH6	pH	15
Pr2	pH6	pH	39
Pr1	pH6	pH	30
Pr3	pH6	pH	32
Pr6	pH8	pH	20
Pr1	pH8	pH	30
Pr2	pH8	pH	33
Pr3	pH8	pH	31
Pr5	pH8	pH	19
Pr7	pH8	pH	23

## Sheet: Figure 3b
Sample_ID	faith_pd_index	Donor	Modification	Modification_Type
Pr1_GAM+AA-HISTI_AN_0_0	5.62359	Pr1	Histidine	Amino acids
Pr2_GAM+AA-HISTI_AN_0_0	10.4816	Pr2	Histidine	Amino acids
Pr3_GAM+AA-HISTI_AN_0_0	11.0588	Pr3	Histidine	Amino acids
Pr5_GAM+AA-HISTI_AN_0_0	5.58354	Pr5	Histidine	Amino acids
Pr6_GAM+AA-HISTI_AN_0_0	8.94301	Pr6	Histidine	Amino acids
Pr7_GAM+AA-HISTI_AN_0_0	5.17063	Pr7	Histidine	Amino acids
Pr1_GAM+AA-TRPTO_AN_0_0	2.33079	Pr1	Tryptophan	Amino acids
Pr2_GAM+AA-TRPTO_AN_0_0	9.57231	Pr2	Tryptophan	Amino acids
Pr3_GAM+AA-TRPTO_AN_0_0	7.41832	Pr3	Tryptophan	Amino acids
Pr5_GAM+AA-TRPTO_AN_0_0	9.13911	Pr5	Tryptophan	Amino acids
Pr6_GAM+AA-TRPTO_AN_0_0	6.51937	Pr6	Tryptophan	Amino acids
Pr7_GAM+AA-TRPTO_AN_0_0	7.09369	Pr7	Tryptophan	Amino acids
Pr1_GAM+AA-TYRO_AN_0_0	4.64255	Pr1	Tyrosine	Amino acids
Pr2_GAM+AA-TYRO_AN_0_1	5.44244	Pr2	Tyrosine	Amino acids
Pr3_GAM+AA-TYRO_AN_0_0	6.61953	Pr3	Tyrosine	Amino acids
Pr5_GAM+AA-TYRO_AN_0_0	5.449	Pr5	Tyrosine	Amino acids
Pr6_GAM+AA-TYRO_AN_0_0	6.38156	Pr6	Tyrosine	Amino acids
Pr7_GAM+AA-TYRO_AN_0_1	6.19766	Pr7	Tyrosine	Amino acids
Pr1_GAM+Abx-CTX_AN_0_0	6.88785	Pr1	Cefotaxime	Antibiotics
Pr2_GAM+Abx-CTX_AN_0_0	7.0114	Pr2	Cefotaxime	Antibiotics
Pr3_GAM+Abx-CTX_AN_0_0	7.86439	Pr3	Cefotaxime	Antibiotics
Pr5_GAM+Abx-CTX_AN_0_0	5.67162	Pr5	Cefotaxime	Antibiotics
Pr6_GAM+Abx-CTX_AN_0_0	5.86383	Pr6	Cefotaxime	Antibiotics
Pr7_GAM+Abx-CTX_AN_0_0	7.02448	Pr7	Cefotaxime	Antibiotics
Pr2_GAM+Abx-CHLP_AN_0_1	8.37117	Pr2	Chloramphenicol	Antibiotics
Pr3_GAM+Abx-CHLP_AN_0_0	9.51889	Pr3	Chloramphenicol	Antibiotics
Pr6_GAM+Abx-CHLP_AN_0_0	3.39653	Pr6	Chloramphenicol	Antibiotics
Pr7_GAM+Abx-CHLP_AN_0_1	10.5502	Pr7	Chloramphenicol	Antibiotics
Pr1_GAM+Abx-CIP_AN_0_0	4.10461	Pr1	Ciprofloxacin	Antibiotics
Pr2_GAM+Abx-CIP_AN_0_0	4.76803	Pr2	Ciprofloxacin	Antibiotics
Pr3_GAM+Abx-CIP_AN_0_0	7.91123	Pr3	Ciprofloxacin	Antibiotics
Pr5_GAM+Abx-CIP_AN_0_0	4.2193	Pr5	Ciprofloxacin	Antibiotics
Pr6_GAM+Abx-CIP_AN_0_0	5.64446	Pr6	Ciprofloxacin	Antibiotics
Pr7_GAM+Abx-CIP_AN_0_0	4.37786	Pr7	Ciprofloxacin	Antibiotics
Pr1_GAM+Abx-CLIN_AN_0_0	2.90478	Pr1	Clindamycin	Antibiotics
Pr2_GAM+Abx-CLIN_AN_0_1	5.05665	Pr2	Clindamycin	Antibiotics
Pr3_GAM+Abx-CLIN_AN_0_0	3.22903	Pr3	Clindamycin	Antibiotics
Pr5_GAM+Abx-CLIN_AN_0_0	2.68964	Pr5	Clindamycin	Antibiotics
Pr6_GAM+Abx-CLIN_AN_0_0	3.26024	Pr6	Clindamycin	Antibiotics
Pr7_GAM+Abx-CLIN_AN_0_0	2.88708	Pr7	Clindamycin	Antibiotics
Pr1_GAM+Abx-ERY_AN_0_0	4.41084	Pr1	Erythromycin	Antibiotics
Pr2_GAM+Abx-ERY_AN_0_0	4.13949	Pr2	Erythromycin	Antibiotics
Pr3_GAM+Abx-ERY_AN_0_0	7.8691	Pr3	Erythromycin	Antibiotics
Pr5_GAM+Abx-ERY_AN_0_0	5.45901	Pr5	Erythromycin	Antibiotics
Pr6_GAM+Abx-ERY_AN_0_0	4.77154	Pr6	Erythromycin	Antibiotics
Pr7_GAM+Abx-ERY_AN_0_1	4.52518	Pr7	Erythromycin	Antibiotics
Pr1_GAM+Abx-GEN_AN_0_0	4.3975	Pr1	Gentamycin	Antibiotics
Pr2_GAM+Abx-GEN_AN_0_0	6.24508	Pr2	Gentamycin	Antibiotics
Pr3_GAM+Abx-GEN_AN_0_0	6.13977	Pr3	Gentamycin	Antibiotics
Pr5_GAM+Abx-GEN_AN_0_0	3.55366	Pr5	Gentamycin	Antibiotics
Pr6_GAM+Abx-GEN_AN_0_0	5.71088	Pr6	Gentamycin	Antibiotics
Pr7_GAM+Abx-GEN_AN_0_0	4.29963	Pr7	Gentamycin	Antibiotics
Pr1_GAM+Abx-IMIPM_AN_0_0	6.81859	Pr1	Imipenem	Antibiotics
Pr2_GAM+Abx-IMIPM_AN_0_0	7.44183	Pr2	Imipenem	Antibiotics
Pr3_GAM+Abx-IMIPM_AN_0_0	7.49056	Pr3	Imipenem	Antibiotics
Pr5_GAM+Abx-IMIPM_AN_0_0	5.67162	Pr5	Imipenem	Antibiotics
Pr6_GAM+Abx-IMIPM_AN_0_0	6.92255	Pr6	Imipenem	Antibiotics
Pr7_GAM+Abx-IMIPM_AN_0_1	6.39843	Pr7	Imipenem	Antibiotics
Pr1_GAM+Abx-NICLO_AN_0_0	6.88785	Pr1	Niclosamide	Antibiotics
Pr2_GAM+Abx-NICLO_AN_0_0	6.77	Pr2	Niclosamide	Antibiotics
Pr3_GAM+Abx-NICLO_AN_0_0	8.11819	Pr3	Niclosamide	Antibiotics
Pr5_GAM+Abx-NICLO_AN_0_0	5.7512	Pr5	Niclosamide	Antibiotics
Pr6_GAM+Abx-NICLO_AN_0_0	7.7401	Pr6	Niclosamide	Antibiotics
Pr7_GAM+Abx-NICLO_AN_0_0	5.80913	Pr7	Niclosamide	Antibiotics
Pr1_GAM+Abx-PIP_AN_0_0	5.76137	Pr1	Piperacillin	Antibiotics
Pr2_GAM+Abx-PIP_AN_0_0	6.79737	Pr2	Piperacillin	Antibiotics
Pr3_GAM+Abx-PIP_AN_0_0	7.35744	Pr3	Piperacillin	Antibiotics
Pr5_GAM+Abx-PIP_AN_0_0	5.6552	Pr5	Piperacillin	Antibiotics
Pr6_GAM+Abx-PIP_AN_0_0	5.86383	Pr6	Piperacillin	Antibiotics
Pr7_GAM+Abx-PIP_AN_0_0	6.8826	Pr7	Piperacillin	Antibiotics
Pr1_GAM+Abx-SLMET_AN_0_0	6.18372	Pr1	Sulfamethoxazole	Antibiotics
Pr2_GAM+Abx-SLMET_AN_0_0	7.20428	Pr2	Sulfamethoxazole	Antibiotics
Pr3_GAM+Abx-SLMET_AN_0_0	8.00433	Pr3	Sulfamethoxazole	Antibiotics
Pr5_GAM+Abx-SLMET_AN_0_0	5.7012	Pr5	Sulfamethoxazole	Antibiotics
Pr6_GAM+Abx-SLMET_AN_0_0	5.72106	Pr6	Sulfamethoxazole	Antibiotics
Pr7_GAM+Abx-SLMET_AN_0_0	8.54255	Pr7	Sulfamethoxazole	Antibiotics
Pr1_GAM+Abx-TET_AN_0_0	3.24186	Pr1	Tetracyclin	Antibiotics
Pr2_GAM+Abx-TET_AN_0_1	4.35027	Pr2	Tetracyclin	Antibiotics
Pr3_GAM+Abx-TET_AN_0_0	7.15032	Pr3	Tetracyclin	Antibiotics
Pr5_GAM+Abx-TET_AN_0_0	3.77138	Pr5	Tetracyclin	Antibiotics
Pr6_GAM+Abx-TET_AN_0_0	5.63314	Pr6	Tetracyclin	Antibiotics
Pr7_GAM+Abx-TET_AN_0_1	4.83958	Pr7	Tetracyclin	Antibiotics
Pr1_GAM+Abx-VAN_AN_0_0	6.40568	Pr1	Vancomycin	Antibiotics
Pr2_GAM+Abx-VAN_AN_0_0	10.4888	Pr2	Vancomycin	Antibiotics
Pr3_GAM+Abx-VAN_AN_0_0	10.6748	Pr3	Vancomycin	Antibiotics
Pr5_GAM+Abx-VAN_AN_0_0	8.02497	Pr5	Vancomycin	Antibiotics
Pr6_GAM+Abx-VAN_AN_0_0	4.67771	Pr6	Vancomycin	Antibiotics
Pr7_GAM+Abx-VAN_AN_0_0	7.63971	Pr7	Vancomycin	Antibiotics
Pr1_GAM+Bile-CA_AN_0_0	3.85849	Pr1	CA	Bile acids
Pr2_GAM+Bile-CA_AN_0_0	9.76547	Pr2	CA	Bile acids
Pr3_GAM+Bile-CA_AN_0_0	10.8923	Pr3	CA	Bile acids
Pr5_GAM+Bile-CA_AN_0_0	5.53839	Pr5	CA	Bile acids
Pr6_GAM+Bile-CA_AN_0_0	3.77013	Pr6	CA	Bile acids
Pr7_GAM+Bile-CA_AN_0_1	7.3987	Pr7	CA	Bile acids
Pr1_GAM+Bile-CDCA_AN_0_0	2.35992	Pr1	CDCA	Bile acids
Pr2_GAM+Bile-CDCA_AN_0_1	3.77013	Pr2	CDCA	Bile acids
Pr3_GAM+Bile-CDCA_AN_0_0	2.33079	Pr3	CDCA	Bile acids
Pr5_GAM+Bile-CDCA_AN_0_0	2.33079	Pr5	CDCA	Bile acids
Pr6_GAM+Bile-CDCA_AN_0_0	5.56344	Pr6	CDCA	Bile acids
Pr7_GAM+Bile-CDCA_AN_0_1	3.83558	Pr7	CDCA	Bile acids
Pr1_GAM+Bile-DCA_AN_0_0	5.8257	Pr1	DCA	Bile acids
Pr3_GAM+Bile-DCA_AN_0_0	8.51775	Pr3	DCA	Bile acids
Pr5_GAM+Bile-DCA_AN_0_0	2.33079	Pr5	DCA	Bile acids
Pr6_GAM+Bile-DCA_AN_0_0	7.44834	Pr6	DCA	Bile acids
Pr7_GAM+Bile-DCA_AN_0_1	5.49541	Pr7	DCA	Bile acids
Pr1_GAM+Bile-GCA_AN_0_0	6.85294	Pr1	GCA	Bile acids
Pr2_GAM+Bile-GCA_AN_0_0	11.5621	Pr2	GCA	Bile acids
Pr3_GAM+Bile-GCA_AN_0_0	11.5988	Pr3	GCA	Bile acids
Pr5_GAM+Bile-GCA_AN_0_0	6.75039	Pr5	GCA	Bile acids
Pr6_GAM+Bile-GCA_AN_0_0	5.68158	Pr6	GCA	Bile acids
Pr7_GAM+Bile-GCA_AN_0_0	9.63932	Pr7	GCA	Bile acids
Pr1_GAM+Bile-LCA_AN_0_0	4.64255	Pr1	LCA	Bile acids
Pr2_GAM+Bile-LCA_AN_0_0	9.60774	Pr2	LCA	Bile acids
Pr3_GAM+Bile-LCA_AN_0_0	8.18017	Pr3	LCA	Bile acids
Pr5_GAM+Bile-LCA_AN_0_0	5.63891	Pr5	LCA	Bile acids
Pr6_GAM+Bile-LCA_AN_0_0	5.66586	Pr6	LCA	Bile acids
Pr7_GAM+Bile-LCA_AN_0_0	9.45105	Pr7	LCA	Bile acids
Pr1_GAM+Bile-TCA_AN_0_0	2.35992	Pr1	TCA	Bile acids
Pr2_GAM+Bile-TCA_AN_0_0	8.76839	Pr2	TCA	Bile acids
Pr3_GAM+Bile-TCA_AN_0_0	10.0862	Pr3	TCA	Bile acids
Pr5_GAM+Bile-TCA_AN_0_0	6.65276	Pr5	TCA	Bile acids
Pr6_GAM+Bile-TCA_AN_0_0	3.77013	Pr6	TCA	Bile acids
Pr7_GAM+Bile-TCA_AN_0_0	7.02374	Pr7	TCA	Bile acids
Pr1_GAM+Bile-TAURN_AN_0_0	5.99803	Pr1	Taurine	Bile acids
Pr2_GAM+Bile-TAURN_AN_0_0	10.2504	Pr2	Taurine	Bile acids
Pr3_GAM+Bile-TAURN_AN_0_0	8.36742	Pr3	Taurine	Bile acids
Pr5_GAM+Bile-TAURN_AN_0_0	6.94709	Pr5	Taurine	Bile acids
Pr6_GAM+Bile-TAURN_AN_0_0	5.50975	Pr6	Taurine	Bile acids
Pr7_GAM+Bile-TAURN_AN_0_1	6.93423	Pr7	Taurine	Bile acids
Pr1_GAM+Sugar-INUL_AN_0_0	6.21278	Pr1	Inulin	Carbohydrates
Pr2_GAM+Sugar-INUL_AN_0_0	7.66433	Pr2	Inulin	Carbohydrates
Pr3_GAM+Sugar-INUL_AN_0_0	7.58783	Pr3	Inulin	Carbohydrates
Pr5_GAM+Sugar-INUL_AN_0_0	6.744	Pr5	Inulin	Carbohydrates
Pr6_GAM+Sugar-INUL_AN_0_0	6.46874	Pr6	Inulin	Carbohydrates
Pr7_GAM+Sugar-INUL_AN_0_0	10.0821	Pr7	Inulin	Carbohydrates
Pr1_GAM+Sugar-MUCIN_AN_0_0	7.47517	Pr1	Mucin	Carbohydrates
Pr2_GAM+Sugar-MUCIN_AN_0_0	8.41397	Pr2	Mucin	Carbohydrates
Pr3_GAM+Sugar-MUCIN_AN_0_0	8.53154	Pr3	Mucin	Carbohydrates
Pr5_GAM+Sugar-MUCIN_AN_0_0	5.79096	Pr5	Mucin	Carbohydrates
Pr6_GAM+Sugar-MUCIN_AN_0_0	6.71994	Pr6	Mucin	Carbohydrates
Pr7_GAM+Sugar-MUCIN_AN_0_1	8.53937	Pr7	Mucin	Carbohydrates
Pr1_GAM+Sugar-PECT_AN_0_0	6.52427	Pr1	Pectin	Carbohydrates
Pr2_GAM+Sugar-PECT_AN_0_1	9.27847	Pr2	Pectin	Carbohydrates
Pr3_GAM+Sugar-PECT_AN_0_0	8.80894	Pr3	Pectin	Carbohydrates
Pr5_GAM+Sugar-PECT_AN_0_0	5.67954	Pr5	Pectin	Carbohydrates
Pr6_GAM+Sugar-PECT_AN_0_0	4.32611	Pr6	Pectin	Carbohydrates
Pr7_GAM+Sugar-PECT_AN_0_0	7.36278	Pr7	Pectin	Carbohydrates
Pr1_GAM+Sugar-XANTA_AN_0_0	7.95713	Pr1	Xanthan	Carbohydrates
Pr2_GAM+Sugar-XANTA_AN_0_0	8.43649	Pr2	Xanthan	Carbohydrates
Pr3_GAM+Sugar-XANTA_AN_0_0	7.76414	Pr3	Xanthan	Carbohydrates
Pr5_GAM+Sugar-XANTA_AN_0_0	5.68462	Pr5	Xanthan	Carbohydrates
Pr6_GAM+Sugar-XANTA_AN_0_0	5.61759	Pr6	Xanthan	Carbohydrates
Pr7_GAM+Sugar-XANTA_AN_0_1	7.4867	Pr7	Xanthan	Carbohydrates
Pr1_GAM+CPD-CAFFE_AN_0_0	9.6027	Pr1	Caffeine	Compound
Pr2_GAM+CPD-CAFFE_AN_0_0	5.95941	Pr2	Caffeine	Compound
Pr3_GAM+CPD-CAFFE_AN_0_0	8.00287	Pr3	Caffeine	Compound
Pr5_GAM+CPD-CAFFE_AN_0_0	8.81837	Pr5	Caffeine	Compound
Pr7_GAM+CPD-CAFFE_AN_0_0	4.88631	Pr7	Caffeine	Compound
Pr1_GAM+CPD-CAPSI_AN_0_0	7.91356	Pr1	Capsaicin	Compound
Pr2_GAM+CPD-CAPSI_AN_0_0	7.12162	Pr2	Capsaicin	Compound
Pr3_GAM+CPD-CAPSI_AN_0_0	8.78762	Pr3	Capsaicin	Compound
Pr5_GAM+CPD-CAPSI_AN_0_0	5.7512	Pr5	Capsaicin	Compound
Pr6_GAM+CPD-CAPSI_AN_0_0	7.78041	Pr6	Capsaicin	Compound
Pr7_GAM+CPD-CAPSI_AN_0_1	8.70269	Pr7	Capsaicin	Compound
Pr1_GAM+CPD-EtOH_AN_0_0	4.58632	Pr1	Ethanol	Compound
Pr2_GAM+CPD-EtOH_AN_0_0	7.87371	Pr2	Ethanol	Compound
Pr3_GAM+CPD-EtOH_AN_0_0	8.02435	Pr3	Ethanol	Compound
Pr5_GAM+CPD-EtOH_AN_0_0	9.7832	Pr5	Ethanol	Compound
Pr6_GAM+CPD-EtOH_AN_0_0	2.90252	Pr6	Ethanol	Compound
Pr7_GAM+CPD-EtOH_AN_0_0	5.70012	Pr7	Ethanol	Compound
Pr1_GAM+CPD-FLUO_AN_0_0	6.88785	Pr1	Fluoride	Compound
Pr2_GAM+CPD-FLUO_AN_0_1	6.79453	Pr2	Fluoride	Compound
Pr3_GAM+CPD-FLUO_AN_0_0	9.3048	Pr3	Fluoride	Compound
Pr5_GAM+CPD-FLUO_AN_0_0	5.72369	Pr5	Fluoride	Compound
Pr6_GAM+CPD-FLUO_AN_0_0	9.05575	Pr6	Fluoride	Compound
Pr7_GAM+CPD-FLUO_AN_0_1	8.59002	Pr7	Fluoride	Compound
Pr1_GAM+CPD-NANOP_AN_0_1	7.91356	Pr1	Nanoparticle	Compound
Pr2_GAM+CPD-NANOP_AN_0_1	6.93442	Pr2	Nanoparticle	Compound
Pr3_GAM+CPD-NANOP_AN_0_0	9.61364	Pr3	Nanoparticle	Compound
Pr5_GAM+CPD-NANOP_AN_0_0	5.73571	Pr5	Nanoparticle	Compound
Pr6_GAM+CPD-NANOP_AN_0_0	7.23939	Pr6	Nanoparticle	Compound
Pr7_GAM+CPD-NANOP_AN_0_0	7.58627	Pr7	Nanoparticle	Compound
Pr1_GAM+CPD-OXAL_AN_0_0	6.64705	Pr1	Oxalate	Compound
Pr2_GAM+CPD-OXAL_AN_0_0	7.07851	Pr2	Oxalate	Compound
Pr3_GAM+CPD-OXAL_AN_0_0	9.32186	Pr3	Oxalate	Compound
Pr5_GAM+CPD-OXAL_AN_0_0	6.95405	Pr5	Oxalate	Compound
Pr6_GAM+CPD-OXAL_AN_0_0	6.92805	Pr6	Oxalate	Compound
Pr7_GAM+CPD-OXAL_AN_0_0	8.59002	Pr7	Oxalate	Compound
Pr1_GAM+CPD-NaCl_AN_0_0	6.87479	Pr1	Sodium salt	Compound
Pr2_GAM+CPD-NaCl_AN_0_0	4.37772	Pr2	Sodium salt	Compound
Pr3_GAM+CPD-NaCl_AN_0_0	2.33079	Pr3	Sodium salt	Compound
Pr5_GAM+CPD-NaCl_AN_0_0	5.71777	Pr5	Sodium salt	Compound
Pr6_GAM+CPD-NaCl_AN_0_0	4.53448	Pr6	Sodium salt	Compound
Pr7_GAM+CPD-NaCl_AN_0_0	9.96707	Pr7	Sodium salt	Compound
Pr1_GAM+CPD-UREA_AN_0_0	8.69095	Pr1	Urea	Compound
Pr3_GAM+CPD-UREA_AN_0_0	2.90478	Pr3	Urea	Compound
Pr5_GAM+CPD-UREA_AN_0_0	9.31565	Pr5	Urea	Compound
Pr6_GAM+CPD-UREA_AN_0_0	4.58632	Pr6	Urea	Compound
Pr7_GAM+CPD-UREA_AN_0_0	8.38149	Pr7	Urea	Compound
Pr1_GAM+10X_AN_0_0	4.89255	Pr1	10X	Dilution
Pr2_GAM+10X_AN_0_0	10.3826	Pr2	10X	Dilution
Pr3_GAM+10X_AN_0_0	12.0385	Pr3	10X	Dilution
Pr5_GAM+10X_AN_0_0	7.2628	Pr5	10X	Dilution
Pr6_GAM+10X_AN_0_0	7.96535	Pr6	10X	Dilution
Pr7_GAM+10X_AN_0_1	9.1533	Pr7	10X	Dilution
Pr1_GAM+Temp-30C_AN_0_0	4.8419	Pr1	30C	Incubation
Pr2_GAM+Temp-30C_AN_0_0	9.27206	Pr2	30C	Incubation
Pr3_GAM+Temp-30C_AN_0_0	8.3647	Pr3	30C	Incubation
Pr5_GAM+Temp-30C_AN_0_1	5.72369	Pr5	30C	Incubation
Pr6_GAM+Temp-30C_AN_0_0	4.56493	Pr6	30C	Incubation
Pr7_GAM+Temp-30C_AN_0_0	5.80913	Pr7	30C	Incubation
Pr1_GAM+Temp-42C_AN_0_1	6.69821	Pr1	42C	Incubation
Pr2_GAM+Temp-42C_AN_0_1	8.00904	Pr2	42C	Incubation
Pr3_GAM+Temp-42C_AN_0_1	8.12989	Pr3	42C	Incubation
Pr5_GAM+Temp-42C_AN_0_0	5.83024	Pr5	42C	Incubation
Pr6_GAM+Temp-42C_AN_0_1	9.12381	Pr6	42C	Incubation
Pr7_GAM+Temp-42C_AN_0_0	8.46535	Pr7	42C	Incubation
Pr1_GAM_AE_0_0	2.35992	Pr1	Aerobic	Incubation
Pr2_GAM_AE_0_0	4.27224	Pr2	Aerobic	Incubation
Pr3_GAM_AE_0_0	2.33079	Pr3	Aerobic	Incubation
Pr5_GAM_AE_0_0	2.33079	Pr5	Aerobic	Incubation
Pr6_GAM_AE_0_0	2.39245	Pr6	Aerobic	Incubation
Pr7_GAM_AE_0_0	2.39624	Pr7	Aerobic	Incubation
Pr1_GAM_AN_0_1	6.83894	Pr1	Base	No_mod
Pr2_GAM_AN_0_0	10.0495	Pr2	Base	No_mod
Pr3_GAM_AN_0_0	9.52477	Pr3	Base	No_mod
Pr5_GAM_AN_0_1	5.79096	Pr5	Base	No_mod
Pr6_GAM_AN_0_0	10.3205	Pr6	Base	No_mod
Pr7_GAM_AN_0_0	7.54833	Pr7	Base	No_mod
Pr1_GAM+SCFA-ACTAT_AN_0_0	5.62359	Pr1	Acetate	SCFAs
Pr2_GAM+SCFA-ACTAT_AN_0_1	6.93442	Pr2	Acetate	SCFAs
Pr3_GAM+SCFA-ACTAT_AN_0_0	7.42202	Pr3	Acetate	SCFAs
Pr5_GAM+SCFA-ACTAT_AN_0_0	5.72369	Pr5	Acetate	SCFAs
Pr6_GAM+SCFA-ACTAT_AN_0_0	7.07345	Pr6	Acetate	SCFAs
Pr7_GAM+SCFA-ACTAT_AN_0_0	8.59002	Pr7	Acetate	SCFAs
Pr1_GAM+SCFA-BUTY_AN_0_0	6.79069	Pr1	Butyrate	SCFAs
Pr2_GAM+SCFA-BUTY_AN_0_0	8.46402	Pr2	Butyrate	SCFAs
Pr3_GAM+SCFA-BUTY_AN_0_0	7.49056	Pr3	Butyrate	SCFAs
Pr5_GAM+SCFA-BUTY_AN_0_0	5.72369	Pr5	Butyrate	SCFAs
Pr6_GAM+SCFA-BUTY_AN_0_0	7.18835	Pr6	Butyrate	SCFAs
Pr7_GAM+SCFA-BUTY_AN_0_0	7.52082	Pr7	Butyrate	SCFAs
Pr1_GAM+SCFA-FORMT_AN_0_0	5.77757	Pr1	Formate	SCFAs
Pr2_GAM+SCFA-FORMT_AN_0_0	8.5011	Pr2	Formate	SCFAs
Pr3_GAM+SCFA-FORMT_AN_0_0	7.44047	Pr3	Formate	SCFAs
Pr5_GAM+SCFA-FORMT_AN_0_0	5.72369	Pr5	Formate	SCFAs
Pr6_GAM+SCFA-FORMT_AN_0_0	9.65274	Pr6	Formate	SCFAs
Pr7_GAM+SCFA-FORMT_AN_0_0	5.78161	Pr7	Formate	SCFAs
Pr1_GAM+SCFA-GLUTA_AN_0_0	6.74178	Pr1	Glutamate	SCFAs
Pr2_GAM+SCFA-GLUTA_AN_0_1	9.73883	Pr2	Glutamate	SCFAs
Pr3_GAM+SCFA-GLUTA_AN_0_0	7.89138	Pr3	Glutamate	SCFAs
Pr5_GAM+SCFA-GLUTA_AN_0_0	5.72369	Pr5	Glutamate	SCFAs
Pr6_GAM+SCFA-GLUTA_AN_0_0	7.2728	Pr6	Glutamate	SCFAs
Pr7_GAM+SCFA-GLUTA_AN_0_0	7.28736	Pr7	Glutamate	SCFAs
Pr1_GAM+SCFA-ISBUT_AN_0_0	6.88785	Pr1	Isobutyrate	SCFAs
Pr2_GAM+SCFA-ISBUT_AN_0_0	8.35096	Pr2	Isobutyrate	SCFAs
Pr3_GAM+SCFA-ISBUT_AN_0_0	8.43549	Pr3	Isobutyrate	SCFAs
Pr5_GAM+SCFA-ISBUT_AN_0_0	5.72369	Pr5	Isobutyrate	SCFAs
Pr6_GAM+SCFA-ISBUT_AN_0_0	9.38441	Pr6	Isobutyrate	SCFAs
Pr7_GAM+SCFA-ISBUT_AN_0_0	8.61753	Pr7	Isobutyrate	SCFAs
Pr1_GAM+SCFA-ISVAL_AN_0_0	7.91356	Pr1	Isovalerate	SCFAs
Pr2_GAM+SCFA-ISVAL_AN_0_0	8.35096	Pr2	Isovalerate	SCFAs
Pr3_GAM+SCFA-ISVAL_AN_0_0	7.48886	Pr3	Isovalerate	SCFAs
Pr5_GAM+SCFA-ISVAL_AN_0_0	5.7512	Pr5	Isovalerate	SCFAs
Pr6_GAM+SCFA-ISVAL_AN_0_0	9.44624	Pr6	Isovalerate	SCFAs
Pr7_GAM+SCFA-ISVAL_AN_0_0	7.31487	Pr7	Isovalerate	SCFAs
Pr1_GAM+SCFA-LACT_AN_0_0	6.83894	Pr1	Lactate	SCFAs
Pr2_GAM+SCFA-LACT_AN_0_0	8.26763	Pr2	Lactate	SCFAs
Pr3_GAM+SCFA-LACT_AN_0_0	8.28097	Pr3	Lactate	SCFAs
Pr5_GAM+SCFA-LACT_AN_0_0	5.67162	Pr5	Lactate	SCFAs
Pr6_GAM+SCFA-LACT_AN_0_0	6.01252	Pr6	Lactate	SCFAs
Pr7_GAM+SCFA-LACT_AN_0_1	8.89524	Pr7	Lactate	SCFAs
Pr1_GAM+SCFA-PROPI_AN_0_0	8.11911	Pr1	Propionate	SCFAs
Pr2_GAM+SCFA-PROPI_AN_0_0	8.00904	Pr2	Propionate	SCFAs
Pr3_GAM+SCFA-PROPI_AN_0_0	8.28097	Pr3	Propionate	SCFAs
Pr5_GAM+SCFA-PROPI_AN_0_0	6.89879	Pr5	Propionate	SCFAs
Pr6_GAM+SCFA-PROPI_AN_0_0	8.98738	Pr6	Propionate	SCFAs
Pr7_GAM+SCFA-PROPI_AN_0_1	8.59002	Pr7	Propionate	SCFAs
Pr1_CTRL_0_stool_0_1	14.2549	Pr1	Stool Sequencing	Stool Sequencing
Pr2_CTRL_0_stool_0_1	15.6504	Pr2	Stool Sequencing	Stool Sequencing
Pr3_CTRL_0_stool_0_1	12.8988	Pr3	Stool Sequencing	Stool Sequencing
Pr5_CTRL_0_stool_0_1	14.9583	Pr5	Stool Sequencing	Stool Sequencing
Pr6_CTRL_0_stool_0_1	16.695	Pr6	Stool Sequencing	Stool Sequencing
Pr7_CTRL_0_stool_0_1	13.6043	Pr7	Stool Sequencing	Stool Sequencing
Pr1_GAM+pH-4_AN_0_0	6.82344	Pr1	pH4	pH
Pr2_GAM+pH-4_AN_0_0	4.45775	Pr2	pH4	pH
Pr3_GAM+pH-4_AN_0_0	10.5027	Pr3	pH4	pH
Pr5_GAM+pH-4_AN_0_0	5.66735	Pr5	pH4	pH
Pr6_GAM+pH-4_AN_0_0	8.0304	Pr6	pH4	pH
Pr7_GAM+pH-4_AN_0_0	6.70364	Pr7	pH4	pH
Pr1_GAM+pH-5_AN_0_0	5.7004	Pr1	pH5	pH
Pr2_GAM+pH-5_AN_0_0	8.89059	Pr2	pH5	pH
Pr3_GAM+pH-5_AN_0_0	8.84354	Pr3	pH5	pH
Pr5_GAM+pH-5_AN_0_0	5.67162	Pr5	pH5	pH
Pr6_GAM+pH-5_AN_0_0	6.94026	Pr6	pH5	pH
Pr7_GAM+pH-5_AN_0_0	7.52082	Pr7	pH5	pH
Pr1_GAM+pH-6_AN_0_0	6.91148	Pr1	pH6	pH
Pr2_GAM+pH-6_AN_0_1	7.52516	Pr2	pH6	pH
Pr3_GAM+pH-6_AN_0_0	9.71855	Pr3	pH6	pH
Pr5_GAM+pH-6_AN_0_0	5.7512	Pr5	pH6	pH
Pr6_GAM+pH-6_AN_0_0	9.10405	Pr6	pH6	pH
Pr7_GAM+pH-6_AN_0_1	8.59002	Pr7	pH6	pH
Pr1_GAM+pH-8_AN_0_0	8.00604	Pr1	pH8	pH
Pr2_GAM+pH-8_AN_0_0	7.14599	Pr2	pH8	pH
Pr3_GAM+pH-8_AN_0_0	9.65794	Pr3	pH8	pH
Pr5_GAM+pH-8_AN_0_0	5.76345	Pr5	pH8	pH
Pr6_GAM+pH-8_AN_0_0	7.23939	Pr6	pH8	pH
Pr7_GAM+pH-8_AN_0_0	6.94805	Pr7	pH8	pH

## Sheet: Figure 3c
Phylum	family	Modification_Type	Modification	RA in percent	RA_ratio
Actinobacteria	Actinomycetaceae	Amino acids	Histidine	0.001	-0.499917
Actinobacteria	Bifidobacteriaceae	Amino acids	Histidine	0.226286	0.233716
Actinobacteria	Brevibacteriaceae	Amino acids	Histidine	0.001	0
Actinobacteria	Coriobacteriaceae	Amino acids	Histidine	0.001	0
Actinobacteria	Corynebacteriaceae	Amino acids	Histidine	0.001	0
Actinobacteria	Corynebacteriales fam. incertae sedis	Amino acids	Histidine	0.001	0
Actinobacteria	Eggerthellaceae	Amino acids	Histidine	0.50923	-0.524688
Actinobacteria	Propionibacteriaceae	Amino acids	Histidine	0.001	0
Bacteria phylum [Firmicutes/Actinobacteria]	Coriobacteriaceae	Amino acids	Histidine	0.001	0
Bacteria phylum [Firmicutes/Bacteroidetes]	Bacteria fam. [Streptococcaceae/Listeriaceae/Enterococcaceae/Sphingobacteriaceae]	Amino acids	Histidine	0.001	0
Bacteria phylum [Proteobacteria/Actinobacteria]	Bacteria fam. [Micrococcaceae/Rhodobacteraceae]	Amino acids	Histidine	0.001	0
Bacteria phylum [Proteobacteria/Bacteroidetes]	Bacteria fam. [Erwiniaceae/Enterobacteriaceae/Sphingobacteriaceae]	Amino acids	Histidine	0.001	0
Bacteria phylum [Proteobacteria/Firmicutes]	Bacteria fam. [Lactobacillaceae/Rhodospirillaceae]	Amino acids	Histidine	0.001	0
Bacteria phylum [Proteobacteria/Firmicutes]	Bacteria fam. [Moraxellaceae/Enterococcaceae]	Amino acids	Histidine	0.001	-0.338321
Bacteria phylum incertae sedis	Bacteria fam. incertae sedis	Amino acids	Histidine	0.0451137	0.40406
Bacteroidetes	Bacteroidaceae	Amino acids	Histidine	41.6726	-0.195915
Bacteroidetes	Bacteroidales fam. incertae sedis	Amino acids	Histidine	0.001	-0.426951
Bacteroidetes	Barnesiellaceae	Amino acids	Histidine	0.001	-0.3606
Bacteroidetes	Odoribacteraceae	Amino acids	Histidine	0.001	-0.297427
Bacteroidetes	Porphyromonadaceae	Amino acids	Histidine	0.001	0
Bacteroidetes	Prevotellaceae	Amino acids	Histidine	0.001	0
Bacteroidetes	Rikenellaceae	Amino acids	Histidine	0.0864002	-0.708526
Bacteroidetes	Tannerellaceae	Amino acids	Histidine	2.70178	-0.178249
Chloroflexi	Dehalococcoidales fam. incertae sedis	Amino acids	Histidine	0.001	0
Euryarchaeota	Methanobacteriaceae	Amino acids	Histidine	0.001	0
Firmicutes	Acidaminococcaceae	Amino acids	Histidine	16.1692	0.277628
Firmicutes	Bacilli fam. [Streptococcaceae/Staphylococcaceae]	Amino acids	Histidine	0.001	0
Firmicutes	Catabacteriaceae	Amino acids	Histidine	0.001	0
Firmicutes	Christensenellaceae	Amino acids	Histidine	0.001	0
Firmicutes	Clostridia fam. incertae sedis	Amino acids	Histidine	0.001	0
Firmicutes	Clostridiaceae	Amino acids	Histidine	3.69629	0.0905542
Firmicutes	Clostridiales fam. [Clostridiaceae/Ruminococcaceae]	Amino acids	Histidine	0.001	0
Firmicutes	Clostridiales fam. [Eubacteriaceae/Clostridiaceae]	Amino acids	Histidine	0.001	0
Firmicutes	Clostridiales fam. [Eubacteriaceae/Ruminococcaceae]	Amino acids	Histidine	0.001	0
Firmicutes	Clostridiales fam. [Lachnospiraceae/Clostridiaceae]	Amino acids	Histidine	0.001	0
Firmicutes	Clostridiales fam. [Lachnospiraceae/Ruminococcaceae]	Amino acids	Histidine	0.001	0
Firmicutes	Clostridiales fam. incertae sedis	Amino acids	Histidine	0.459113	-1.05984
Firmicutes	Enterococcaceae	Amino acids	Histidine	0.001	0
Firmicutes	Erysipelotrichaceae	Amino acids	Histidine	0.001	-0.6251
Firmicutes	Eubacteriaceae	Amino acids	Histidine	0.00998439	-0.0176298
Firmicutes	Firmicutes fam. [Carnobacteriaceae/Acidaminococcaceae]	Amino acids	Histidine	3.6232	0.586983
Firmicutes	Firmicutes fam. [Erysipelotrichaceae/Peptostreptococcaceae]	Amino acids	Histidine	0.001	0
Firmicutes	Firmicutes fam. [Lachnospiraceae/Lactobacillaceae]	Amino acids	Histidine	0.001	0
Firmicutes	Firmicutes fam. incertae sedis	Amino acids	Histidine	0.001	0
Firmicutes	Lachnospiraceae	Amino acids	Histidine	1.13775	-0.35811
Firmicutes	Lactobacillaceae	Amino acids	Histidine	0.001	0
Firmicutes	Oscillospiraceae	Amino acids	Histidine	0.160738	0.284526
Firmicutes	Peptoniphilaceae	Amino acids	Histidine	0.001	-0.580513
Firmicutes	Peptostreptococcaceae	Amino acids	Histidine	0.001	0
Firmicutes	Ruminococcaceae	Amino acids	Histidine	0.954815	0.0846883
Firmicutes	Selenomonadaceae	Amino acids	Histidine	0.001	0
Firmicutes	Staphylococcaceae	Amino acids	Histidine	0.001	-0.278381
Firmicutes	Streptococcaceae	Amino acids	Histidine	0.001	0
Firmicutes	Veillonellaceae	Amino acids	Histidine	0.630553	-0.50132
Fusobacteria	Fusobacteriaceae	Amino acids	Histidine	0.001	-0.393271
Lentisphaerae	Lentisphaerae fam. incertae sedis	Amino acids	Histidine	0.001	0
Proteobacteria	Acetobacteraceae	Amino acids	Histidine	0.001	0
Proteobacteria	Campylobacteraceae	Amino acids	Histidine	0.001	0
Proteobacteria	Desulfovibrionaceae	Amino acids	Histidine	0.420904	-0.76424
Proteobacteria	Enterobacterales fam. [Yersiniaceae/Enterobacteriaceae]	Amino acids	Histidine	0.001	0
Proteobacteria	Enterobacteriaceae	Amino acids	Histidine	2.66237	0.406207
Proteobacteria	Hafniaceae	Amino acids	Histidine	0.001	-0.394164
Proteobacteria	Proteobacteria fam. [Acetobacteraceae/Enterobacteriaceae]	Amino acids	Histidine	23.2213	0.0441898
Proteobacteria	Proteobacteria fam. incertae sedis	Amino acids	Histidine	0.001	0
Proteobacteria	Rhodospirillaceae	Amino acids	Histidine	0.001	0
Proteobacteria	Sutterellaceae	Amino acids	Histidine	0.729214	0.356741
Synergistetes	Synergistaceae	Amino acids	Histidine	0.0215469	0.349068
Unknown	-1	Amino acids	Histidine	0.870649	-0.237478
Verrucomicrobia	Akkermansiaceae	Amino acids	Histidine	0.001	0
Verrucomicrobia	Puniceicoccaceae	Amino acids	Histidine	0.001	0
Actinobacteria	Actinomycetaceae	Amino acids	Tryptophan	0.001	-0.499917
Actinobacteria	Bifidobacteriaceae	Amino acids	Tryptophan	1.69702	1.79566
Actinobacteria	Brevibacteriaceae	Amino acids	Tryptophan	0.001	0
Actinobacteria	Coriobacteriaceae	Amino acids	Tryptophan	0.001	0
Actinobacteria	Corynebacteriaceae	Amino acids	Tryptophan	0.001	0
Actinobacteria	Corynebacteriales fam. incertae sedis	Amino acids	Tryptophan	0.001	0
Actinobacteria	Eggerthellaceae	Amino acids	Tryptophan	0.252991	-0.599766
Actinobacteria	Propionibacteriaceae	Amino acids	Tryptophan	0.001	0
Bacteria phylum [Firmicutes/Actinobacteria]	Coriobacteriaceae	Amino acids	Tryptophan	0.001	0
Bacteria phylum [Firmicutes/Bacteroidetes]	Bacteria fam. [Streptococcaceae/Listeriaceae/Enterococcaceae/Sphingobacteriaceae]	Amino acids	Tryptophan	0.001	0
Bacteria phylum [Proteobacteria/Actinobacteria]	Bacteria fam. [Micrococcaceae/Rhodobacteraceae]	Amino acids	Tryptophan	0.001	0
Bacteria phylum [Proteobacteria/Bacteroidetes]	Bacteria fam. [Erwiniaceae/Enterobacteriaceae/Sphingobacteriaceae]	Amino acids	Tryptophan	0.001	0
Bacteria phylum [Proteobacteria/Firmicutes]	Bacteria fam. [Lactobacillaceae/Rhodospirillaceae]	Amino acids	Tryptophan	0.001	0
Bacteria phylum [Proteobacteria/Firmicutes]	Bacteria fam. [Moraxellaceae/Enterococcaceae]	Amino acids	Tryptophan	0.001	-0.338321
Bacteria phylum incertae sedis	Bacteria fam. incertae sedis	Amino acids	Tryptophan	0.001	0
Bacteroidetes	Bacteroidaceae	Amino acids	Tryptophan	35.61	-0.506518
Bacteroidetes	Bacteroidales fam. incertae sedis	Amino acids	Tryptophan	0.001	-0.426951
Bacteroidetes	Barnesiellaceae	Amino acids	Tryptophan	0.001	-0.3606
Bacteroidetes	Odoribacteraceae	Amino acids	Tryptophan	0.001	-0.297427
Bacteroidetes	Porphyromonadaceae	Amino acids	Tryptophan	0.001	0
Bacteroidetes	Prevotellaceae	Amino acids	Tryptophan	0.001	0
Bacteroidetes	Rikenellaceae	Amino acids	Tryptophan	0.130033	-0.330194
Bacteroidetes	Tannerellaceae	Amino acids	Tryptophan	1.39997	-0.797742
Chloroflexi	Dehalococcoidales fam. incertae sedis	Amino acids	Tryptophan	0.001	0
Euryarchaeota	Methanobacteriaceae	Amino acids	Tryptophan	0.001	0
Firmicutes	Acidaminococcaceae	Amino acids	Tryptophan	0.323907	0.16988
Firmicutes	Bacilli fam. [Streptococcaceae/Staphylococcaceae]	Amino acids	Tryptophan	0.001	0
Firmicutes	Catabacteriaceae	Amino acids	Tryptophan	0.001	0
Firmicutes	Christensenellaceae	Amino acids	Tryptophan	0.001	0
Firmicutes	Clostridia fam. incertae sedis	Amino acids	Tryptophan	0.001	0
Firmicutes	Clostridiaceae	Amino acids	Tryptophan	3.50626	1.31499
Firmicutes	Clostridiales fam. [Clostridiaceae/Ruminococcaceae]	Amino acids	Tryptophan	0.379621	0.559425
Firmicutes	Clostridiales fam. [Eubacteriaceae/Clostridiaceae]	Amino acids	Tryptophan	0.001	0
Firmicutes	Clostridiales fam. [Eubacteriaceae/Ruminococcaceae]	Amino acids	Tryptophan	0.001	0
Firmicutes	Clostridiales fam. [Lachnospiraceae/Clostridiaceae]	Amino acids	Tryptophan	0.001	0
Firmicutes	Clostridiales fam. [Lachnospiraceae/Ruminococcaceae]	Amino acids	Tryptophan	0.001	0
Firmicutes	Clostridiales fam. incertae sedis	Amino acids	Tryptophan	0.0866735	-1.30199
Firmicutes	Enterococcaceae	Amino acids	Tryptophan	0.001	0
Firmicutes	Erysipelotrichaceae	Amino acids	Tryptophan	2.79128	0.585399
Firmicutes	Eubacteriaceae	Amino acids	Tryptophan	0.001	-0.307567
Firmicutes	Firmicutes fam. [Carnobacteriaceae/Acidaminococcaceae]	Amino acids	Tryptophan	1.49406	0.390138
Firmicutes	Firmicutes fam. [Erysipelotrichaceae/Peptostreptococcaceae]	Amino acids	Tryptophan	0.312166	0.545229
Firmicutes	Firmicutes fam. [Lachnospiraceae/Lactobacillaceae]	Amino acids	Tryptophan	0.001	0
Firmicutes	Firmicutes fam. incertae sedis	Amino acids	Tryptophan	0.00508395	0.234434
Firmicutes	Lachnospiraceae	Amino acids	Tryptophan	0.421805	0.20709
Firmicutes	Lactobacillaceae	Amino acids	Tryptophan	0.001	0
Firmicutes	Oscillospiraceae	Amino acids	Tryptophan	0.108923	0.405186
Firmicutes	Peptoniphilaceae	Amino acids	Tryptophan	0.001	-0.580513
Firmicutes	Peptostreptococcaceae	Amino acids	Tryptophan	0.00399169	0.212935
Firmicutes	Ruminococcaceae	Amino acids	Tryptophan	0.532404	0.372663
Firmicutes	Selenomonadaceae	Amino acids	Tryptophan	0.001	0
Firmicutes	Staphylococcaceae	Amino acids	Tryptophan	0.001	-0.278381
Firmicutes	Streptococcaceae	Amino acids	Tryptophan	0.001	0
Firmicutes	Veillonellaceae	Amino acids	Tryptophan	12.6726	-0.368294
Fusobacteria	Fusobacteriaceae	Amino acids	Tryptophan	0.001	-0.393271
Lentisphaerae	Lentisphaerae fam. incertae sedis	Amino acids	Tryptophan	0.001	0
Proteobacteria	Acetobacteraceae	Amino acids	Tryptophan	0.001	0
Proteobacteria	Campylobacteraceae	Amino acids	Tryptophan	0.001	0
Proteobacteria	Desulfovibrionaceae	Amino acids	Tryptophan	0.354963	-0.807839
Proteobacteria	Enterobacterales fam. [Yersiniaceae/Enterobacteriaceae]	Amino acids	Tryptophan	0.001	0
Proteobacteria	Enterobacteriaceae	Amino acids	Tryptophan	0.001	-1.35203
Proteobacteria	Hafniaceae	Amino acids	Tryptophan	0.001	-0.394164
Proteobacteria	Proteobacteria fam. [Acetobacteraceae/Enterobacteriaceae]	Amino acids	Tryptophan	35.6835	0.277458
Proteobacteria	Proteobacteria fam. incertae sedis	Amino acids	Tryptophan	0.001	0
Proteobacteria	Rhodospirillaceae	Amino acids	Tryptophan	0.001	0
Proteobacteria	Sutterellaceae	Amino acids	Tryptophan	0.199823	-0.390954
Synergistetes	Synergistaceae	Amino acids	Tryptophan	0.001	0
Unknown	-1	Amino acids	Tryptophan	1.99657	0.0640608
Verrucomicrobia	Akkermansiaceae	Amino acids	Tryptophan	0.0446259	1.21112
Verrucomicrobia	Puniceicoccaceae	Amino acids	Tryptophan	0.001	0
Actinobacteria	Actinomycetaceae	Amino acids	Tyrosine	0.178029	0.00451726
Actinobacteria	Bifidobacteriaceae	Amino acids	Tyrosine	0.001	-1.25883
Actinobacteria	Brevibacteriaceae	Amino acids	Tyrosine	0.001	0
Actinobacteria	Coriobacteriaceae	Amino acids	Tyrosine	0.001	0
Actinobacteria	Corynebacteriaceae	Amino acids	Tyrosine	0.001	0
Actinobacteria	Corynebacteriales fam. incertae sedis	Amino acids	Tyrosine	0.001	0
Actinobacteria	Eggerthellaceae	Amino acids	Tyrosine	0.476092	-0.0986736
Actinobacteria	Propionibacteriaceae	Amino acids	Tyrosine	0.001	0
Bacteria phylum [Firmicutes/Actinobacteria]	Coriobacteriaceae	Amino acids	Tyrosine	0.001	0
Bacteria phylum [Firmicutes/Bacteroidetes]	Bacteria fam. [Streptococcaceae/Listeriaceae/Enterococcaceae/Sphingobacteriaceae]	Amino acids	Tyrosine	0.001	0
Bacteria phylum [Proteobacteria/Actinobacteria]	Bacteria fam. [Micrococcaceae/Rhodobacteraceae]	Amino acids	Tyrosine	0.001	0
Bacteria phylum [Proteobacteria/Bacteroidetes]	Bacteria fam. [Erwiniaceae/Enterobacteriaceae/Sphingobacteriaceae]	Amino acids	Tyrosine	0.001	0
Bacteria phylum [Proteobacteria/Firmicutes]	Bacteria fam. [Lactobacillaceae/Rhodospirillaceae]	Amino acids	Tyrosine	0.001	0
Bacteria phylum [Proteobacteria/Firmicutes]	Bacteria fam. [Moraxellaceae/Enterococcaceae]	Amino acids	Tyrosine	0.001	-0.338321
Bacteria phylum incertae sedis	Bacteria fam. incertae sedis	Amino acids	Tyrosine	0.001	0
Bacteroidetes	Bacteroidaceae	Amino acids	Tyrosine	61.0703	0.0773053
Bacteroidetes	Bacteroidales fam. incertae sedis	Amino acids	Tyrosine	0.311281	0.118072
Bacteroidetes	Barnesiellaceae	Amino acids	Tyrosine	0.001	-0.3606
Bacteroidetes	Odoribacteraceae	Amino acids	Tyrosine	0.001	-0.297427
Bacteroidetes	Porphyromonadaceae	Amino acids	Tyrosine	0.001	0
Bacteroidetes	Prevotellaceae	Amino acids	Tyrosine	0.001	0
Bacteroidetes	Rikenellaceae	Amino acids	Tyrosine	0.0602751	-0.41599
Bacteroidetes	Tannerellaceae	Amino acids	Tyrosine	4.52287	-0.0623121
Chloroflexi	Dehalococcoidales fam. incertae sedis	Amino acids	Tyrosine	0.001	0
Euryarchaeota	Methanobacteriaceae	Amino acids	Tyrosine	0.001	0
Firmicutes	Acidaminococcaceae	Amino acids	Tyrosine	0.0573734	-1.14402
Firmicutes	Bacilli fam. [Streptococcaceae/Staphylococcaceae]	Amino acids	Tyrosine	0.001	0
Firmicutes	Catabacteriaceae	Amino acids	Tyrosine	0.001	0
Firmicutes	Christensenellaceae	Amino acids	Tyrosine	0.0295686	0.372761
Firmicutes	Clostridia fam. incertae sedis	Amino acids	Tyrosine	0.001	0
Firmicutes	Clostridiaceae	Amino acids	Tyrosine	0.243518	-0.756338
Firmicutes	Clostridiales fam. [Clostridiaceae/Ruminococcaceae]	Amino acids	Tyrosine	0.001	0
Firmicutes	Clostridiales fam. [Eubacteriaceae/Clostridiaceae]	Amino acids	Tyrosine	0.110518	0.469716
Firmicutes	Clostridiales fam. [Eubacteriaceae/Ruminococcaceae]	Amino acids	Tyrosine	0.001	0
Firmicutes	Clostridiales fam. [Lachnospiraceae/Clostridiaceae]	Amino acids	Tyrosine	0.001	0
Firmicutes	Clostridiales fam. [Lachnospiraceae/Ruminococcaceae]	Amino acids	Tyrosine	0.001	0
Firmicutes	Clostridiales fam. incertae sedis	Amino acids	Tyrosine	0.0288284	-1.73184
Firmicutes	Enterococcaceae	Amino acids	Tyrosine	0.001	0
Firmicutes	Erysipelotrichaceae	Amino acids	Tyrosine	0.001	-0.6251
Firmicutes	Eubacteriaceae	Amino acids	Tyrosine	0.001	-0.307567
Firmicutes	Firmicutes fam. [Carnobacteriaceae/Acidaminococcaceae]	Amino acids	Tyrosine	3.33951	0.398771
Firmicutes	Firmicutes fam. [Erysipelotrichaceae/Peptostreptococcaceae]	Amino acids	Tyrosine	0.001	0
Firmicutes	Firmicutes fam. [Lachnospiraceae/Lactobacillaceae]	Amino acids	Tyrosine	0.001	0
Firmicutes	Firmicutes fam. incertae sedis	Amino acids	Tyrosine	0.001	0
Firmicutes	Lachnospiraceae	Amino acids	Tyrosine	0.343092	-1.33841
Firmicutes	Lactobacillaceae	Amino acids	Tyrosine	0.001	0
Firmicutes	Oscillospiraceae	Amino acids	Tyrosine	0.001	-0.580785
Firmicutes	Peptoniphilaceae	Amino acids	Tyrosine	0.001	-0.580513
Firmicutes	Peptostreptococcaceae	Amino acids	Tyrosine	0.001	0
Firmicutes	Ruminococcaceae	Amino acids	Tyrosine	0.227325	-0.136871
Firmicutes	Selenomonadaceae	Amino acids	Tyrosine	0.001	0
Firmicutes	Staphylococcaceae	Amino acids	Tyrosine	0.001	-0.278381
Firmicutes	Streptococcaceae	Amino acids	Tyrosine	0.001	0
Firmicutes	Veillonellaceae	Amino acids	Tyrosine	0.001	-1.96152
Fusobacteria	Fusobacteriaceae	Amino acids	Tyrosine	0.001	-0.393271
Lentisphaerae	Lentisphaerae fam. incertae sedis	Amino acids	Tyrosine	0.001	0
Proteobacteria	Acetobacteraceae	Amino acids	Tyrosine	0.001	0
Proteobacteria	Campylobacteraceae	Amino acids	Tyrosine	0.001	0
Proteobacteria	Desulfovibrionaceae	Amino acids	Tyrosine	0.990475	-1.05909
Proteobacteria	Enterobacterales fam. [Yersiniaceae/Enterobacteriaceae]	Amino acids	Tyrosine	0.001	0
Proteobacteria	Enterobacteriaceae	Amino acids	Tyrosine	8.19444	0.0669932
Proteobacteria	Hafniaceae	Amino acids	Tyrosine	0.001	-0.394164
Proteobacteria	Proteobacteria fam. [Acetobacteraceae/Enterobacteriaceae]	Amino acids	Tyrosine	18.7688	-0.0933774
Proteobacteria	Proteobacteria fam. incertae sedis	Amino acids	Tyrosine	0.001	0
Proteobacteria	Rhodospirillaceae	Amino acids	Tyrosine	0.001	0
Proteobacteria	Sutterellaceae	Amino acids	Tyrosine	0.001	-1.88667
Synergistetes	Synergistaceae	Amino acids	Tyrosine	0.001	0
Unknown	-1	Amino acids	Tyrosine	1.05059	-0.127183
Verrucomicrobia	Akkermansiaceae	Amino acids	Tyrosine	0.00712867	0.262862
Verrucomicrobia	Puniceicoccaceae	Amino acids	Tyrosine	0.001	0
Actinobacteria	Actinomycetaceae	Antibiotics	Cefotaxime	0.001	-0.499917
Actinobacteria	Bifidobacteriaceae	Antibiotics	Cefotaxime	0.0979103	-0.121976
Actinobacteria	Brevibacteriaceae	Antibiotics	Cefotaxime	0.001	0
Actinobacteria	Coriobacteriaceae	Antibiotics	Cefotaxime	0.001	0
Actinobacteria	Corynebacteriaceae	Antibiotics	Cefotaxime	0.001	0
Actinobacteria	Corynebacteriales fam. incertae sedis	Antibiotics	Cefotaxime	0.001	0
Actinobacteria	Eggerthellaceae	Antibiotics	Cefotaxime	0.183995	-0.298235
Actinobacteria	Propionibacteriaceae	Antibiotics	Cefotaxime	0.001	0
Bacteria phylum [Firmicutes/Actinobacteria]	Coriobacteriaceae	Antibiotics	Cefotaxime	0.001	0
Bacteria phylum [Firmicutes/Bacteroidetes]	Bacteria fam. [Streptococcaceae/Listeriaceae/Enterococcaceae/Sphingobacteriaceae]	Antibiotics	Cefotaxime	0.001	0
Bacteria phylum [Proteobacteria/Actinobacteria]	Bacteria fam. [Micrococcaceae/Rhodobacteraceae]	Antibiotics	Cefotaxime	0.001	0
Bacteria phylum [Proteobacteria/Bacteroidetes]	Bacteria fam. [Erwiniaceae/Enterobacteriaceae/Sphingobacteriaceae]	Antibiotics	Cefotaxime	0.001	0
Bacteria phylum [Proteobacteria/Firmicutes]	Bacteria fam. [Lactobacillaceae/Rhodospirillaceae]	Antibiotics	Cefotaxime	0.001	0
Bacteria phylum [Proteobacteria/Firmicutes]	Bacteria fam. [Moraxellaceae/Enterococcaceae]	Antibiotics	Cefotaxime	0.001	-0.338321
Bacteria phylum incertae sedis	Bacteria fam. incertae sedis	Antibiotics	Cefotaxime	0.001	0
Bacteroidetes	Bacteroidaceae	Antibiotics	Cefotaxime	46.0808	-0.0522639
Bacteroidetes	Bacteroidales fam. incertae sedis	Antibiotics	Cefotaxime	0.14482	0.0624609
Bacteroidetes	Barnesiellaceae	Antibiotics	Cefotaxime	0.001	-0.3606
Bacteroidetes	Odoribacteraceae	Antibiotics	Cefotaxime	0.001	-0.297427
Bacteroidetes	Porphyromonadaceae	Antibiotics	Cefotaxime	0.001	0
Bacteroidetes	Prevotellaceae	Antibiotics	Cefotaxime	0.001	0
Bacteroidetes	Rikenellaceae	Antibiotics	Cefotaxime	0.241034	-0.0108616
Bacteroidetes	Tannerellaceae	Antibiotics	Cefotaxime	2.9044	-0.0800775
Chloroflexi	Dehalococcoidales fam. incertae sedis	Antibiotics	Cefotaxime	0.001	0
Euryarchaeota	Methanobacteriaceae	Antibiotics	Cefotaxime	0.001	0
Firmicutes	Acidaminococcaceae	Antibiotics	Cefotaxime	5.60787	-0.067739
Firmicutes	Bacilli fam. [Streptococcaceae/Staphylococcaceae]	Antibiotics	Cefotaxime	0.001	0
Firmicutes	Catabacteriaceae	Antibiotics	Cefotaxime	0.001	0
Firmicutes	Christensenellaceae	Antibiotics	Cefotaxime	0.001	0
Firmicutes	Clostridia fam. incertae sedis	Antibiotics	Cefotaxime	0.001	0
Firmicutes	Clostridiaceae	Antibiotics	Cefotaxime	5.32929	0.166804
Firmicutes	Clostridiales fam. [Clostridiaceae/Ruminococcaceae]	Antibiotics	Cefotaxime	0.001	0
Firmicutes	Clostridiales fam. [Eubacteriaceae/Clostridiaceae]	Antibiotics	Cefotaxime	0.001	0
Firmicutes	Clostridiales fam. [Eubacteriaceae/Ruminococcaceae]	Antibiotics	Cefotaxime	0.001	0
Firmicutes	Clostridiales fam. [Lachnospiraceae/Clostridiaceae]	Antibiotics	Cefotaxime	0.001	0
Firmicutes	Clostridiales fam. [Lachnospiraceae/Ruminococcaceae]	Antibiotics	Cefotaxime	0.001	0
Firmicutes	Clostridiales fam. incertae sedis	Antibiotics	Cefotaxime	0.569549	-0.631908
Firmicutes	Enterococcaceae	Antibiotics	Cefotaxime	0.001	0
Firmicutes	Erysipelotrichaceae	Antibiotics	Cefotaxime	0.001	-0.6251
Firmicutes	Eubacteriaceae	Antibiotics	Cefotaxime	0.001	-0.307567
Firmicutes	Firmicutes fam. [Carnobacteriaceae/Acidaminococcaceae]	Antibiotics	Cefotaxime	2.56918	-0.035175
Firmicutes	Firmicutes fam. [Erysipelotrichaceae/Peptostreptococcaceae]	Antibiotics	Cefotaxime	0.001	0
Firmicutes	Firmicutes fam. [Lachnospiraceae/Lactobacillaceae]	Antibiotics	Cefotaxime	0.001	0
Firmicutes	Firmicutes fam. incertae sedis	Antibiotics	Cefotaxime	0.001	0
Firmicutes	Lachnospiraceae	Antibiotics	Cefotaxime	1.07775	0.0740538
Firmicutes	Lactobacillaceae	Antibiotics	Cefotaxime	0.001	0
Firmicutes	Oscillospiraceae	Antibiotics	Cefotaxime	0.216484	0.292162
Firmicutes	Peptoniphilaceae	Antibiotics	Cefotaxime	0.001	-0.580513
Firmicutes	Peptostreptococcaceae	Antibiotics	Cefotaxime	0.001	0
Firmicutes	Ruminococcaceae	Antibiotics	Cefotaxime	0.643112	0.0299566
Firmicutes	Selenomonadaceae	Antibiotics	Cefotaxime	0.001	0
Firmicutes	Staphylococcaceae	Antibiotics	Cefotaxime	0.001	-0.278381
Firmicutes	Streptococcaceae	Antibiotics	Cefotaxime	0.001	0
Firmicutes	Veillonellaceae	Antibiotics	Cefotaxime	0.387186	-0.534545
Fusobacteria	Fusobacteriaceae	Antibiotics	Cefotaxime	0.001	-0.393271
Lentisphaerae	Lentisphaerae fam. incertae sedis	Antibiotics	Cefotaxime	0.001	0
Proteobacteria	Acetobacteraceae	Antibiotics	Cefotaxime	0.001	0
Proteobacteria	Campylobacteraceae	Antibiotics	Cefotaxime	0.001	0
Proteobacteria	Desulfovibrionaceae	Antibiotics	Cefotaxime	0.89232	-0.486116
Proteobacteria	Enterobacterales fam. [Yersiniaceae/Enterobacteriaceae]	Antibiotics	Cefotaxime	0.001	0
Proteobacteria	Enterobacteriaceae	Antibiotics	Cefotaxime	9.04004	0.029649
Proteobacteria	Hafniaceae	Antibiotics	Cefotaxime	0.001	-0.394164
Proteobacteria	Proteobacteria fam. [Acetobacteraceae/Enterobacteriaceae]	Antibiotics	Cefotaxime	22.8311	-0.070077
Proteobacteria	Proteobacteria fam. incertae sedis	Antibiotics	Cefotaxime	0.001	0
Proteobacteria	Rhodospirillaceae	Antibiotics	Cefotaxime	0.001	0
Proteobacteria	Sutterellaceae	Antibiotics	Cefotaxime	0.163883	-0.716942
Synergistetes	Synergistaceae	Antibiotics	Cefotaxime	0.001	0
Unknown	-1	Antibiotics	Cefotaxime	1.02678	-0.0884468
Verrucomicrobia	Akkermansiaceae	Antibiotics	Cefotaxime	0.001	0
Verrucomicrobia	Puniceicoccaceae	Antibiotics	Cefotaxime	0.001	0
Actinobacteria	Actinomycetaceae	Antibiotics	Chloramphenicol	0.001	-0.749875
Actinobacteria	Bifidobacteriaceae	Antibiotics	Chloramphenicol	3.24586	-0.179952
Actinobacteria	Brevibacteriaceae	Antibiotics	Chloramphenicol	0.001	0
Actinobacteria	Coriobacteriaceae	Antibiotics	Chloramphenicol	0.001	0
Actinobacteria	Corynebacteriaceae	Antibiotics	Chloramphenicol	0.001	0
Actinobacteria	Corynebacteriales fam. incertae sedis	Antibiotics	Chloramphenicol	0.001	0
Actinobacteria	Eggerthellaceae	Antibiotics	Chloramphenicol	0.582589	-0.0136915
Actinobacteria	Propionibacteriaceae	Antibiotics	Chloramphenicol	0.001	0
Bacteria phylum [Firmicutes/Actinobacteria]	Coriobacteriaceae	Antibiotics	Chloramphenicol	0.001	0
Bacteria phylum [Firmicutes/Bacteroidetes]	Bacteria fam. [Streptococcaceae/Listeriaceae/Enterococcaceae/Sphingobacteriaceae]	Antibiotics	Chloramphenicol	0.001	0
Bacteria phylum [Proteobacteria/Actinobacteria]	Bacteria fam. [Micrococcaceae/Rhodobacteraceae]	Antibiotics	Chloramphenicol	0.001	0
Bacteria phylum [Proteobacteria/Bacteroidetes]	Bacteria fam. [Erwiniaceae/Enterobacteriaceae/Sphingobacteriaceae]	Antibiotics	Chloramphenicol	0.001	0
Bacteria phylum [Proteobacteria/Firmicutes]	Bacteria fam. [Lactobacillaceae/Rhodospirillaceae]	Antibiotics	Chloramphenicol	0.001	0
Bacteria phylum [Proteobacteria/Firmicutes]	Bacteria fam. [Moraxellaceae/Enterococcaceae]	Antibiotics	Chloramphenicol	0.001	0
Bacteria phylum incertae sedis	Bacteria fam. incertae sedis	Antibiotics	Chloramphenicol	0.001	0
Bacteroidetes	Bacteroidaceae	Antibiotics	Chloramphenicol	49.8093	-0.23418
Bacteroidetes	Bacteroidales fam. incertae sedis	Antibiotics	Chloramphenicol	0.001	-0.640427
Bacteroidetes	Barnesiellaceae	Antibiotics	Chloramphenicol	0.001	0
Bacteroidetes	Odoribacteraceae	Antibiotics	Chloramphenicol	0.001	0
Bacteroidetes	Porphyromonadaceae	Antibiotics	Chloramphenicol	0.001	0
Bacteroidetes	Prevotellaceae	Antibiotics	Chloramphenicol	0.001	0
Bacteroidetes	Rikenellaceae	Antibiotics	Chloramphenicol	24.2619	0.645887
Bacteroidetes	Tannerellaceae	Antibiotics	Chloramphenicol	2.76871	-0.789001
Chloroflexi	Dehalococcoidales fam. incertae sedis	Antibiotics	Chloramphenicol	0.001	0
Euryarchaeota	Methanobacteriaceae	Antibiotics	Chloramphenicol	0.001	0
Firmicutes	Acidaminococcaceae	Antibiotics	Chloramphenicol	3.25744	0.963519
Firmicutes	Bacilli fam. [Streptococcaceae/Staphylococcaceae]	Antibiotics	Chloramphenicol	0.001	0
Firmicutes	Catabacteriaceae	Antibiotics	Chloramphenicol	0.001	0
Firmicutes	Christensenellaceae	Antibiotics	Chloramphenicol	0.001	0
Firmicutes	Clostridia fam. incertae sedis	Antibiotics	Chloramphenicol	0.001	0
Firmicutes	Clostridiaceae	Antibiotics	Chloramphenicol	1.56562	0.212146
Firmicutes	Clostridiales fam. [Clostridiaceae/Ruminococcaceae]	Antibiotics	Chloramphenicol	0.001	0
Firmicutes	Clostridiales fam. [Eubacteriaceae/Clostridiaceae]	Antibiotics	Chloramphenicol	0.001	0
Firmicutes	Clostridiales fam. [Eubacteriaceae/Ruminococcaceae]	Antibiotics	Chloramphenicol	0.001	0
Firmicutes	Clostridiales fam. [Lachnospiraceae/Clostridiaceae]	Antibiotics	Chloramphenicol	0.001	0
Firmicutes	Clostridiales fam. [Lachnospiraceae/Ruminococcaceae]	Antibiotics	Chloramphenicol	0.001	0
Firmicutes	Clostridiales fam. incertae sedis	Antibiotics	Chloramphenicol	0.001	-2.47703
Firmicutes	Enterococcaceae	Antibiotics	Chloramphenicol	0.001	0
Firmicutes	Erysipelotrichaceae	Antibiotics	Chloramphenicol	0.001	0
Firmicutes	Eubacteriaceae	Antibiotics	Chloramphenicol	0.001	-0.46135
Firmicutes	Firmicutes fam. [Carnobacteriaceae/Acidaminococcaceae]	Antibiotics	Chloramphenicol	0.235229	-0.691172
Firmicutes	Firmicutes fam. [Erysipelotrichaceae/Peptostreptococcaceae]	Antibiotics	Chloramphenicol	0.001	0
Firmicutes	Firmicutes fam. [Lachnospiraceae/Lactobacillaceae]	Antibiotics	Chloramphenicol	0.001	0
Firmicutes	Firmicutes fam. incertae sedis	Antibiotics	Chloramphenicol	0.001	0
Firmicutes	Lachnospiraceae	Antibiotics	Chloramphenicol	0.764953	-0.291516
Firmicutes	Lactobacillaceae	Antibiotics	Chloramphenicol	0.001	0
Firmicutes	Oscillospiraceae	Antibiotics	Chloramphenicol	0.001	-0.871177
Firmicutes	Peptoniphilaceae	Antibiotics	Chloramphenicol	0.001	-0.87077
Firmicutes	Peptostreptococcaceae	Antibiotics	Chloramphenicol	0.001	0
Firmicutes	Ruminococcaceae	Antibiotics	Chloramphenicol	0.622969	-0.05141
Firmicutes	Selenomonadaceae	Antibiotics	Chloramphenicol	0.001	0
Firmicutes	Staphylococcaceae	Antibiotics	Chloramphenicol	0.001	-0.417572
Firmicutes	Streptococcaceae	Antibiotics	Chloramphenicol	0.0840818	0.630718
Firmicutes	Veillonellaceae	Antibiotics	Chloramphenicol	0.628614	-1.59604
Fusobacteria	Fusobacteriaceae	Antibiotics	Chloramphenicol	0.001	-0.589907
Lentisphaerae	Lentisphaerae fam. incertae sedis	Antibiotics	Chloramphenicol	0.001	0
Proteobacteria	Acetobacteraceae	Antibiotics	Chloramphenicol	0.001	0
Proteobacteria	Campylobacteraceae	Antibiotics	Chloramphenicol	0.001	0
Proteobacteria	Desulfovibrionaceae	Antibiotics	Chloramphenicol	0.92175	-0.652767
Proteobacteria	Enterobacterales fam. [Yersiniaceae/Enterobacteriaceae]	Antibiotics	Chloramphenicol	0.001	0
Proteobacteria	Enterobacteriaceae	Antibiotics	Chloramphenicol	0.462765	0.608503
Proteobacteria	Hafniaceae	Antibiotics	Chloramphenicol	0.001	0
Proteobacteria	Proteobacteria fam. [Acetobacteraceae/Enterobacteriaceae]	Antibiotics	Chloramphenicol	8.25639	-0.348971
Proteobacteria	Proteobacteria fam. incertae sedis	Antibiotics	Chloramphenicol	0.001	0
Proteobacteria	Rhodospirillaceae	Antibiotics	Chloramphenicol	0.001	0
Proteobacteria	Sutterellaceae	Antibiotics	Chloramphenicol	0.152133	-1.67604
Synergistetes	Synergistaceae	Antibiotics	Chloramphenicol	0.001	0
Unknown	-1	Antibiotics	Chloramphenicol	2.38647	0.0474116
Verrucomicrobia	Akkermansiaceae	Antibiotics	Chloramphenicol	0.001	0
Verrucomicrobia	Puniceicoccaceae	Antibiotics	Chloramphenicol	0.001	0
Actinobacteria	Actinomycetaceae	Antibiotics	Ciprofloxacin	0.001	-0.499917
Actinobacteria	Bifidobacteriaceae	Antibiotics	Ciprofloxacin	0.001	-1.25883
Actinobacteria	Brevibacteriaceae	Antibiotics	Ciprofloxacin	0.001	0
Actinobacteria	Coriobacteriaceae	Antibiotics	Ciprofloxacin	0.001	0
Actinobacteria	Corynebacteriaceae	Antibiotics	Ciprofloxacin	0.001	0
Actinobacteria	Corynebacteriales fam. incertae sedis	Antibiotics	Ciprofloxacin	0.001	0
Actinobacteria	Eggerthellaceae	Antibiotics	Ciprofloxacin	0.0248863	-1.30206
Actinobacteria	Propionibacteriaceae	Antibiotics	Ciprofloxacin	0.001	0
Bacteria phylum [Firmicutes/Actinobacteria]	Coriobacteriaceae	Antibiotics	Ciprofloxacin	0.001	0
Bacteria phylum [Firmicutes/Bacteroidetes]	Bacteria fam. [Streptococcaceae/Listeriaceae/Enterococcaceae/Sphingobacteriaceae]	Antibiotics	Ciprofloxacin	0.001	0
Bacteria phylum [Proteobacteria/Actinobacteria]	Bacteria fam. [Micrococcaceae/Rhodobacteraceae]	Antibiotics	Ciprofloxacin	0.001	0
Bacteria phylum [Proteobacteria/Bacteroidetes]	Bacteria fam. [Erwiniaceae/Enterobacteriaceae/Sphingobacteriaceae]	Antibiotics	Ciprofloxacin	0.001	0
Bacteria phylum [Proteobacteria/Firmicutes]	Bacteria fam. [Lactobacillaceae/Rhodospirillaceae]	Antibiotics	Ciprofloxacin	0.001	0
Bacteria phylum [Proteobacteria/Firmicutes]	Bacteria fam. [Moraxellaceae/Enterococcaceae]	Antibiotics	Ciprofloxacin	0.001	-0.338321
Bacteria phylum incertae sedis	Bacteria fam. incertae sedis	Antibiotics	Ciprofloxacin	0.001	0
Bacteroidetes	Bacteroidaceae	Antibiotics	Ciprofloxacin	50.8267	-0.366054
Bacteroidetes	Bacteroidales fam. incertae sedis	Antibiotics	Ciprofloxacin	0.001	-0.426951
Bacteroidetes	Barnesiellaceae	Antibiotics	Ciprofloxacin	0.001	-0.3606
Bacteroidetes	Odoribacteraceae	Antibiotics	Ciprofloxacin	0.001	-0.297427
Bacteroidetes	Porphyromonadaceae	Antibiotics	Ciprofloxacin	0.001	0
Bacteroidetes	Prevotellaceae	Antibiotics	Ciprofloxacin	0.392816	0.561903
Bacteroidetes	Rikenellaceae	Antibiotics	Ciprofloxacin	1.49628	-0.130819
Bacteroidetes	Tannerellaceae	Antibiotics	Ciprofloxacin	0.260957	-2.272
Chloroflexi	Dehalococcoidales fam. incertae sedis	Antibiotics	Ciprofloxacin	0.001	0
Euryarchaeota	Methanobacteriaceae	Antibiotics	Ciprofloxacin	0.001	0
Firmicutes	Acidaminococcaceae	Antibiotics	Ciprofloxacin	0.0692984	-1.11864
Firmicutes	Bacilli fam. [Streptococcaceae/Staphylococcaceae]	Antibiotics	Ciprofloxacin	0.001	0
Firmicutes	Catabacteriaceae	Antibiotics	Ciprofloxacin	0.001	0
Firmicutes	Christensenellaceae	Antibiotics	Ciprofloxacin	0.001	0
Firmicutes	Clostridia fam. incertae sedis	Antibiotics	Ciprofloxacin	0.001	0
Firmicutes	Clostridiaceae	Antibiotics	Ciprofloxacin	6.8023	0.684163
Firmicutes	Clostridiales fam. [Clostridiaceae/Ruminococcaceae]	Antibiotics	Ciprofloxacin	1.71352	0.668638
Firmicutes	Clostridiales fam. [Eubacteriaceae/Clostridiaceae]	Antibiotics	Ciprofloxacin	0.001	0
Firmicutes	Clostridiales fam. [Eubacteriaceae/Ruminococcaceae]	Antibiotics	Ciprofloxacin	0.001	0
Firmicutes	Clostridiales fam. [Lachnospiraceae/Clostridiaceae]	Antibiotics	Ciprofloxacin	0.001	0
Firmicutes	Clostridiales fam. [Lachnospiraceae/Ruminococcaceae]	Antibiotics	Ciprofloxacin	0.001	0
Firmicutes	Clostridiales fam. incertae sedis	Antibiotics	Ciprofloxacin	2.92742	0.118478
Firmicutes	Enterococcaceae	Antibiotics	Ciprofloxacin	0.001	0
Firmicutes	Erysipelotrichaceae	Antibiotics	Ciprofloxacin	0.001	-0.6251
Firmicutes	Eubacteriaceae	Antibiotics	Ciprofloxacin	0.766681	0.302815
Firmicutes	Firmicutes fam. [Carnobacteriaceae/Acidaminococcaceae]	Antibiotics	Ciprofloxacin	0.561818	-0.697642
Firmicutes	Firmicutes fam. [Erysipelotrichaceae/Peptostreptococcaceae]	Antibiotics	Ciprofloxacin	0.001	0
Firmicutes	Firmicutes fam. [Lachnospiraceae/Lactobacillaceae]	Antibiotics	Ciprofloxacin	0.001	0
Firmicutes	Firmicutes fam. incertae sedis	Antibiotics	Ciprofloxacin	0.001	0
Firmicutes	Lachnospiraceae	Antibiotics	Ciprofloxacin	20.9365	2.28655
Firmicutes	Lactobacillaceae	Antibiotics	Ciprofloxacin	0.001	0
Firmicutes	Oscillospiraceae	Antibiotics	Ciprofloxacin	0.0588839	-0.157125
Firmicutes	Peptoniphilaceae	Antibiotics	Ciprofloxacin	0.001	-0.580513
Firmicutes	Peptostreptococcaceae	Antibiotics	Ciprofloxacin	0.001	0
Firmicutes	Ruminococcaceae	Antibiotics	Ciprofloxacin	0.452707	-0.492626
Firmicutes	Selenomonadaceae	Antibiotics	Ciprofloxacin	0.001	0
Firmicutes	Staphylococcaceae	Antibiotics	Ciprofloxacin	0.001	-0.278381
Firmicutes	Streptococcaceae	Antibiotics	Ciprofloxacin	0.001	0
Firmicutes	Veillonellaceae	Antibiotics	Ciprofloxacin	0.126062	-1.48221
Fusobacteria	Fusobacteriaceae	Antibiotics	Ciprofloxacin	0.001	-0.393271
Lentisphaerae	Lentisphaerae fam. incertae sedis	Antibiotics	Ciprofloxacin	0.001	0
Proteobacteria	Acetobacteraceae	Antibiotics	Ciprofloxacin	0.001	0
Proteobacteria	Campylobacteraceae	Antibiotics	Ciprofloxacin	0.001	0
Proteobacteria	Desulfovibrionaceae	Antibiotics	Ciprofloxacin	0.0037512	-2.62257
Proteobacteria	Enterobacterales fam. [Yersiniaceae/Enterobacteriaceae]	Antibiotics	Ciprofloxacin	0.001	0
Proteobacteria	Enterobacteriaceae	Antibiotics	Ciprofloxacin	0.00565616	-1.10845
Proteobacteria	Hafniaceae	Antibiotics	Ciprofloxacin	0.001	-0.394164
Proteobacteria	Proteobacteria fam. [Acetobacteraceae/Enterobacteriaceae]	Antibiotics	Ciprofloxacin	0.253006	-1.73581
Proteobacteria	Proteobacteria fam. incertae sedis	Antibiotics	Ciprofloxacin	0.001	0
Proteobacteria	Rhodospirillaceae	Antibiotics	Ciprofloxacin	0.001	0
Proteobacteria	Sutterellaceae	Antibiotics	Ciprofloxacin	0.001	-1.88667
Synergistetes	Synergistaceae	Antibiotics	Ciprofloxacin	0.001	0
Unknown	-1	Antibiotics	Ciprofloxacin	0.371199	-0.781301
Verrucomicrobia	Akkermansiaceae	Antibiotics	Ciprofloxacin	11.9604	1.26059
Verrucomicrobia	Puniceicoccaceae	Antibiotics	Ciprofloxacin	0.001	0
Actinobacteria	Actinomycetaceae	Antibiotics	Clindamycin	0.001	-0.499917
Actinobacteria	Bifidobacteriaceae	Antibiotics	Clindamycin	0.0159837	-0.705302
Actinobacteria	Brevibacteriaceae	Antibiotics	Clindamycin	0.001	0
Actinobacteria	Coriobacteriaceae	Antibiotics	Clindamycin	0.001	0
Actinobacteria	Corynebacteriaceae	Antibiotics	Clindamycin	0.001	0
Actinobacteria	Corynebacteriales fam. incertae sedis	Antibiotics	Clindamycin	0.001	0
Actinobacteria	Eggerthellaceae	Antibiotics	Clindamycin	0.0674347	-1.46723
Actinobacteria	Propionibacteriaceae	Antibiotics	Clindamycin	0.001	0
Bacteria phylum [Firmicutes/Actinobacteria]	Coriobacteriaceae	Antibiotics	Clindamycin	0.001	0
Bacteria phylum [Firmicutes/Bacteroidetes]	Bacteria fam. [Streptococcaceae/Listeriaceae/Enterococcaceae/Sphingobacteriaceae]	Antibiotics	Clindamycin	0.001	0
Bacteria phylum [Proteobacteria/Actinobacteria]	Bacteria fam. [Micrococcaceae/Rhodobacteraceae]	Antibiotics	Clindamycin	0.001	0
Bacteria phylum [Proteobacteria/Bacteroidetes]	Bacteria fam. [Erwiniaceae/Enterobacteriaceae/Sphingobacteriaceae]	Antibiotics	Clindamycin	0.001	0
Bacteria phylum [Proteobacteria/Firmicutes]	Bacteria fam. [Lactobacillaceae/Rhodospirillaceae]	Antibiotics	Clindamycin	0.001	0
Bacteria phylum [Proteobacteria/Firmicutes]	Bacteria fam. [Moraxellaceae/Enterococcaceae]	Antibiotics	Clindamycin	0.001	-0.338321
Bacteria phylum incertae sedis	Bacteria fam. incertae sedis	Antibiotics	Clindamycin	0.001	0
Bacteroidetes	Bacteroidaceae	Antibiotics	Clindamycin	77.9709	-0.120874
Bacteroidetes	Bacteroidales fam. incertae sedis	Antibiotics	Clindamycin	16.5349	0.405803
Bacteroidetes	Barnesiellaceae	Antibiotics	Clindamycin	0.001	-0.3606
Bacteroidetes	Odoribacteraceae	Antibiotics	Clindamycin	0.0963329	0.162265
Bacteroidetes	Porphyromonadaceae	Antibiotics	Clindamycin	0.001	0
Bacteroidetes	Prevotellaceae	Antibiotics	Clindamycin	0.001	0
Bacteroidetes	Rikenellaceae	Antibiotics	Clindamycin	0.0403921	-0.76437
Bacteroidetes	Tannerellaceae	Antibiotics	Clindamycin	2.08856	-1.7798
Chloroflexi	Dehalococcoidales fam. incertae sedis	Antibiotics	Clindamycin	0.001	0
Euryarchaeota	Methanobacteriaceae	Antibiotics	Clindamycin	0.001	0
Firmicutes	Acidaminococcaceae	Antibiotics	Clindamycin	0.137336	-1.32765
Firmicutes	Bacilli fam. [Streptococcaceae/Staphylococcaceae]	Antibiotics	Clindamycin	0.001	0
Firmicutes	Catabacteriaceae	Antibiotics	Clindamycin	0.001	0
Firmicutes	Christensenellaceae	Antibiotics	Clindamycin	0.001	0
Firmicutes	Clostridia fam. incertae sedis	Antibiotics	Clindamycin	0.001	0
Firmicutes	Clostridiaceae	Antibiotics	Clindamycin	0.688586	-1.02692
Firmicutes	Clostridiales fam. [Clostridiaceae/Ruminococcaceae]	Antibiotics	Clindamycin	0.001	0
Firmicutes	Clostridiales fam. [Eubacteriaceae/Clostridiaceae]	Antibiotics	Clindamycin	0.001	0
Firmicutes	Clostridiales fam. [Eubacteriaceae/Ruminococcaceae]	Antibiotics	Clindamycin	0.001	0
Firmicutes	Clostridiales fam. [Lachnospiraceae/Clostridiaceae]	Antibiotics	Clindamycin	0.001	0
Firmicutes	Clostridiales fam. [Lachnospiraceae/Ruminococcaceae]	Antibiotics	Clindamycin	0.001	0
Firmicutes	Clostridiales fam. incertae sedis	Antibiotics	Clindamycin	0.147479	-1.61198
Firmicutes	Enterococcaceae	Antibiotics	Clindamycin	0.001	0
Firmicutes	Erysipelotrichaceae	Antibiotics	Clindamycin	0.001	-0.6251
Firmicutes	Eubacteriaceae	Antibiotics	Clindamycin	0.001	-0.307567
Firmicutes	Firmicutes fam. [Carnobacteriaceae/Acidaminococcaceae]	Antibiotics	Clindamycin	0.0660511	-1.12935
Firmicutes	Firmicutes fam. [Erysipelotrichaceae/Peptostreptococcaceae]	Antibiotics	Clindamycin	0.001	0
Firmicutes	Firmicutes fam. [Lachnospiraceae/Lactobacillaceae]	Antibiotics	Clindamycin	0.001	0
Firmicutes	Firmicutes fam. incertae sedis	Antibiotics	Clindamycin	0.001	0
Firmicutes	Lachnospiraceae	Antibiotics	Clindamycin	0.596248	-0.865715
Firmicutes	Lactobacillaceae	Antibiotics	Clindamycin	0.001	0
Firmicutes	Oscillospiraceae	Antibiotics	Clindamycin	0.001	-0.580785
Firmicutes	Peptoniphilaceae	Antibiotics	Clindamycin	0.001	-0.580513
Firmicutes	Peptostreptococcaceae	Antibiotics	Clindamycin	0.001	0
Firmicutes	Ruminococcaceae	Antibiotics	Clindamycin	0.0382236	-0.673002
Firmicutes	Selenomonadaceae	Antibiotics	Clindamycin	0.001	0
Firmicutes	Staphylococcaceae	Antibiotics	Clindamycin	0.001	-0.278381
Firmicutes	Streptococcaceae	Antibiotics	Clindamycin	0.001	0
Firmicutes	Veillonellaceae	Antibiotics	Clindamycin	0.001	-1.96152
Fusobacteria	Fusobacteriaceae	Antibiotics	Clindamycin	0.001	-0.393271
Lentisphaerae	Lentisphaerae fam. incertae sedis	Antibiotics	Clindamycin	0.001	0
Proteobacteria	Acetobacteraceae	Antibiotics	Clindamycin	0.001	0
Proteobacteria	Campylobacteraceae	Antibiotics	Clindamycin	0.001	0
Proteobacteria	Desulfovibrionaceae	Antibiotics	Clindamycin	0.0261576	-1.9924
Proteobacteria	Enterobacterales fam. [Yersiniaceae/Enterobacteriaceae]	Antibiotics	Clindamycin	0.001	0
Proteobacteria	Enterobacteriaceae	Antibiotics	Clindamycin	0.001	-1.35203
Proteobacteria	Hafniaceae	Antibiotics	Clindamycin	0.001	-0.394164
Proteobacteria	Proteobacteria fam. [Acetobacteraceae/Enterobacteriaceae]	Antibiotics	Clindamycin	0.472078	-1.47036
Proteobacteria	Proteobacteria fam. incertae sedis	Antibiotics	Clindamycin	0.001	0
Proteobacteria	Rhodospirillaceae	Antibiotics	Clindamycin	0.001	0
Proteobacteria	Sutterellaceae	Antibiotics	Clindamycin	0.001	-1.88667
Synergistetes	Synergistaceae	Antibiotics	Clindamycin	0.001	0
Unknown	-1	Antibiotics	Clindamycin	1.01657	-0.631021
Verrucomicrobia	Akkermansiaceae	Antibiotics	Clindamycin	0.00711834	0.262743
Verrucomicrobia	Puniceicoccaceae	Antibiotics	Clindamycin	0.001	0
Actinobacteria	Actinomycetaceae	Antibiotics	Erythromycin	0.001	-0.499917
Actinobacteria	Bifidobacteriaceae	Antibiotics	Erythromycin	0.001	-1.25883
Actinobacteria	Brevibacteriaceae	Antibiotics	Erythromycin	0.001	0
Actinobacteria	Coriobacteriaceae	Antibiotics	Erythromycin	0.001	0
Actinobacteria	Corynebacteriaceae	Antibiotics	Erythromycin	0.001	0
Actinobacteria	Corynebacteriales fam. incertae sedis	Antibiotics	Erythromycin	0.001	0
Actinobacteria	Eggerthellaceae	Antibiotics	Erythromycin	0.001	-1.90083
Actinobacteria	Propionibacteriaceae	Antibiotics	Erythromycin	0.001	0
Bacteria phylum [Firmicutes/Actinobacteria]	Coriobacteriaceae	Antibiotics	Erythromycin	0.001	0
Bacteria phylum [Firmicutes/Bacteroidetes]	Bacteria fam. [Streptococcaceae/Listeriaceae/Enterococcaceae/Sphingobacteriaceae]	Antibiotics	Erythromycin	0.001	0
Bacteria phylum [Proteobacteria/Actinobacteria]	Bacteria fam. [Micrococcaceae/Rhodobacteraceae]	Antibiotics	Erythromycin	0.001	0
Bacteria phylum [Proteobacteria/Bacteroidetes]	Bacteria fam. [Erwiniaceae/Enterobacteriaceae/Sphingobacteriaceae]	Antibiotics	Erythromycin	0.001	0
Bacteria phylum [Proteobacteria/Firmicutes]	Bacteria fam. [Lactobacillaceae/Rhodospirillaceae]	Antibiotics	Erythromycin	0.001	0
Bacteria phylum [Proteobacteria/Firmicutes]	Bacteria fam. [Moraxellaceae/Enterococcaceae]	Antibiotics	Erythromycin	0.001	-0.338321
Bacteria phylum incertae sedis	Bacteria fam. incertae sedis	Antibiotics	Erythromycin	0.001	0
Bacteroidetes	Bacteroidaceae	Antibiotics	Erythromycin	53.988	0.0086116
Bacteroidetes	Bacteroidales fam. incertae sedis	Antibiotics	Erythromycin	0.001	-0.426951
Bacteroidetes	Barnesiellaceae	Antibiotics	Erythromycin	0.001	-0.3606
Bacteroidetes	Odoribacteraceae	Antibiotics	Erythromycin	0.001	-0.297427
Bacteroidetes	Porphyromonadaceae	Antibiotics	Erythromycin	0.001	0
Bacteroidetes	Prevotellaceae	Antibiotics	Erythromycin	0.001	0
Bacteroidetes	Rikenellaceae	Antibiotics	Erythromycin	0.0606353	-0.734458
Bacteroidetes	Tannerellaceae	Antibiotics	Erythromycin	10.3466	-0.230598
Chloroflexi	Dehalococcoidales fam. incertae sedis	Antibiotics	Erythromycin	0.001	0
Euryarchaeota	Methanobacteriaceae	Antibiotics	Erythromycin	0.001	0
Firmicutes	Acidaminococcaceae	Antibiotics	Erythromycin	0.0259954	-1.79705
Firmicutes	Bacilli fam. [Streptococcaceae/Staphylococcaceae]	Antibiotics	Erythromycin	0.001	0
Firmicutes	Catabacteriaceae	Antibiotics	Erythromycin	0.001	0
Firmicutes	Christensenellaceae	Antibiotics	Erythromycin	0.001	0
Firmicutes	Clostridia fam. incertae sedis	Antibiotics	Erythromycin	0.001	0
Firmicutes	Clostridiaceae	Antibiotics	Erythromycin	0.230693	-1.10625
Firmicutes	Clostridiales fam. [Clostridiaceae/Ruminococcaceae]	Antibiotics	Erythromycin	0.001	0
Firmicutes	Clostridiales fam. [Eubacteriaceae/Clostridiaceae]	Antibiotics	Erythromycin	0.001	0
Firmicutes	Clostridiales fam. [Eubacteriaceae/Ruminococcaceae]	Antibiotics	Erythromycin	0.001	0
Firmicutes	Clostridiales fam. [Lachnospiraceae/Clostridiaceae]	Antibiotics	Erythromycin	0.001	0
Firmicutes	Clostridiales fam. [Lachnospiraceae/Ruminococcaceae]	Antibiotics	Erythromycin	0.001	0
Firmicutes	Clostridiales fam. incertae sedis	Antibiotics	Erythromycin	0.330865	-1.14124
Firmicutes	Enterococcaceae	Antibiotics	Erythromycin	0.001	0
Firmicutes	Erysipelotrichaceae	Antibiotics	Erythromycin	0.001	-0.6251
Firmicutes	Eubacteriaceae	Antibiotics	Erythromycin	0.001	-0.307567
Firmicutes	Firmicutes fam. [Carnobacteriaceae/Acidaminococcaceae]	Antibiotics	Erythromycin	12.9222	0.251969
Firmicutes	Firmicutes fam. [Erysipelotrichaceae/Peptostreptococcaceae]	Antibiotics	Erythromycin	0.001	0
Firmicutes	Firmicutes fam. [Lachnospiraceae/Lactobacillaceae]	Antibiotics	Erythromycin	0.001	0
Firmicutes	Firmicutes fam. incertae sedis	Antibiotics	Erythromycin	0.001	0
Firmicutes	Lachnospiraceae	Antibiotics	Erythromycin	0.325713	-0.919261
Firmicutes	Lactobacillaceae	Antibiotics	Erythromycin	0.001	0
Firmicutes	Oscillospiraceae	Antibiotics	Erythromycin	0.0705549	0.193055
Firmicutes	Peptoniphilaceae	Antibiotics	Erythromycin	0.001	-0.580513
Firmicutes	Peptostreptococcaceae	Antibiotics	Erythromycin	0.001	0
Firmicutes	Ruminococcaceae	Antibiotics	Erythromycin	0.0627312	-0.372596
Firmicutes	Selenomonadaceae	Antibiotics	Erythromycin	0.001	0
Firmicutes	Staphylococcaceae	Antibiotics	Erythromycin	0.001	-0.278381
Firmicutes	Streptococcaceae	Antibiotics	Erythromycin	0.001	0
Firmicutes	Veillonellaceae	Antibiotics	Erythromycin	0.001	-1.96152
Fusobacteria	Fusobacteriaceae	Antibiotics	Erythromycin	0.001	-0.393271
Lentisphaerae	Lentisphaerae fam. incertae sedis	Antibiotics	Erythromycin	0.001	0
Proteobacteria	Acetobacteraceae	Antibiotics	Erythromycin	0.001	0
Proteobacteria	Campylobacteraceae	Antibiotics	Erythromycin	0.001	0
Proteobacteria	Desulfovibrionaceae	Antibiotics	Erythromycin	0.0168995	-2.49909
Proteobacteria	Enterobacterales fam. [Yersiniaceae/Enterobacteriaceae]	Antibiotics	Erythromycin	0.001	0
Proteobacteria	Enterobacteriaceae	Antibiotics	Erythromycin	6.6858	0.0516555
Proteobacteria	Hafniaceae	Antibiotics	Erythromycin	0.0335295	-0.0120562
Proteobacteria	Proteobacteria fam. [Acetobacteraceae/Enterobacteriaceae]	Antibiotics	Erythromycin	14.541	-0.20293
Proteobacteria	Proteobacteria fam. incertae sedis	Antibiotics	Erythromycin	0.001	0
Proteobacteria	Rhodospirillaceae	Antibiotics	Erythromycin	0.001	0
Proteobacteria	Sutterellaceae	Antibiotics	Erythromycin	0.001	-1.88667
Synergistetes	Synergistaceae	Antibiotics	Erythromycin	0.001	0
Unknown	-1	Antibiotics	Erythromycin	0.366738	-0.605734
Verrucomicrobia	Akkermansiaceae	Antibiotics	Erythromycin	0.001	0
Verrucomicrobia	Puniceicoccaceae	Antibiotics	Erythromycin	0.001	0
Actinobacteria	Actinomycetaceae	Antibiotics	Gentamycin	0.001	-0.499917
Actinobacteria	Bifidobacteriaceae	Antibiotics	Gentamycin	0.0269411	-0.67174
Actinobacteria	Brevibacteriaceae	Antibiotics	Gentamycin	0.001	0
Actinobacteria	Coriobacteriaceae	Antibiotics	Gentamycin	0.001	0
Actinobacteria	Corynebacteriaceae	Antibiotics	Gentamycin	0.001	0
Actinobacteria	Corynebacteriales fam. incertae sedis	Antibiotics	Gentamycin	0.001	0
Actinobacteria	Eggerthellaceae	Antibiotics	Gentamycin	0.0537627	-1.48386
Actinobacteria	Propionibacteriaceae	Antibiotics	Gentamycin	0.001	0
Bacteria phylum [Firmicutes/Actinobacteria]	Coriobacteriaceae	Antibiotics	Gentamycin	0.001	0
Bacteria phylum [Firmicutes/Bacteroidetes]	Bacteria fam. [Streptococcaceae/Listeriaceae/Enterococcaceae/Sphingobacteriaceae]	Antibiotics	Gentamycin	0.001	0
Bacteria phylum [Proteobacteria/Actinobacteria]	Bacteria fam. [Micrococcaceae/Rhodobacteraceae]	Antibiotics	Gentamycin	0.001	0
Bacteria phylum [Proteobacteria/Bacteroidetes]	Bacteria fam. [Erwiniaceae/Enterobacteriaceae/Sphingobacteriaceae]	Antibiotics	Gentamycin	0.001	0
Bacteria phylum [Proteobacteria/Firmicutes]	Bacteria fam. [Lactobacillaceae/Rhodospirillaceae]	Antibiotics	Gentamycin	0.001	0
Bacteria phylum [Proteobacteria/Firmicutes]	Bacteria fam. [Moraxellaceae/Enterococcaceae]	Antibiotics	Gentamycin	0.001	-0.338321
Bacteria phylum incertae sedis	Bacteria fam. incertae sedis	Antibiotics	Gentamycin	0.001	0
Bacteroidetes	Bacteroidaceae	Antibiotics	Gentamycin	75.078	0.158479
Bacteroidetes	Bacteroidales fam. incertae sedis	Antibiotics	Gentamycin	0.316488	0.538572
Bacteroidetes	Barnesiellaceae	Antibiotics	Gentamycin	0.001	-0.3606
Bacteroidetes	Odoribacteraceae	Antibiotics	Gentamycin	0.001	-0.297427
Bacteroidetes	Porphyromonadaceae	Antibiotics	Gentamycin	0.001	0
Bacteroidetes	Prevotellaceae	Antibiotics	Gentamycin	0.001	0
Bacteroidetes	Rikenellaceae	Antibiotics	Gentamycin	0.377943	0.393592
Bacteroidetes	Tannerellaceae	Antibiotics	Gentamycin	5.09205	0.162379
Chloroflexi	Dehalococcoidales fam. incertae sedis	Antibiotics	Gentamycin	0.001	0
Euryarchaeota	Methanobacteriaceae	Antibiotics	Gentamycin	0.001	0
Firmicutes	Acidaminococcaceae	Antibiotics	Gentamycin	11.3698	-0.00764472
Firmicutes	Bacilli fam. [Streptococcaceae/Staphylococcaceae]	Antibiotics	Gentamycin	0.001	0
Firmicutes	Catabacteriaceae	Antibiotics	Gentamycin	0.001	0
Firmicutes	Christensenellaceae	Antibiotics	Gentamycin	0.001	0
Firmicutes	Clostridia fam. incertae sedis	Antibiotics	Gentamycin	0.001	0
Firmicutes	Clostridiaceae	Antibiotics	Gentamycin	4.70536	0.477771
Firmicutes	Clostridiales fam. [Clostridiaceae/Ruminococcaceae]	Antibiotics	Gentamycin	0.001	0
Firmicutes	Clostridiales fam. [Eubacteriaceae/Clostridiaceae]	Antibiotics	Gentamycin	0.001	0
Firmicutes	Clostridiales fam. [Eubacteriaceae/Ruminococcaceae]	Antibiotics	Gentamycin	0.001	0
Firmicutes	Clostridiales fam. [Lachnospiraceae/Clostridiaceae]	Antibiotics	Gentamycin	0.001	0
Firmicutes	Clostridiales fam. [Lachnospiraceae/Ruminococcaceae]	Antibiotics	Gentamycin	0.001	0
Firmicutes	Clostridiales fam. incertae sedis	Antibiotics	Gentamycin	0.157639	-1.32386
Firmicutes	Enterococcaceae	Antibiotics	Gentamycin	0.001	0
Firmicutes	Erysipelotrichaceae	Antibiotics	Gentamycin	0.001	-0.6251
Firmicutes	Eubacteriaceae	Antibiotics	Gentamycin	0.001	-0.307567
Firmicutes	Firmicutes fam. [Carnobacteriaceae/Acidaminococcaceae]	Antibiotics	Gentamycin	0.001	-1.82907
Firmicutes	Firmicutes fam. [Erysipelotrichaceae/Peptostreptococcaceae]	Antibiotics	Gentamycin	0.0173606	0.332725
Firmicutes	Firmicutes fam. [Lachnospiraceae/Lactobacillaceae]	Antibiotics	Gentamycin	0.001	0
Firmicutes	Firmicutes fam. incertae sedis	Antibiotics	Gentamycin	0.001	0
Firmicutes	Lachnospiraceae	Antibiotics	Gentamycin	0.780253	-0.0225643
Firmicutes	Lactobacillaceae	Antibiotics	Gentamycin	0.001	0
Firmicutes	Oscillospiraceae	Antibiotics	Gentamycin	0.017717	-0.246515
Firmicutes	Peptoniphilaceae	Antibiotics	Gentamycin	0.001	-0.580513
Firmicutes	Peptostreptococcaceae	Antibiotics	Gentamycin	0.001	0
Firmicutes	Ruminococcaceae	Antibiotics	Gentamycin	0.0272769	-0.698075
Firmicutes	Selenomonadaceae	Antibiotics	Gentamycin	0.001	0
Firmicutes	Staphylococcaceae	Antibiotics	Gentamycin	0.001	-0.278381
Firmicutes	Streptococcaceae	Antibiotics	Gentamycin	0.001	0
Firmicutes	Veillonellaceae	Antibiotics	Gentamycin	0.001	-1.96152
Fusobacteria	Fusobacteriaceae	Antibiotics	Gentamycin	0.001	-0.393271
Lentisphaerae	Lentisphaerae fam. incertae sedis	Antibiotics	Gentamycin	0.001	0
Proteobacteria	Acetobacteraceae	Antibiotics	Gentamycin	0.001	0
Proteobacteria	Campylobacteraceae	Antibiotics	Gentamycin	0.001	0
Proteobacteria	Desulfovibrionaceae	Antibiotics	Gentamycin	0.143379	-2.03937
Proteobacteria	Enterobacterales fam. [Yersiniaceae/Enterobacteriaceae]	Antibiotics	Gentamycin	0.001	0
Proteobacteria	Enterobacteriaceae	Antibiotics	Gentamycin	0.001	-1.35203
Proteobacteria	Hafniaceae	Antibiotics	Gentamycin	0.001	-0.394164
Proteobacteria	Proteobacteria fam. [Acetobacteraceae/Enterobacteriaceae]	Antibiotics	Gentamycin	0.802954	-1.55529
Proteobacteria	Proteobacteria fam. incertae sedis	Antibiotics	Gentamycin	0.001	0
Proteobacteria	Rhodospirillaceae	Antibiotics	Gentamycin	0.001	0
Proteobacteria	Sutterellaceae	Antibiotics	Gentamycin	0.001	-1.88667
Synergistetes	Synergistaceae	Antibiotics	Gentamycin	0.001	0
Unknown	-1	Antibiotics	Gentamycin	1.04039	-0.144188
Verrucomicrobia	Akkermansiaceae	Antibiotics	Gentamycin	0.001	0
Verrucomicrobia	Puniceicoccaceae	Antibiotics	Gentamycin	0.001	0
Actinobacteria	Actinomycetaceae	Antibiotics	Imipenem	0.0774525	-0.0561686
Actinobacteria	Bifidobacteriaceae	Antibiotics	Imipenem	0.0705302	-0.206181
Actinobacteria	Brevibacteriaceae	Antibiotics	Imipenem	0.001	0
Actinobacteria	Coriobacteriaceae	Antibiotics	Imipenem	0.001	0
Actinobacteria	Corynebacteriaceae	Antibiotics	Imipenem	0.001	0
Actinobacteria	Corynebacteriales fam. incertae sedis	Antibiotics	Imipenem	0.001	0
Actinobacteria	Eggerthellaceae	Antibiotics	Imipenem	0.22137	-0.288211
Actinobacteria	Propionibacteriaceae	Antibiotics	Imipenem	0.001	0
Bacteria phylum [Firmicutes/Actinobacteria]	Coriobacteriaceae	Antibiotics	Imipenem	0.001	0
Bacteria phylum [Firmicutes/Bacteroidetes]	Bacteria fam. [Streptococcaceae/Listeriaceae/Enterococcaceae/Sphingobacteriaceae]	Antibiotics	Imipenem	0.001	0
Bacteria phylum [Proteobacteria/Actinobacteria]	Bacteria fam. [Micrococcaceae/Rhodobacteraceae]	Antibiotics	Imipenem	0.001	0
Bacteria phylum [Proteobacteria/Bacteroidetes]	Bacteria fam. [Erwiniaceae/Enterobacteriaceae/Sphingobacteriaceae]	Antibiotics	Imipenem	0.001	0
Bacteria phylum [Proteobacteria/Firmicutes]	Bacteria fam. [Lactobacillaceae/Rhodospirillaceae]	Antibiotics	Imipenem	0.001	0
Bacteria phylum [Proteobacteria/Firmicutes]	Bacteria fam. [Moraxellaceae/Enterococcaceae]	Antibiotics	Imipenem	0.001	-0.338321
Bacteria phylum incertae sedis	Bacteria fam. incertae sedis	Antibiotics	Imipenem	0.001	0
Bacteroidetes	Bacteroidaceae	Antibiotics	Imipenem	56.0909	0.0477805
Bacteroidetes	Bacteroidales fam. incertae sedis	Antibiotics	Imipenem	0.001	-0.426951
Bacteroidetes	Barnesiellaceae	Antibiotics	Imipenem	0.001	-0.3606
Bacteroidetes	Odoribacteraceae	Antibiotics	Imipenem	0.001	-0.297427
Bacteroidetes	Porphyromonadaceae	Antibiotics	Imipenem	0.001	0
Bacteroidetes	Prevotellaceae	Antibiotics	Imipenem	0.001	0
Bacteroidetes	Rikenellaceae	Antibiotics	Imipenem	0.14461	-0.670962
Bacteroidetes	Tannerellaceae	Antibiotics	Imipenem	3.06494	-0.0610469
Chloroflexi	Dehalococcoidales fam. incertae sedis	Antibiotics	Imipenem	0.001	0
Euryarchaeota	Methanobacteriaceae	Antibiotics	Imipenem	0.001	0
Firmicutes	Acidaminococcaceae	Antibiotics	Imipenem	4.16887	0.00856849
Firmicutes	Bacilli fam. [Streptococcaceae/Staphylococcaceae]	Antibiotics	Imipenem	0.001	0
Firmicutes	Catabacteriaceae	Antibiotics	Imipenem	0.001	0
Firmicutes	Christensenellaceae	Antibiotics	Imipenem	0.001	0
Firmicutes	Clostridia fam. incertae sedis	Antibiotics	Imipenem	0.001	0
Firmicutes	Clostridiaceae	Antibiotics	Imipenem	4.27213	0.242328
Firmicutes	Clostridiales fam. [Clostridiaceae/Ruminococcaceae]	Antibiotics	Imipenem	0.001	0
Firmicutes	Clostridiales fam. [Eubacteriaceae/Clostridiaceae]	Antibiotics	Imipenem	0.001	0
Firmicutes	Clostridiales fam. [Eubacteriaceae/Ruminococcaceae]	Antibiotics	Imipenem	0.001	0
Firmicutes	Clostridiales fam. [Lachnospiraceae/Clostridiaceae]	Antibiotics	Imipenem	0.001	0
Firmicutes	Clostridiales fam. [Lachnospiraceae/Ruminococcaceae]	Antibiotics	Imipenem	0.001	0
Firmicutes	Clostridiales fam. incertae sedis	Antibiotics	Imipenem	0.552089	-0.588246
Firmicutes	Enterococcaceae	Antibiotics	Imipenem	0.001	0
Firmicutes	Erysipelotrichaceae	Antibiotics	Imipenem	0.001	-0.6251
Firmicutes	Eubacteriaceae	Antibiotics	Imipenem	0.001	-0.307567
Firmicutes	Firmicutes fam. [Carnobacteriaceae/Acidaminococcaceae]	Antibiotics	Imipenem	3.29294	0.0461245
Firmicutes	Firmicutes fam. [Erysipelotrichaceae/Peptostreptococcaceae]	Antibiotics	Imipenem	0.0440931	0.402373
Firmicutes	Firmicutes fam. [Lachnospiraceae/Lactobacillaceae]	Antibiotics	Imipenem	0.001	0
Firmicutes	Firmicutes fam. incertae sedis	Antibiotics	Imipenem	0.001	0
Firmicutes	Lachnospiraceae	Antibiotics	Imipenem	0.581288	-0.116256
Firmicutes	Lactobacillaceae	Antibiotics	Imipenem	0.001	0
Firmicutes	Oscillospiraceae	Antibiotics	Imipenem	0.0557264	-0.161173
Firmicutes	Peptoniphilaceae	Antibiotics	Imipenem	0.023593	-0.224627
Firmicutes	Peptostreptococcaceae	Antibiotics	Imipenem	0.001	0
Firmicutes	Ruminococcaceae	Antibiotics	Imipenem	0.455753	-0.0292075
Firmicutes	Selenomonadaceae	Antibiotics	Imipenem	0.001	0
Firmicutes	Staphylococcaceae	Antibiotics	Imipenem	0.001	-0.278381
Firmicutes	Streptococcaceae	Antibiotics	Imipenem	0.001	0
Firmicutes	Veillonellaceae	Antibiotics	Imipenem	0.589596	-0.437673
Fusobacteria	Fusobacteriaceae	Antibiotics	Imipenem	0.001	-0.393271
Lentisphaerae	Lentisphaerae fam. incertae sedis	Antibiotics	Imipenem	0.001	0
Proteobacteria	Acetobacteraceae	Antibiotics	Imipenem	0.001	0
Proteobacteria	Campylobacteraceae	Antibiotics	Imipenem	0.001	0
Proteobacteria	Desulfovibrionaceae	Antibiotics	Imipenem	0.806735	-0.84816
Proteobacteria	Enterobacterales fam. [Yersiniaceae/Enterobacteriaceae]	Antibiotics	Imipenem	0.001	0
Proteobacteria	Enterobacteriaceae	Antibiotics	Imipenem	5.2922	-0.0542772
Proteobacteria	Hafniaceae	Antibiotics	Imipenem	0.001	-0.394164
Proteobacteria	Proteobacteria fam. [Acetobacteraceae/Enterobacteriaceae]	Antibiotics	Imipenem	19.2615	-0.128545
Proteobacteria	Proteobacteria fam. incertae sedis	Antibiotics	Imipenem	0.001	0
Proteobacteria	Rhodospirillaceae	Antibiotics	Imipenem	0.001	0
Proteobacteria	Sutterellaceae	Antibiotics	Imipenem	0.105504	-0.759423
Synergistetes	Synergistaceae	Antibiotics	Imipenem	0.001	0
Unknown	-1	Antibiotics	Imipenem	0.838068	-0.178552
Verrucomicrobia	Akkermansiaceae	Antibiotics	Imipenem	0.001	0
Verrucomicrobia	Puniceicoccaceae	Antibiotics	Imipenem	0.001	0
Actinobacteria	Actinomycetaceae	Antibiotics	Niclosamide	0.141022	-0.0124392
Actinobacteria	Bifidobacteriaceae	Antibiotics	Niclosamide	0.0779606	-0.480164
Actinobacteria	Brevibacteriaceae	Antibiotics	Niclosamide	0.001	0
Actinobacteria	Coriobacteriaceae	Antibiotics	Niclosamide	0.001	0
Actinobacteria	Corynebacteriaceae	Antibiotics	Niclosamide	0.001	0
Actinobacteria	Corynebacteriales fam. incertae sedis	Antibiotics	Niclosamide	0.001	0
Actinobacteria	Eggerthellaceae	Antibiotics	Niclosamide	0.347481	0.191127
Actinobacteria	Propionibacteriaceae	Antibiotics	Niclosamide	0.001	0
Bacteria phylum [Firmicutes/Actinobacteria]	Coriobacteriaceae	Antibiotics	Niclosamide	0.001	0
Bacteria phylum [Firmicutes/Bacteroidetes]	Bacteria fam. [Streptococcaceae/Listeriaceae/Enterococcaceae/Sphingobacteriaceae]	Antibiotics	Niclosamide	0.001	0
Bacteria phylum [Proteobacteria/Actinobacteria]	Bacteria fam. [Micrococcaceae/Rhodobacteraceae]	Antibiotics	Niclosamide	0.001	0
Bacteria phylum [Proteobacteria/Bacteroidetes]	Bacteria fam. [Erwiniaceae/Enterobacteriaceae/Sphingobacteriaceae]	Antibiotics	Niclosamide	0.001	0
Bacteria phylum [Proteobacteria/Firmicutes]	Bacteria fam. [Lactobacillaceae/Rhodospirillaceae]	Antibiotics	Niclosamide	0.001	0
Bacteria phylum [Proteobacteria/Firmicutes]	Bacteria fam. [Moraxellaceae/Enterococcaceae]	Antibiotics	Niclosamide	0.001	-0.338321
Bacteria phylum incertae sedis	Bacteria fam. incertae sedis	Antibiotics	Niclosamide	0.001	0
Bacteroidetes	Bacteroidaceae	Antibiotics	Niclosamide	52.2404	0.0161346
Bacteroidetes	Bacteroidales fam. incertae sedis	Antibiotics	Niclosamide	0.001	-0.426951
Bacteroidetes	Barnesiellaceae	Antibiotics	Niclosamide	0.001	-0.3606
Bacteroidetes	Odoribacteraceae	Antibiotics	Niclosamide	0.001	-0.297427
Bacteroidetes	Porphyromonadaceae	Antibiotics	Niclosamide	0.001	0
Bacteroidetes	Prevotellaceae	Antibiotics	Niclosamide	0.001	0
Bacteroidetes	Rikenellaceae	Antibiotics	Niclosamide	0.0639425	-0.730561
Bacteroidetes	Tannerellaceae	Antibiotics	Niclosamide	4.17685	0.0635063
Chloroflexi	Dehalococcoidales fam. incertae sedis	Antibiotics	Niclosamide	0.001	0
Euryarchaeota	Methanobacteriaceae	Antibiotics	Niclosamide	0.001	0
Firmicutes	Acidaminococcaceae	Antibiotics	Niclosamide	3.9785	0.088368
Firmicutes	Bacilli fam. [Streptococcaceae/Staphylococcaceae]	Antibiotics	Niclosamide	0.001	0
Firmicutes	Catabacteriaceae	Antibiotics	Niclosamide	0.001	0
Firmicutes	Christensenellaceae	Antibiotics	Niclosamide	0.001	0
Firmicutes	Clostridia fam. incertae sedis	Antibiotics	Niclosamide	0.001	0
Firmicutes	Clostridiaceae	Antibiotics	Niclosamide	2.96005	-0.328054
Firmicutes	Clostridiales fam. [Clostridiaceae/Ruminococcaceae]	Antibiotics	Niclosamide	0.0511087	0.413251
Firmicutes	Clostridiales fam. [Eubacteriaceae/Clostridiaceae]	Antibiotics	Niclosamide	0.001	0
Firmicutes	Clostridiales fam. [Eubacteriaceae/Ruminococcaceae]	Antibiotics	Niclosamide	0.001	0
Firmicutes	Clostridiales fam. [Lachnospiraceae/Clostridiaceae]	Antibiotics	Niclosamide	0.001	0
Firmicutes	Clostridiales fam. [Lachnospiraceae/Ruminococcaceae]	Antibiotics	Niclosamide	0.001	0
Firmicutes	Clostridiales fam. incertae sedis	Antibiotics	Niclosamide	0.455904	-0.628212
Firmicutes	Enterococcaceae	Antibiotics	Niclosamide	0.001	0
Firmicutes	Erysipelotrichaceae	Antibiotics	Niclosamide	0.001	-0.6251
Firmicutes	Eubacteriaceae	Antibiotics	Niclosamide	0.001	-0.307567
Firmicutes	Firmicutes fam. [Carnobacteriaceae/Acidaminococcaceae]	Antibiotics	Niclosamide	4.32639	0.436574
Firmicutes	Firmicutes fam. [Erysipelotrichaceae/Peptostreptococcaceae]	Antibiotics	Niclosamide	0.0286428	0.370391
Firmicutes	Firmicutes fam. [Lachnospiraceae/Lactobacillaceae]	Antibiotics	Niclosamide	0.001	0
Firmicutes	Firmicutes fam. incertae sedis	Antibiotics	Niclosamide	0.001	0
Firmicutes	Lachnospiraceae	Antibiotics	Niclosamide	0.888717	-0.453535
Firmicutes	Lactobacillaceae	Antibiotics	Niclosamide	0.001	0
Firmicutes	Oscillospiraceae	Antibiotics	Niclosamide	0.119546	-0.105344
Firmicutes	Peptoniphilaceae	Antibiotics	Niclosamide	0.108991	-0.111812
Firmicutes	Peptostreptococcaceae	Antibiotics	Niclosamide	0.001	0
Firmicutes	Ruminococcaceae	Antibiotics	Niclosamide	0.274616	-0.182804
Firmicutes	Selenomonadaceae	Antibiotics	Niclosamide	0.001	0
Firmicutes	Staphylococcaceae	Antibiotics	Niclosamide	0.001	-0.278381
Firmicutes	Streptococcaceae	Antibiotics	Niclosamide	0.001	0
Firmicutes	Veillonellaceae	Antibiotics	Niclosamide	0.155418	-1.07308
Fusobacteria	Fusobacteriaceae	Antibiotics	Niclosamide	0.001	-0.393271
Lentisphaerae	Lentisphaerae fam. incertae sedis	Antibiotics	Niclosamide	0.001	0
Proteobacteria	Acetobacteraceae	Antibiotics	Niclosamide	0.001	0
Proteobacteria	Campylobacteraceae	Antibiotics	Niclosamide	0.001	0
Proteobacteria	Desulfovibrionaceae	Antibiotics	Niclosamide	1.19233	-0.468635
Proteobacteria	Enterobacterales fam. [Yersiniaceae/Enterobacteriaceae]	Antibiotics	Niclosamide	0.001	0
Proteobacteria	Enterobacteriaceae	Antibiotics	Niclosamide	5.63744	0.0199709
Proteobacteria	Hafniaceae	Antibiotics	Niclosamide	0.001	-0.394164
Proteobacteria	Proteobacteria fam. [Acetobacteraceae/Enterobacteriaceae]	Antibiotics	Niclosamide	21.771	-0.00783239
Proteobacteria	Proteobacteria fam. incertae sedis	Antibiotics	Niclosamide	0.001	0
Proteobacteria	Rhodospirillaceae	Antibiotics	Niclosamide	0.001	0
Proteobacteria	Sutterellaceae	Antibiotics	Niclosamide	0.11545	-1.10918
Synergistetes	Synergistaceae	Antibiotics	Niclosamide	0.001	0
Unknown	-1	Antibiotics	Niclosamide	0.899232	-0.187411
Verrucomicrobia	Akkermansiaceae	Antibiotics	Niclosamide	0.001	0
Verrucomicrobia	Puniceicoccaceae	Antibiotics	Niclosamide	0.001	0
Actinobacteria	Actinomycetaceae	Antibiotics	Piperacillin	0.001	-0.499917
Actinobacteria	Bifidobacteriaceae	Antibiotics	Piperacillin	0.0395796	-0.583296
Actinobacteria	Brevibacteriaceae	Antibiotics	Piperacillin	0.001	0
Actinobacteria	Coriobacteriaceae	Antibiotics	Piperacillin	0.001	0
Actinobacteria	Corynebacteriaceae	Antibiotics	Piperacillin	0.001	0
Actinobacteria	Corynebacteriales fam. incertae sedis	Antibiotics	Piperacillin	0.001	0
Actinobacteria	Eggerthellaceae	Antibiotics	Piperacillin	0.0472144	-1.18619
Actinobacteria	Propionibacteriaceae	Antibiotics	Piperacillin	0.001	0
Bacteria phylum [Firmicutes/Actinobacteria]	Coriobacteriaceae	Antibiotics	Piperacillin	0.001	0
Bacteria phylum [Firmicutes/Bacteroidetes]	Bacteria fam. [Streptococcaceae/Listeriaceae/Enterococcaceae/Sphingobacteriaceae]	Antibiotics	Piperacillin	0.001	0
Bacteria phylum [Proteobacteria/Actinobacteria]	Bacteria fam. [Micrococcaceae/Rhodobacteraceae]	Antibiotics	Piperacillin	0.001	0
Bacteria phylum [Proteobacteria/Bacteroidetes]	Bacteria fam. [Erwiniaceae/Enterobacteriaceae/Sphingobacteriaceae]	Antibiotics	Piperacillin	0.267552	0.534034
Bacteria phylum [Proteobacteria/Firmicutes]	Bacteria fam. [Lactobacillaceae/Rhodospirillaceae]	Antibiotics	Piperacillin	0.001	0
Bacteria phylum [Proteobacteria/Firmicutes]	Bacteria fam. [Moraxellaceae/Enterococcaceae]	Antibiotics	Piperacillin	0.001	-0.338321
Bacteria phylum incertae sedis	Bacteria fam. incertae sedis	Antibiotics	Piperacillin	0.001	0
Bacteroidetes	Bacteroidaceae	Antibiotics	Piperacillin	51.5399	0.0083656
Bacteroidetes	Bacteroidales fam. incertae sedis	Antibiotics	Piperacillin	0.001	-0.426951
Bacteroidetes	Barnesiellaceae	Antibiotics	Piperacillin	0.001	-0.3606
Bacteroidetes	Odoribacteraceae	Antibiotics	Piperacillin	0.001	-0.297427
Bacteroidetes	Porphyromonadaceae	Antibiotics	Piperacillin	0.001	0
Bacteroidetes	Prevotellaceae	Antibiotics	Piperacillin	0.001	0
Bacteroidetes	Rikenellaceae	Antibiotics	Piperacillin	0.234673	-0.369043
Bacteroidetes	Tannerellaceae	Antibiotics	Piperacillin	3.78442	0.0269362
Chloroflexi	Dehalococcoidales fam. incertae sedis	Antibiotics	Piperacillin	0.001	0
Euryarchaeota	Methanobacteriaceae	Antibiotics	Piperacillin	0.001	0
Firmicutes	Acidaminococcaceae	Antibiotics	Piperacillin	5.15041	0.0384388
Firmicutes	Bacilli fam. [Streptococcaceae/Staphylococcaceae]	Antibiotics	Piperacillin	0.001	0
Firmicutes	Catabacteriaceae	Antibiotics	Piperacillin	0.001	0
Firmicutes	Christensenellaceae	Antibiotics	Piperacillin	0.001	0
Firmicutes	Clostridia fam. incertae sedis	Antibiotics	Piperacillin	0.001	0
Firmicutes	Clostridiaceae	Antibiotics	Piperacillin	4.69021	-0.258677
Firmicutes	Clostridiales fam. [Clostridiaceae/Ruminococcaceae]	Antibiotics	Piperacillin	0.001	0
Firmicutes	Clostridiales fam. [Eubacteriaceae/Clostridiaceae]	Antibiotics	Piperacillin	0.001	0
Firmicutes	Clostridiales fam. [Eubacteriaceae/Ruminococcaceae]	Antibiotics	Piperacillin	0.001	0
Firmicutes	Clostridiales fam. [Lachnospiraceae/Clostridiaceae]	Antibiotics	Piperacillin	0.001	0
Firmicutes	Clostridiales fam. [Lachnospiraceae/Ruminococcaceae]	Antibiotics	Piperacillin	0.001	0
Firmicutes	Clostridiales fam. incertae sedis	Antibiotics	Piperacillin	0.162689	-1.60484
Firmicutes	Enterococcaceae	Antibiotics	Piperacillin	0.001	0
Firmicutes	Erysipelotrichaceae	Antibiotics	Piperacillin	0.001	-0.6251
Firmicutes	Eubacteriaceae	Antibiotics	Piperacillin	0.001	-0.307567
Firmicutes	Firmicutes fam. [Carnobacteriaceae/Acidaminococcaceae]	Antibiotics	Piperacillin	3.90555	0.469113
Firmicutes	Firmicutes fam. [Erysipelotrichaceae/Peptostreptococcaceae]	Antibiotics	Piperacillin	0.001	0
Firmicutes	Firmicutes fam. [Lachnospiraceae/Lactobacillaceae]	Antibiotics	Piperacillin	0.001	0
Firmicutes	Firmicutes fam. incertae sedis	Antibiotics	Piperacillin	0.001	0
Firmicutes	Lachnospiraceae	Antibiotics	Piperacillin	0.385239	-0.525845
Firmicutes	Lactobacillaceae	Antibiotics	Piperacillin	0.001	0
Firmicutes	Oscillospiraceae	Antibiotics	Piperacillin	0.104171	-0.115383
Firmicutes	Peptoniphilaceae	Antibiotics	Piperacillin	0.001	-0.580513
Firmicutes	Peptostreptococcaceae	Antibiotics	Piperacillin	0.001	0
Firmicutes	Ruminococcaceae	Antibiotics	Piperacillin	0.263071	-0.532013
Firmicutes	Selenomonadaceae	Antibiotics	Piperacillin	0.001	0
Firmicutes	Staphylococcaceae	Antibiotics	Piperacillin	0.001	-0.278381
Firmicutes	Streptococcaceae	Antibiotics	Piperacillin	0.001	0
Firmicutes	Veillonellaceae	Antibiotics	Piperacillin	0.180501	-1.09466
Fusobacteria	Fusobacteriaceae	Antibiotics	Piperacillin	0.001	-0.393271
Lentisphaerae	Lentisphaerae fam. incertae sedis	Antibiotics	Piperacillin	0.001	0
Proteobacteria	Acetobacteraceae	Antibiotics	Piperacillin	0.001	0
Proteobacteria	Campylobacteraceae	Antibiotics	Piperacillin	0.001	0
Proteobacteria	Desulfovibrionaceae	Antibiotics	Piperacillin	0.703027	-0.881791
Proteobacteria	Enterobacterales fam. [Yersiniaceae/Enterobacteriaceae]	Antibiotics	Piperacillin	0.001	0
Proteobacteria	Enterobacteriaceae	Antibiotics	Piperacillin	5.06264	-0.173307
Proteobacteria	Hafniaceae	Antibiotics	Piperacillin	0.001	-0.394164
Proteobacteria	Proteobacteria fam. [Acetobacteraceae/Enterobacteriaceae]	Antibiotics	Piperacillin	22.0949	-0.0510397
Proteobacteria	Proteobacteria fam. incertae sedis	Antibiotics	Piperacillin	0.001	0
Proteobacteria	Rhodospirillaceae	Antibiotics	Piperacillin	0.001	0
Proteobacteria	Sutterellaceae	Antibiotics	Piperacillin	0.13988	-1.03424
Synergistetes	Synergistaceae	Antibiotics	Piperacillin	0.001	0
Unknown	-1	Antibiotics	Piperacillin	1.25382	-0.0382215
Verrucomicrobia	Akkermansiaceae	Antibiotics	Piperacillin	0.001	0
Verrucomicrobia	Puniceicoccaceae	Antibiotics	Piperacillin	0.001	0
Actinobacteria	Actinomycetaceae	Antibiotics	Sulfamethoxazole	0.001	-0.499917
Actinobacteria	Bifidobacteriaceae	Antibiotics	Sulfamethoxazole	0.0747518	-0.543987
Actinobacteria	Brevibacteriaceae	Antibiotics	Sulfamethoxazole	0.001	0
Actinobacteria	Coriobacteriaceae	Antibiotics	Sulfamethoxazole	0.001	0
Actinobacteria	Corynebacteriaceae	Antibiotics	Sulfamethoxazole	0.001	0
Actinobacteria	Corynebacteriales fam. incertae sedis	Antibiotics	Sulfamethoxazole	0.001	0
Actinobacteria	Eggerthellaceae	Antibiotics	Sulfamethoxazole	0.252908	-0.641168
Actinobacteria	Propionibacteriaceae	Antibiotics	Sulfamethoxazole	0.001	0
Bacteria phylum [Firmicutes/Actinobacteria]	Coriobacteriaceae	Antibiotics	Sulfamethoxazole	0.001	0
Bacteria phylum [Firmicutes/Bacteroidetes]	Bacteria fam. [Streptococcaceae/Listeriaceae/Enterococcaceae/Sphingobacteriaceae]	Antibiotics	Sulfamethoxazole	0.001	0
Bacteria phylum [Proteobacteria/Actinobacteria]	Bacteria fam. [Micrococcaceae/Rhodobacteraceae]	Antibiotics	Sulfamethoxazole	0.001	0
Bacteria phylum [Proteobacteria/Bacteroidetes]	Bacteria fam. [Erwiniaceae/Enterobacteriaceae/Sphingobacteriaceae]	Antibiotics	Sulfamethoxazole	0.001	0
Bacteria phylum [Proteobacteria/Firmicutes]	Bacteria fam. [Lactobacillaceae/Rhodospirillaceae]	Antibiotics	Sulfamethoxazole	0.001	0
Bacteria phylum [Proteobacteria/Firmicutes]	Bacteria fam. [Moraxellaceae/Enterococcaceae]	Antibiotics	Sulfamethoxazole	0.001	-0.338321
Bacteria phylum incertae sedis	Bacteria fam. incertae sedis	Antibiotics	Sulfamethoxazole	0.001	0
Bacteroidetes	Bacteroidaceae	Antibiotics	Sulfamethoxazole	40.9402	-0.108117
Bacteroidetes	Bacteroidales fam. incertae sedis	Antibiotics	Sulfamethoxazole	0.123737	0.425026
Bacteroidetes	Barnesiellaceae	Antibiotics	Sulfamethoxazole	0.001	-0.3606
Bacteroidetes	Odoribacteraceae	Antibiotics	Sulfamethoxazole	0.001	-0.297427
Bacteroidetes	Porphyromonadaceae	Antibiotics	Sulfamethoxazole	0.001	0
Bacteroidetes	Prevotellaceae	Antibiotics	Sulfamethoxazole	0.001	0
Bacteroidetes	Rikenellaceae	Antibiotics	Sulfamethoxazole	0.444128	0.0778939
Bacteroidetes	Tannerellaceae	Antibiotics	Sulfamethoxazole	4.10212	0.0596089
Chloroflexi	Dehalococcoidales fam. incertae sedis	Antibiotics	Sulfamethoxazole	0.001	0
Euryarchaeota	Methanobacteriaceae	Antibiotics	Sulfamethoxazole	0.001	0
Firmicutes	Acidaminococcaceae	Antibiotics	Sulfamethoxazole	5.9817	0.0310244
Firmicutes	Bacilli fam. [Streptococcaceae/Staphylococcaceae]	Antibiotics	Sulfamethoxazole	0.001	0
Firmicutes	Catabacteriaceae	Antibiotics	Sulfamethoxazole	0.001	0
Firmicutes	Christensenellaceae	Antibiotics	Sulfamethoxazole	0.001	0
Firmicutes	Clostridia fam. incertae sedis	Antibiotics	Sulfamethoxazole	0.001	0
Firmicutes	Clostridiaceae	Antibiotics	Sulfamethoxazole	3.63861	-0.298002
Firmicutes	Clostridiales fam. [Clostridiaceae/Ruminococcaceae]	Antibiotics	Sulfamethoxazole	0.0591947	0.424046
Firmicutes	Clostridiales fam. [Eubacteriaceae/Clostridiaceae]	Antibiotics	Sulfamethoxazole	0.001	0
Firmicutes	Clostridiales fam. [Eubacteriaceae/Ruminococcaceae]	Antibiotics	Sulfamethoxazole	0.001	0
Firmicutes	Clostridiales fam. [Lachnospiraceae/Clostridiaceae]	Antibiotics	Sulfamethoxazole	0.001	0
Firmicutes	Clostridiales fam. [Lachnospiraceae/Ruminococcaceae]	Antibiotics	Sulfamethoxazole	0.001	0
Firmicutes	Clostridiales fam. incertae sedis	Antibiotics	Sulfamethoxazole	0.519802	-0.649073
Firmicutes	Enterococcaceae	Antibiotics	Sulfamethoxazole	0.001	0
Firmicutes	Erysipelotrichaceae	Antibiotics	Sulfamethoxazole	0.001	-0.6251
Firmicutes	Eubacteriaceae	Antibiotics	Sulfamethoxazole	0.001	-0.307567
Firmicutes	Firmicutes fam. [Carnobacteriaceae/Acidaminococcaceae]	Antibiotics	Sulfamethoxazole	4.58178	0.336495
Firmicutes	Firmicutes fam. [Erysipelotrichaceae/Peptostreptococcaceae]	Antibiotics	Sulfamethoxazole	0.001	0
Firmicutes	Firmicutes fam. [Lachnospiraceae/Lactobacillaceae]	Antibiotics	Sulfamethoxazole	0.001	0
Firmicutes	Firmicutes fam. incertae sedis	Antibiotics	Sulfamethoxazole	0.001	0
Firmicutes	Lachnospiraceae	Antibiotics	Sulfamethoxazole	0.621277	0.0385498
Firmicutes	Lactobacillaceae	Antibiotics	Sulfamethoxazole	0.001	0
Firmicutes	Oscillospiraceae	Antibiotics	Sulfamethoxazole	0.206368	0.310596
Firmicutes	Peptoniphilaceae	Antibiotics	Sulfamethoxazole	0.001	-0.580513
Firmicutes	Peptostreptococcaceae	Antibiotics	Sulfamethoxazole	0.0764737	0.442817
Firmicutes	Ruminococcaceae	Antibiotics	Sulfamethoxazole	0.43907	-0.494844
Firmicutes	Selenomonadaceae	Antibiotics	Sulfamethoxazole	0.001	0
Firmicutes	Staphylococcaceae	Antibiotics	Sulfamethoxazole	0.001	-0.278381
Firmicutes	Streptococcaceae	Antibiotics	Sulfamethoxazole	0.001	0
Firmicutes	Veillonellaceae	Antibiotics	Sulfamethoxazole	0.467935	-0.913511
Fusobacteria	Fusobacteriaceae	Antibiotics	Sulfamethoxazole	0.001	-0.393271
Lentisphaerae	Lentisphaerae fam. incertae sedis	Antibiotics	Sulfamethoxazole	0.001	0
Proteobacteria	Acetobacteraceae	Antibiotics	Sulfamethoxazole	0.001	0
Proteobacteria	Campylobacteraceae	Antibiotics	Sulfamethoxazole	0.001	0
Proteobacteria	Desulfovibrionaceae	Antibiotics	Sulfamethoxazole	0.74117	-0.616712
Proteobacteria	Enterobacterales fam. [Yersiniaceae/Enterobacteriaceae]	Antibiotics	Sulfamethoxazole	0.001	0
Proteobacteria	Enterobacteriaceae	Antibiotics	Sulfamethoxazole	4.13848	-0.0551382
Proteobacteria	Hafniaceae	Antibiotics	Sulfamethoxazole	0.001	-0.394164
Proteobacteria	Proteobacteria fam. [Acetobacteraceae/Enterobacteriaceae]	Antibiotics	Sulfamethoxazole	31.5124	0.0855989
Proteobacteria	Proteobacteria fam. incertae sedis	Antibiotics	Sulfamethoxazole	0.001	0
Proteobacteria	Rhodospirillaceae	Antibiotics	Sulfamethoxazole	0.001	0
Proteobacteria	Sutterellaceae	Antibiotics	Sulfamethoxazole	0.137879	-1.01519
Synergistetes	Synergistaceae	Antibiotics	Sulfamethoxazole	0.001	0
Unknown	-1	Antibiotics	Sulfamethoxazole	0.949828	-0.211691
Verrucomicrobia	Akkermansiaceae	Antibiotics	Sulfamethoxazole	0.001	0
Verrucomicrobia	Puniceicoccaceae	Antibiotics	Sulfamethoxazole	0.001	0
Actinobacteria	Actinomycetaceae	Antibiotics	Tetracyclin	0.001	-0.499917
Actinobacteria	Bifidobacteriaceae	Antibiotics	Tetracyclin	0.0240265	-0.425516
Actinobacteria	Brevibacteriaceae	Antibiotics	Tetracyclin	0.001	0
Actinobacteria	Coriobacteriaceae	Antibiotics	Tetracyclin	0.001	0
Actinobacteria	Corynebacteriaceae	Antibiotics	Tetracyclin	0.001	0
Actinobacteria	Corynebacteriales fam. incertae sedis	Antibiotics	Tetracyclin	0.001	0
Actinobacteria	Eggerthellaceae	Antibiotics	Tetracyclin	0.00677513	-1.64215
Actinobacteria	Propionibacteriaceae	Antibiotics	Tetracyclin	0.001	0
Bacteria phylum [Firmicutes/Actinobacteria]	Coriobacteriaceae	Antibiotics	Tetracyclin	0.001	0
Bacteria phylum [Firmicutes/Bacteroidetes]	Bacteria fam. [Streptococcaceae/Listeriaceae/Enterococcaceae/Sphingobacteriaceae]	Antibiotics	Tetracyclin	0.001	0
Bacteria phylum [Proteobacteria/Actinobacteria]	Bacteria fam. [Micrococcaceae/Rhodobacteraceae]	Antibiotics	Tetracyclin	0.001	0
Bacteria phylum [Proteobacteria/Bacteroidetes]	Bacteria fam. [Erwiniaceae/Enterobacteriaceae/Sphingobacteriaceae]	Antibiotics	Tetracyclin	0.001	0
Bacteria phylum [Proteobacteria/Firmicutes]	Bacteria fam. [Lactobacillaceae/Rhodospirillaceae]	Antibiotics	Tetracyclin	0.001	0
Bacteria phylum [Proteobacteria/Firmicutes]	Bacteria fam. [Moraxellaceae/Enterococcaceae]	Antibiotics	Tetracyclin	0.001	-0.338321
Bacteria phylum incertae sedis	Bacteria fam. incertae sedis	Antibiotics	Tetracyclin	0.001	0
Bacteroidetes	Bacteroidaceae	Antibiotics	Tetracyclin	56.2709	0.0432308
Bacteroidetes	Bacteroidales fam. incertae sedis	Antibiotics	Tetracyclin	0.001	-0.426951
Bacteroidetes	Barnesiellaceae	Antibiotics	Tetracyclin	0.001	-0.3606
Bacteroidetes	Odoribacteraceae	Antibiotics	Tetracyclin	0.001	-0.297427
Bacteroidetes	Porphyromonadaceae	Antibiotics	Tetracyclin	0.001	0
Bacteroidetes	Prevotellaceae	Antibiotics	Tetracyclin	0.001	0
Bacteroidetes	Rikenellaceae	Antibiotics	Tetracyclin	0.398569	0.12913
Bacteroidetes	Tannerellaceae	Antibiotics	Tetracyclin	27.6854	0.762803
Chloroflexi	Dehalococcoidales fam. incertae sedis	Antibiotics	Tetracyclin	0.001	0
Euryarchaeota	Methanobacteriaceae	Antibiotics	Tetracyclin	0.001	0
Firmicutes	Acidaminococcaceae	Antibiotics	Tetracyclin	0.511619	-0.90934
Firmicutes	Bacilli fam. [Streptococcaceae/Staphylococcaceae]	Antibiotics	Tetracyclin	0.001	0
Firmicutes	Catabacteriaceae	Antibiotics	Tetracyclin	0.001	0
Firmicutes	Christensenellaceae	Antibiotics	Tetracyclin	0.001	0
Firmicutes	Clostridia fam. incertae sedis	Antibiotics	Tetracyclin	0.001	0
Firmicutes	Clostridiaceae	Antibiotics	Tetracyclin	0.001	-1.62952
Firmicutes	Clostridiales fam. [Clostridiaceae/Ruminococcaceae]	Antibiotics	Tetracyclin	0.001	0
Firmicutes	Clostridiales fam. [Eubacteriaceae/Clostridiaceae]	Antibiotics	Tetracyclin	0.001	0
Firmicutes	Clostridiales fam. [Eubacteriaceae/Ruminococcaceae]	Antibiotics	Tetracyclin	0.001	0
Firmicutes	Clostridiales fam. [Lachnospiraceae/Clostridiaceae]	Antibiotics	Tetracyclin	0.001	0
Firmicutes	Clostridiales fam. [Lachnospiraceae/Ruminococcaceae]	Antibiotics	Tetracyclin	0.001	0
Firmicutes	Clostridiales fam. incertae sedis	Antibiotics	Tetracyclin	0.57187	-1.1201
Firmicutes	Enterococcaceae	Antibiotics	Tetracyclin	0.001	0
Firmicutes	Erysipelotrichaceae	Antibiotics	Tetracyclin	0.001	-0.6251
Firmicutes	Eubacteriaceae	Antibiotics	Tetracyclin	0.001	-0.307567
Firmicutes	Firmicutes fam. [Carnobacteriaceae/Acidaminococcaceae]	Antibiotics	Tetracyclin	0.695987	-0.97318
Firmicutes	Firmicutes fam. [Erysipelotrichaceae/Peptostreptococcaceae]	Antibiotics	Tetracyclin	0.0870099	0.452257
Firmicutes	Firmicutes fam. [Lachnospiraceae/Lactobacillaceae]	Antibiotics	Tetracyclin	0.001	0
Firmicutes	Firmicutes fam. incertae sedis	Antibiotics	Tetracyclin	0.001	0
Firmicutes	Lachnospiraceae	Antibiotics	Tetracyclin	0.756738	-0.895035
Firmicutes	Lactobacillaceae	Antibiotics	Tetracyclin	0.001	0
Firmicutes	Oscillospiraceae	Antibiotics	Tetracyclin	0.0345973	-0.196351
Firmicutes	Peptoniphilaceae	Antibiotics	Tetracyclin	0.001	-0.580513
Firmicutes	Peptostreptococcaceae	Antibiotics	Tetracyclin	0.001	0
Firmicutes	Ruminococcaceae	Antibiotics	Tetracyclin	1.55015	-0.403438
Firmicutes	Selenomonadaceae	Antibiotics	Tetracyclin	0.001	0
Firmicutes	Staphylococcaceae	Antibiotics	Tetracyclin	0.001	-0.278381
Firmicutes	Streptococcaceae	Antibiotics	Tetracyclin	0.001	0
Firmicutes	Veillonellaceae	Antibiotics	Tetracyclin	0.170138	-1.46038
Fusobacteria	Fusobacteriaceae	Antibiotics	Tetracyclin	0.001	-0.393271
Lentisphaerae	Lentisphaerae fam. incertae sedis	Antibiotics	Tetracyclin	0.001	0
Proteobacteria	Acetobacteraceae	Antibiotics	Tetracyclin	0.001	0
Proteobacteria	Campylobacteraceae	Antibiotics	Tetracyclin	0.001	0
Proteobacteria	Desulfovibrionaceae	Antibiotics	Tetracyclin	0.001	-2.82977
Proteobacteria	Enterobacterales fam. [Yersiniaceae/Enterobacteriaceae]	Antibiotics	Tetracyclin	0.001	0
Proteobacteria	Enterobacteriaceae	Antibiotics	Tetracyclin	0.0199573	-0.584434
Proteobacteria	Hafniaceae	Antibiotics	Tetracyclin	0.001	-0.394164
Proteobacteria	Proteobacteria fam. [Acetobacteraceae/Enterobacteriaceae]	Antibiotics	Tetracyclin	9.36398	-1.21568
Proteobacteria	Proteobacteria fam. incertae sedis	Antibiotics	Tetracyclin	0.001	0
Proteobacteria	Rhodospirillaceae	Antibiotics	Tetracyclin	0.001	0
Proteobacteria	Sutterellaceae	Antibiotics	Tetracyclin	0.190585	-1.37728
Synergistetes	Synergistaceae	Antibiotics	Tetracyclin	0.001	0
Unknown	-1	Antibiotics	Tetracyclin	1.67068	-0.219539
Verrucomicrobia	Akkermansiaceae	Antibiotics	Tetracyclin	0.001	0
Verrucomicrobia	Puniceicoccaceae	Antibiotics	Tetracyclin	0.001	0
Actinobacteria	Actinomycetaceae	Antibiotics	Vancomycin	0.001	-0.499917
Actinobacteria	Bifidobacteriaceae	Antibiotics	Vancomycin	2.33122	1.12969
Actinobacteria	Brevibacteriaceae	Antibiotics	Vancomycin	0.001	0
Actinobacteria	Coriobacteriaceae	Antibiotics	Vancomycin	0.001	0
Actinobacteria	Corynebacteriaceae	Antibiotics	Vancomycin	0.001	0
Actinobacteria	Corynebacteriales fam. incertae sedis	Antibiotics	Vancomycin	0.001	0
Actinobacteria	Eggerthellaceae	Antibiotics	Vancomycin	1.13719	-0.737201
Actinobacteria	Propionibacteriaceae	Antibiotics	Vancomycin	0.001	0
Bacteria phylum [Firmicutes/Actinobacteria]	Coriobacteriaceae	Antibiotics	Vancomycin	0.001	0
Bacteria phylum [Firmicutes/Bacteroidetes]	Bacteria fam. [Streptococcaceae/Listeriaceae/Enterococcaceae/Sphingobacteriaceae]	Antibiotics	Vancomycin	0.001	0
Bacteria phylum [Proteobacteria/Actinobacteria]	Bacteria fam. [Micrococcaceae/Rhodobacteraceae]	Antibiotics	Vancomycin	0.001	0
Bacteria phylum [Proteobacteria/Bacteroidetes]	Bacteria fam. [Erwiniaceae/Enterobacteriaceae/Sphingobacteriaceae]	Antibiotics	Vancomycin	0.001	0
Bacteria phylum [Proteobacteria/Firmicutes]	Bacteria fam. [Lactobacillaceae/Rhodospirillaceae]	Antibiotics	Vancomycin	0.001	0
Bacteria phylum [Proteobacteria/Firmicutes]	Bacteria fam. [Moraxellaceae/Enterococcaceae]	Antibiotics	Vancomycin	0.001	-0.338321
Bacteria phylum incertae sedis	Bacteria fam. incertae sedis	Antibiotics	Vancomycin	1.92391	0.677025
Bacteroidetes	Bacteroidaceae	Antibiotics	Vancomycin	37.2143	-0.433715
Bacteroidetes	Bacteroidales fam. incertae sedis	Antibiotics	Vancomycin	5.04357	0.948677
Bacteroidetes	Barnesiellaceae	Antibiotics	Vancomycin	0.001	-0.3606
Bacteroidetes	Odoribacteraceae	Antibiotics	Vancomycin	0.001	-0.297427
Bacteroidetes	Porphyromonadaceae	Antibiotics	Vancomycin	0.001	0
Bacteroidetes	Prevotellaceae	Antibiotics	Vancomycin	0.001	0
Bacteroidetes	Rikenellaceae	Antibiotics	Vancomycin	0.001	-1.16027
Bacteroidetes	Tannerellaceae	Antibiotics	Vancomycin	1.9382	-1.52828
Chloroflexi	Dehalococcoidales fam. incertae sedis	Antibiotics	Vancomycin	0.001	0
Euryarchaeota	Methanobacteriaceae	Antibiotics	Vancomycin	0.001	0
Firmicutes	Acidaminococcaceae	Antibiotics	Vancomycin	1.65517	-0.624927
Firmicutes	Bacilli fam. [Streptococcaceae/Staphylococcaceae]	Antibiotics	Vancomycin	0.001	0
Firmicutes	Catabacteriaceae	Antibiotics	Vancomycin	0.001	0
Firmicutes	Christensenellaceae	Antibiotics	Vancomycin	0.001	0
Firmicutes	Clostridia fam. incertae sedis	Antibiotics	Vancomycin	0.001	0
Firmicutes	Clostridiaceae	Antibiotics	Vancomycin	8.25919	0.155469
Firmicutes	Clostridiales fam. [Clostridiaceae/Ruminococcaceae]	Antibiotics	Vancomycin	0.001	0
Firmicutes	Clostridiales fam. [Eubacteriaceae/Clostridiaceae]	Antibiotics	Vancomycin	0.001	0
Firmicutes	Clostridiales fam. [Eubacteriaceae/Ruminococcaceae]	Antibiotics	Vancomycin	0.001	0
Firmicutes	Clostridiales fam. [Lachnospiraceae/Clostridiaceae]	Antibiotics	Vancomycin	0.001	0
Firmicutes	Clostridiales fam. [Lachnospiraceae/Ruminococcaceae]	Antibiotics	Vancomycin	0.162528	0.497808
Firmicutes	Clostridiales fam. incertae sedis	Antibiotics	Vancomycin	0.0225536	-1.75021
Firmicutes	Enterococcaceae	Antibiotics	Vancomycin	0.001	0
Firmicutes	Erysipelotrichaceae	Antibiotics	Vancomycin	0.001	-0.6251
Firmicutes	Eubacteriaceae	Antibiotics	Vancomycin	0.797242	0.305648
Firmicutes	Firmicutes fam. [Carnobacteriaceae/Acidaminococcaceae]	Antibiotics	Vancomycin	1.54082	-0.631915
Firmicutes	Firmicutes fam. [Erysipelotrichaceae/Peptostreptococcaceae]	Antibiotics	Vancomycin	0.330758	0.840575
Firmicutes	Firmicutes fam. [Lachnospiraceae/Lactobacillaceae]	Antibiotics	Vancomycin	0.001	0
Firmicutes	Firmicutes fam. incertae sedis	Antibiotics	Vancomycin	0.001	0
Firmicutes	Lachnospiraceae	Antibiotics	Vancomycin	3.63778	0.140044
Firmicutes	Lactobacillaceae	Antibiotics	Vancomycin	0.00566005	0.243634
Firmicutes	Oscillospiraceae	Antibiotics	Vancomycin	3.90661	0.702215
Firmicutes	Peptoniphilaceae	Antibiotics	Vancomycin	0.001	-0.580513
Firmicutes	Peptostreptococcaceae	Antibiotics	Vancomycin	1.82051	0.673024
Firmicutes	Ruminococcaceae	Antibiotics	Vancomycin	3.15576	0.54548
Firmicutes	Selenomonadaceae	Antibiotics	Vancomycin	0.001	0
Firmicutes	Staphylococcaceae	Antibiotics	Vancomycin	0.001	-0.278381
Firmicutes	Streptococcaceae	Antibiotics	Vancomycin	0.0129001	0.309957
Firmicutes	Veillonellaceae	Antibiotics	Vancomycin	1.26846	-1.02196
Fusobacteria	Fusobacteriaceae	Antibiotics	Vancomycin	0.001	-0.393271
Lentisphaerae	Lentisphaerae fam. incertae sedis	Antibiotics	Vancomycin	0.001	0
Proteobacteria	Acetobacteraceae	Antibiotics	Vancomycin	0.001	0
Proteobacteria	Campylobacteraceae	Antibiotics	Vancomycin	0.001	0
Proteobacteria	Desulfovibrionaceae	Antibiotics	Vancomycin	1.23109	-1.02818
Proteobacteria	Enterobacterales fam. [Yersiniaceae/Enterobacteriaceae]	Antibiotics	Vancomycin	0.001	0
Proteobacteria	Enterobacteriaceae	Antibiotics	Vancomycin	0.143389	-0.863339
Proteobacteria	Hafniaceae	Antibiotics	Vancomycin	0.001	-0.394164
Proteobacteria	Proteobacteria fam. [Acetobacteraceae/Enterobacteriaceae]	Antibiotics	Vancomycin	17.9139	-0.129578
Proteobacteria	Proteobacteria fam. incertae sedis	Antibiotics	Vancomycin	0.001	0
Proteobacteria	Rhodospirillaceae	Antibiotics	Vancomycin	0.001	0
Proteobacteria	Sutterellaceae	Antibiotics	Vancomycin	0.558553	-0.63882
Synergistetes	Synergistaceae	Antibiotics	Vancomycin	0.001	0
Unknown	-1	Antibiotics	Vancomycin	3.97666	0.159578
Verrucomicrobia	Akkermansiaceae	Antibiotics	Vancomycin	0.0259301	0.848782
Verrucomicrobia	Puniceicoccaceae	Antibiotics	Vancomycin	0.001	0
Actinobacteria	Actinomycetaceae	Bile acids	CA	0.001	-0.499917
Actinobacteria	Bifidobacteriaceae	Bile acids	CA	2.58642	0.296157
Actinobacteria	Brevibacteriaceae	Bile acids	CA	0.001	0
Actinobacteria	Coriobacteriaceae	Bile acids	CA	0.001	0
Actinobacteria	Corynebacteriaceae	Bile acids	CA	0.001	0
Actinobacteria	Corynebacteriales fam. incertae sedis	Bile acids	CA	0.001	0
Actinobacteria	Eggerthellaceae	Bile acids	CA	4.30437	0.345364
Actinobacteria	Propionibacteriaceae	Bile acids	CA	0.001	0
Bacteria phylum [Firmicutes/Actinobacteria]	Coriobacteriaceae	Bile acids	CA	0.001	0
Bacteria phylum [Firmicutes/Bacteroidetes]	Bacteria fam. [Streptococcaceae/Listeriaceae/Enterococcaceae/Sphingobacteriaceae]	Bile acids	CA	0.001	0
Bacteria phylum [Proteobacteria/Actinobacteria]	Bacteria fam. [Micrococcaceae/Rhodobacteraceae]	Bile acids	CA	0.001	0
Bacteria phylum [Proteobacteria/Bacteroidetes]	Bacteria fam. [Erwiniaceae/Enterobacteriaceae/Sphingobacteriaceae]	Bile acids	CA	0.158481	0.495973
Bacteria phylum [Proteobacteria/Firmicutes]	Bacteria fam. [Lactobacillaceae/Rhodospirillaceae]	Bile acids	CA	0.001	0
Bacteria phylum [Proteobacteria/Firmicutes]	Bacteria fam. [Moraxellaceae/Enterococcaceae]	Bile acids	CA	0.001	-0.338321
Bacteria phylum incertae sedis	Bacteria fam. incertae sedis	Bile acids	CA	0.001	0
Bacteroidetes	Bacteroidaceae	Bile acids	CA	13.3675	-0.840123
Bacteroidetes	Bacteroidales fam. incertae sedis	Bile acids	CA	1.21765	0.216945
Bacteroidetes	Barnesiellaceae	Bile acids	CA	0.001	-0.3606
Bacteroidetes	Odoribacteraceae	Bile acids	CA	0.001	-0.297427
Bacteroidetes	Porphyromonadaceae	Bile acids	CA	0.001	0
Bacteroidetes	Prevotellaceae	Bile acids	CA	0.001	0
Bacteroidetes	Rikenellaceae	Bile acids	CA	0.0148713	-0.839359
Bacteroidetes	Tannerellaceae	Bile acids	CA	6.43917	0.0418272
Chloroflexi	Dehalococcoidales fam. incertae sedis	Bile acids	CA	0.001	0
Euryarchaeota	Methanobacteriaceae	Bile acids	CA	0.001	0
Firmicutes	Acidaminococcaceae	Bile acids	CA	0.0550586	-1.42801
Firmicutes	Bacilli fam. [Streptococcaceae/Staphylococcaceae]	Bile acids	CA	0.001	0
Firmicutes	Catabacteriaceae	Bile acids	CA	0.222535	0.520653
Firmicutes	Christensenellaceae	Bile acids	CA	0.735306	1.07902
Firmicutes	Clostridia fam. incertae sedis	Bile acids	CA	0.001	0
Firmicutes	Clostridiaceae	Bile acids	CA	0.0839573	-0.921629
Firmicutes	Clostridiales fam. [Clostridiaceae/Ruminococcaceae]	Bile acids	CA	0.001	0
Firmicutes	Clostridiales fam. [Eubacteriaceae/Clostridiaceae]	Bile acids	CA	0.001	0
Firmicutes	Clostridiales fam. [Eubacteriaceae/Ruminococcaceae]	Bile acids	CA	0.001	0
Firmicutes	Clostridiales fam. [Lachnospiraceae/Clostridiaceae]	Bile acids	CA	0.001	0
Firmicutes	Clostridiales fam. [Lachnospiraceae/Ruminococcaceae]	Bile acids	CA	0.001	0
Firmicutes	Clostridiales fam. incertae sedis	Bile acids	CA	0.001	-2.10272
Firmicutes	Enterococcaceae	Bile acids	CA	0.001	0
Firmicutes	Erysipelotrichaceae	Bile acids	CA	0.001	-0.6251
Firmicutes	Eubacteriaceae	Bile acids	CA	0.001	-0.307567
Firmicutes	Firmicutes fam. [Carnobacteriaceae/Acidaminococcaceae]	Bile acids	CA	0.897664	-0.700093
Firmicutes	Firmicutes fam. [Erysipelotrichaceae/Peptostreptococcaceae]	Bile acids	CA	0.001	0
Firmicutes	Firmicutes fam. [Lachnospiraceae/Lactobacillaceae]	Bile acids	CA	0.001	0
Firmicutes	Firmicutes fam. incertae sedis	Bile acids	CA	0.001	0
Firmicutes	Lachnospiraceae	Bile acids	CA	0.224763	-0.948611
Firmicutes	Lactobacillaceae	Bile acids	CA	0.001	0
Firmicutes	Oscillospiraceae	Bile acids	CA	0.001	-0.580785
Firmicutes	Peptoniphilaceae	Bile acids	CA	0.001	-0.580513
Firmicutes	Peptostreptococcaceae	Bile acids	CA	0.0451447	0.404111
Firmicutes	Ruminococcaceae	Bile acids	CA	0.709702	-0.460034
Firmicutes	Selenomonadaceae	Bile acids	CA	0.001	0
Firmicutes	Staphylococcaceae	Bile acids	CA	0.001	-0.278381
Firmicutes	Streptococcaceae	Bile acids	CA	0.001	0
Firmicutes	Veillonellaceae	Bile acids	CA	0.001	-1.96152
Fusobacteria	Fusobacteriaceae	Bile acids	CA	0.001	-0.393271
Lentisphaerae	Lentisphaerae fam. incertae sedis	Bile acids	CA	0.001	0
Proteobacteria	Acetobacteraceae	Bile acids	CA	0.001	0
Proteobacteria	Campylobacteraceae	Bile acids	CA	0.001	0
Proteobacteria	Desulfovibrionaceae	Bile acids	CA	8.1901	0.317568
Proteobacteria	Enterobacterales fam. [Yersiniaceae/Enterobacteriaceae]	Bile acids	CA	0.001	0
Proteobacteria	Enterobacteriaceae	Bile acids	CA	13.1938	0.171615
Proteobacteria	Hafniaceae	Bile acids	CA	0.001	-0.394164
Proteobacteria	Proteobacteria fam. [Acetobacteraceae/Enterobacteriaceae]	Bile acids	CA	41.8923	0.365873
Proteobacteria	Proteobacteria fam. incertae sedis	Bile acids	CA	0.001	0
Proteobacteria	Rhodospirillaceae	Bile acids	CA	0.001	0
Proteobacteria	Sutterellaceae	Bile acids	CA	0.001	-1.88667
Synergistetes	Synergistaceae	Bile acids	CA	0.001	0
Unknown	-1	Bile acids	CA	5.67121	-0.108442
Verrucomicrobia	Akkermansiaceae	Bile acids	CA	0.001	0
Verrucomicrobia	Puniceicoccaceae	Bile acids	CA	0.001	0
Actinobacteria	Actinomycetaceae	Bile acids	CDCA	0.001	-0.499917
Actinobacteria	Bifidobacteriaceae	Bile acids	CDCA	0.0291356	-0.887172
Actinobacteria	Brevibacteriaceae	Bile acids	CDCA	0.001	0
Actinobacteria	Coriobacteriaceae	Bile acids	CDCA	0.001	0
Actinobacteria	Corynebacteriaceae	Bile acids	CDCA	0.001	0
Actinobacteria	Corynebacteriales fam. incertae sedis	Bile acids	CDCA	0.001	0
Actinobacteria	Eggerthellaceae	Bile acids	CDCA	0.001	-1.90083
Actinobacteria	Propionibacteriaceae	Bile acids	CDCA	0.001	0
Bacteria phylum [Firmicutes/Actinobacteria]	Coriobacteriaceae	Bile acids	CDCA	0.001	0
Bacteria phylum [Firmicutes/Bacteroidetes]	Bacteria fam. [Streptococcaceae/Listeriaceae/Enterococcaceae/Sphingobacteriaceae]	Bile acids	CDCA	0.001	0
Bacteria phylum [Proteobacteria/Actinobacteria]	Bacteria fam. [Micrococcaceae/Rhodobacteraceae]	Bile acids	CDCA	0.001	0
Bacteria phylum [Proteobacteria/Bacteroidetes]	Bacteria fam. [Erwiniaceae/Enterobacteriaceae/Sphingobacteriaceae]	Bile acids	CDCA	0.001	0
Bacteria phylum [Proteobacteria/Firmicutes]	Bacteria fam. [Lactobacillaceae/Rhodospirillaceae]	Bile acids	CDCA	0.001	0
Bacteria phylum [Proteobacteria/Firmicutes]	Bacteria fam. [Moraxellaceae/Enterococcaceae]	Bile acids	CDCA	0.001	-0.338321
Bacteria phylum incertae sedis	Bacteria fam. incertae sedis	Bile acids	CDCA	0.001	0
Bacteroidetes	Bacteroidaceae	Bile acids	CDCA	1.98914	-1.63707
Bacteroidetes	Bacteroidales fam. incertae sedis	Bile acids	CDCA	0.001	-0.426951
Bacteroidetes	Barnesiellaceae	Bile acids	CDCA	0.001	-0.3606
Bacteroidetes	Odoribacteraceae	Bile acids	CDCA	0.001	-0.297427
Bacteroidetes	Porphyromonadaceae	Bile acids	CDCA	0.001	0
Bacteroidetes	Prevotellaceae	Bile acids	CDCA	0.001	0
Bacteroidetes	Rikenellaceae	Bile acids	CDCA	0.001	-1.16027
Bacteroidetes	Tannerellaceae	Bile acids	CDCA	0.410654	-1.34162
Chloroflexi	Dehalococcoidales fam. incertae sedis	Bile acids	CDCA	0.001	0
Euryarchaeota	Methanobacteriaceae	Bile acids	CDCA	0.001	0
Firmicutes	Acidaminococcaceae	Bile acids	CDCA	0.086177	-1.07648
Firmicutes	Bacilli fam. [Streptococcaceae/Staphylococcaceae]	Bile acids	CDCA	0.001	0
Firmicutes	Catabacteriaceae	Bile acids	CDCA	0.001	0
Firmicutes	Christensenellaceae	Bile acids	CDCA	0.001	0
Firmicutes	Clostridia fam. incertae sedis	Bile acids	CDCA	0.001	0
Firmicutes	Clostridiaceae	Bile acids	CDCA	0.0101659	-1.33816
Firmicutes	Clostridiales fam. [Clostridiaceae/Ruminococcaceae]	Bile acids	CDCA	0.001	0
Firmicutes	Clostridiales fam. [Eubacteriaceae/Clostridiaceae]	Bile acids	CDCA	0.001	0
Firmicutes	Clostridiales fam. [Eubacteriaceae/Ruminococcaceae]	Bile acids	CDCA	0.001	0
Firmicutes	Clostridiales fam. [Lachnospiraceae/Clostridiaceae]	Bile acids	CDCA	0.001	0
Firmicutes	Clostridiales fam. [Lachnospiraceae/Ruminococcaceae]	Bile acids	CDCA	0.001	0
Firmicutes	Clostridiales fam. incertae sedis	Bile acids	CDCA	0.001	-2.10272
Firmicutes	Enterococcaceae	Bile acids	CDCA	0.001	0
Firmicutes	Erysipelotrichaceae	Bile acids	CDCA	0.001	-0.6251
Firmicutes	Eubacteriaceae	Bile acids	CDCA	0.001	-0.307567
Firmicutes	Firmicutes fam. [Carnobacteriaceae/Acidaminococcaceae]	Bile acids	CDCA	0.0279963	-1.46038
Firmicutes	Firmicutes fam. [Erysipelotrichaceae/Peptostreptococcaceae]	Bile acids	CDCA	0.001	0
Firmicutes	Firmicutes fam. [Lachnospiraceae/Lactobacillaceae]	Bile acids	CDCA	0.001	0
Firmicutes	Firmicutes fam. incertae sedis	Bile acids	CDCA	0.001	0
Firmicutes	Lachnospiraceae	Bile acids	CDCA	0.001	-1.89049
Firmicutes	Lactobacillaceae	Bile acids	CDCA	0.001	0
Firmicutes	Oscillospiraceae	Bile acids	CDCA	0.001	-0.580785
Firmicutes	Peptoniphilaceae	Bile acids	CDCA	0.001	-0.580513
Firmicutes	Peptostreptococcaceae	Bile acids	CDCA	0.001	0
Firmicutes	Ruminococcaceae	Bile acids	CDCA	0.001	-1.06482
Firmicutes	Selenomonadaceae	Bile acids	CDCA	0.001	0
Firmicutes	Staphylococcaceae	Bile acids	CDCA	0.001	-0.278381
Firmicutes	Streptococcaceae	Bile acids	CDCA	0.001	0
Firmicutes	Veillonellaceae	Bile acids	CDCA	0.001	-1.96152
Fusobacteria	Fusobacteriaceae	Bile acids	CDCA	0.001	-0.393271
Lentisphaerae	Lentisphaerae fam. incertae sedis	Bile acids	CDCA	0.001	0
Proteobacteria	Acetobacteraceae	Bile acids	CDCA	0.001	0
Proteobacteria	Campylobacteraceae	Bile acids	CDCA	0.001	0
Proteobacteria	Desulfovibrionaceae	Bile acids	CDCA	10.3466	-0.414657
Proteobacteria	Enterobacterales fam. [Yersiniaceae/Enterobacteriaceae]	Bile acids	CDCA	0.001	0
Proteobacteria	Enterobacteriaceae	Bile acids	CDCA	0.622779	-0.26224
Proteobacteria	Hafniaceae	Bile acids	CDCA	0.001	-0.394164
Proteobacteria	Proteobacteria fam. [Acetobacteraceae/Enterobacteriaceae]	Bile acids	CDCA	86.1608	0.803398
Proteobacteria	Proteobacteria fam. incertae sedis	Bile acids	CDCA	0.001	0
Proteobacteria	Rhodospirillaceae	Bile acids	CDCA	0.001	0
Proteobacteria	Sutterellaceae	Bile acids	CDCA	0.001	-1.88667
Synergistetes	Synergistaceae	Bile acids	CDCA	0.001	0
Unknown	-1	Bile acids	CDCA	0.32078	-0.664014
Verrucomicrobia	Akkermansiaceae	Bile acids	CDCA	0.001	0
Verrucomicrobia	Puniceicoccaceae	Bile acids	CDCA	0.001	0
Actinobacteria	Actinomycetaceae	Bile acids	DCA	0.001	-0.5999
Actinobacteria	Bifidobacteriaceae	Bile acids	DCA	0.13762	-0.155132
Actinobacteria	Brevibacteriaceae	Bile acids	DCA	0.001	0
Actinobacteria	Coriobacteriaceae	Bile acids	DCA	0.001	0
Actinobacteria	Corynebacteriaceae	Bile acids	DCA	0.001	0
Actinobacteria	Corynebacteriales fam. incertae sedis	Bile acids	DCA	0.001	0
Actinobacteria	Eggerthellaceae	Bile acids	DCA	0.0744556	-0.860578
Actinobacteria	Propionibacteriaceae	Bile acids	DCA	0.001	0
Bacteria phylum [Firmicutes/Actinobacteria]	Coriobacteriaceae	Bile acids	DCA	0.001	0
Bacteria phylum [Firmicutes/Bacteroidetes]	Bacteria fam. [Streptococcaceae/Listeriaceae/Enterococcaceae/Sphingobacteriaceae]	Bile acids	DCA	0.001	0
Bacteria phylum [Proteobacteria/Actinobacteria]	Bacteria fam. [Micrococcaceae/Rhodobacteraceae]	Bile acids	DCA	0.001	0
Bacteria phylum [Proteobacteria/Bacteroidetes]	Bacteria fam. [Erwiniaceae/Enterobacteriaceae/Sphingobacteriaceae]	Bile acids	DCA	0.001	0
Bacteria phylum [Proteobacteria/Firmicutes]	Bacteria fam. [Lactobacillaceae/Rhodospirillaceae]	Bile acids	DCA	0.001	0
Bacteria phylum [Proteobacteria/Firmicutes]	Bacteria fam. [Moraxellaceae/Enterococcaceae]	Bile acids	DCA	0.001	-0.405985
Bacteria phylum incertae sedis	Bacteria fam. incertae sedis	Bile acids	DCA	0.001	0
Bacteroidetes	Bacteroidaceae	Bile acids	DCA	18.8155	-0.699562
Bacteroidetes	Bacteroidales fam. incertae sedis	Bile acids	DCA	0.001	0
Bacteroidetes	Barnesiellaceae	Bile acids	DCA	0.001	-0.43272
Bacteroidetes	Odoribacteraceae	Bile acids	DCA	0.001	-0.356912
Bacteroidetes	Porphyromonadaceae	Bile acids	DCA	0.001	0
Bacteroidetes	Prevotellaceae	Bile acids	DCA	0.001	0
Bacteroidetes	Rikenellaceae	Bile acids	DCA	0.030668	-0.957487
Bacteroidetes	Tannerellaceae	Bile acids	DCA	2.03947	-1.583
Chloroflexi	Dehalococcoidales fam. incertae sedis	Bile acids	DCA	0.001	0
Euryarchaeota	Methanobacteriaceae	Bile acids	DCA	0.001	0
Firmicutes	Acidaminococcaceae	Bile acids	DCA	0.233764	-1.0247
Firmicutes	Bacilli fam. [Streptococcaceae/Staphylococcaceae]	Bile acids	DCA	0.001	0
Firmicutes	Catabacteriaceae	Bile acids	DCA	0.001	0
Firmicutes	Christensenellaceae	Bile acids	DCA	0.001	0
Firmicutes	Clostridia fam. incertae sedis	Bile acids	DCA	0.001	0
Firmicutes	Clostridiaceae	Bile acids	DCA	0.880919	0.216623
Firmicutes	Clostridiales fam. [Clostridiaceae/Ruminococcaceae]	Bile acids	DCA	0.001	0
Firmicutes	Clostridiales fam. [Eubacteriaceae/Clostridiaceae]	Bile acids	DCA	0.001	0
Firmicutes	Clostridiales fam. [Eubacteriaceae/Ruminococcaceae]	Bile acids	DCA	0.001	0
Firmicutes	Clostridiales fam. [Lachnospiraceae/Clostridiaceae]	Bile acids	DCA	0.001	0
Firmicutes	Clostridiales fam. [Lachnospiraceae/Ruminococcaceae]	Bile acids	DCA	0.001	0
Firmicutes	Clostridiales fam. incertae sedis	Bile acids	DCA	0.252261	-1.38636
Firmicutes	Enterococcaceae	Bile acids	DCA	0.001	0
Firmicutes	Erysipelotrichaceae	Bile acids	DCA	0.001	-0.75012
Firmicutes	Eubacteriaceae	Bile acids	DCA	0.001	-0.36908
Firmicutes	Firmicutes fam. [Carnobacteriaceae/Acidaminococcaceae]	Bile acids	DCA	1.36876	0.336718
Firmicutes	Firmicutes fam. [Erysipelotrichaceae/Peptostreptococcaceae]	Bile acids	DCA	0.001	0
Firmicutes	Firmicutes fam. [Lachnospiraceae/Lactobacillaceae]	Bile acids	DCA	0.001	0
Firmicutes	Firmicutes fam. incertae sedis	Bile acids	DCA	0.001	0
Firmicutes	Lachnospiraceae	Bile acids	DCA	0.0687281	-0.701063
Firmicutes	Lactobacillaceae	Bile acids	DCA	0.001	0
Firmicutes	Oscillospiraceae	Bile acids	DCA	0.0879008	0.199279
Firmicutes	Peptoniphilaceae	Bile acids	DCA	0.001	-0.696616
Firmicutes	Peptostreptococcaceae	Bile acids	DCA	0.001	0
Firmicutes	Ruminococcaceae	Bile acids	DCA	0.219303	0.363516
Firmicutes	Selenomonadaceae	Bile acids	DCA	0.001	0
Firmicutes	Staphylococcaceae	Bile acids	DCA	0.001	0
Firmicutes	Streptococcaceae	Bile acids	DCA	0.001	0
Firmicutes	Veillonellaceae	Bile acids	DCA	0.0877496	-0.781241
Fusobacteria	Fusobacteriaceae	Bile acids	DCA	0.001	-0.471926
Lentisphaerae	Lentisphaerae fam. incertae sedis	Bile acids	DCA	0.001	0
Proteobacteria	Acetobacteraceae	Bile acids	DCA	0.001	0
Proteobacteria	Campylobacteraceae	Bile acids	DCA	0.001	0
Proteobacteria	Desulfovibrionaceae	Bile acids	DCA	29.3661	0.998263
Proteobacteria	Enterobacterales fam. [Yersiniaceae/Enterobacteriaceae]	Bile acids	DCA	0.001	0
Proteobacteria	Enterobacteriaceae	Bile acids	DCA	6.86418	-0.715333
Proteobacteria	Hafniaceae	Bile acids	DCA	0.001	-0.472997
Proteobacteria	Proteobacteria fam. [Acetobacteraceae/Enterobacteriaceae]	Bile acids	DCA	37.8165	0.111366
Proteobacteria	Proteobacteria fam. incertae sedis	Bile acids	DCA	0.001	0
Proteobacteria	Rhodospirillaceae	Bile acids	DCA	0.001	0
Proteobacteria	Sutterellaceae	Bile acids	DCA	0.001	-1.60424
Synergistetes	Synergistaceae	Bile acids	DCA	0.001	0
Unknown	-1	Bile acids	DCA	1.66405	-0.151605
Verrucomicrobia	Akkermansiaceae	Bile acids	DCA	0.001	0
Verrucomicrobia	Puniceicoccaceae	Bile acids	DCA	0.001	0
Actinobacteria	Actinomycetaceae	Bile acids	GCA	0.001	-0.499917
Actinobacteria	Bifidobacteriaceae	Bile acids	GCA	2.94315	1.20261
Actinobacteria	Brevibacteriaceae	Bile acids	GCA	0.001	0
Actinobacteria	Coriobacteriaceae	Bile acids	GCA	0.810662	0.614424
Actinobacteria	Corynebacteriaceae	Bile acids	GCA	0.001	0
Actinobacteria	Corynebacteriales fam. incertae sedis	Bile acids	GCA	0.001	0
Actinobacteria	Eggerthellaceae	Bile acids	GCA	10.2169	1.25813
Actinobacteria	Propionibacteriaceae	Bile acids	GCA	0.001	0
Bacteria phylum [Firmicutes/Actinobacteria]	Coriobacteriaceae	Bile acids	GCA	0.810662	0.614424
Bacteria phylum [Firmicutes/Bacteroidetes]	Bacteria fam. [Streptococcaceae/Listeriaceae/Enterococcaceae/Sphingobacteriaceae]	Bile acids	GCA	0.001	0
Bacteria phylum [Proteobacteria/Actinobacteria]	Bacteria fam. [Micrococcaceae/Rhodobacteraceae]	Bile acids	GCA	0.001	0
Bacteria phylum [Proteobacteria/Bacteroidetes]	Bacteria fam. [Erwiniaceae/Enterobacteriaceae/Sphingobacteriaceae]	Bile acids	GCA	0.001	0
Bacteria phylum [Proteobacteria/Firmicutes]	Bacteria fam. [Lactobacillaceae/Rhodospirillaceae]	Bile acids	GCA	0.001	0
Bacteria phylum [Proteobacteria/Firmicutes]	Bacteria fam. [Moraxellaceae/Enterococcaceae]	Bile acids	GCA	0.001	-0.338321
Bacteria phylum incertae sedis	Bacteria fam. incertae sedis	Bile acids	GCA	0.001	0
Bacteroidetes	Bacteroidaceae	Bile acids	GCA	11.6483	-0.695974
Bacteroidetes	Bacteroidales fam. incertae sedis	Bile acids	GCA	0.130626	0.0549488
Bacteroidetes	Barnesiellaceae	Bile acids	GCA	0.001	-0.3606
Bacteroidetes	Odoribacteraceae	Bile acids	GCA	0.001	-0.297427
Bacteroidetes	Porphyromonadaceae	Bile acids	GCA	0.001	0
Bacteroidetes	Prevotellaceae	Bile acids	GCA	0.001	0
Bacteroidetes	Rikenellaceae	Bile acids	GCA	0.0277463	-0.79225
Bacteroidetes	Tannerellaceae	Bile acids	GCA	3.41263	-0.0634604
Chloroflexi	Dehalococcoidales fam. incertae sedis	Bile acids	GCA	0.001	0
Euryarchaeota	Methanobacteriaceae	Bile acids	GCA	0.001	0
Firmicutes	Acidaminococcaceae	Bile acids	GCA	0.061675	-1.73314
Firmicutes	Bacilli fam. [Streptococcaceae/Staphylococcaceae]	Bile acids	GCA	0.001	0
Firmicutes	Catabacteriaceae	Bile acids	GCA	0.336084	0.550587
Firmicutes	Christensenellaceae	Bile acids	GCA	0.28757	0.539272
Firmicutes	Clostridia fam. incertae sedis	Bile acids	GCA	0.001	0
Firmicutes	Clostridiaceae	Bile acids	GCA	0.387145	0.297875
Firmicutes	Clostridiales fam. [Clostridiaceae/Ruminococcaceae]	Bile acids	GCA	0.001	0
Firmicutes	Clostridiales fam. [Eubacteriaceae/Clostridiaceae]	Bile acids	GCA	0.001	0
Firmicutes	Clostridiales fam. [Eubacteriaceae/Ruminococcaceae]	Bile acids	GCA	0.001	0
Firmicutes	Clostridiales fam. [Lachnospiraceae/Clostridiaceae]	Bile acids	GCA	0.001	0
Firmicutes	Clostridiales fam. [Lachnospiraceae/Ruminococcaceae]	Bile acids	GCA	0.001	0
Firmicutes	Clostridiales fam. incertae sedis	Bile acids	GCA	0.409357	-0.405212
Firmicutes	Enterococcaceae	Bile acids	GCA	0.001	0
Firmicutes	Erysipelotrichaceae	Bile acids	GCA	0.001	-0.6251
Firmicutes	Eubacteriaceae	Bile acids	GCA	0.001	-0.307567
Firmicutes	Firmicutes fam. [Carnobacteriaceae/Acidaminococcaceae]	Bile acids	GCA	6.01634	0.324946
Firmicutes	Firmicutes fam. [Erysipelotrichaceae/Peptostreptococcaceae]	Bile acids	GCA	0.001	0
Firmicutes	Firmicutes fam. [Lachnospiraceae/Lactobacillaceae]	Bile acids	GCA	0.001	0
Firmicutes	Firmicutes fam. incertae sedis	Bile acids	GCA	0.001	0
Firmicutes	Lachnospiraceae	Bile acids	GCA	3.23255	0.201339
Firmicutes	Lactobacillaceae	Bile acids	GCA	0.001	0
Firmicutes	Oscillospiraceae	Bile acids	GCA	0.0184398	-0.243481
Firmicutes	Peptoniphilaceae	Bile acids	GCA	0.001	-0.580513
Firmicutes	Peptostreptococcaceae	Bile acids	GCA	0.0401146	0.395389
Firmicutes	Ruminococcaceae	Bile acids	GCA	0.650821	0.191043
Firmicutes	Selenomonadaceae	Bile acids	GCA	0.001	0
Firmicutes	Staphylococcaceae	Bile acids	GCA	0.0112441	0.0208911
Firmicutes	Streptococcaceae	Bile acids	GCA	0.001	0
Firmicutes	Veillonellaceae	Bile acids	GCA	0.0592905	-1.53736
Fusobacteria	Fusobacteriaceae	Bile acids	GCA	0.001	-0.393271
Lentisphaerae	Lentisphaerae fam. incertae sedis	Bile acids	GCA	0.001	0
Proteobacteria	Acetobacteraceae	Bile acids	GCA	0.001	0
Proteobacteria	Campylobacteraceae	Bile acids	GCA	0.001	0
Proteobacteria	Desulfovibrionaceae	Bile acids	GCA	6.88553	0.817226
Proteobacteria	Enterobacterales fam. [Yersiniaceae/Enterobacteriaceae]	Bile acids	GCA	0.001	0
Proteobacteria	Enterobacteriaceae	Bile acids	GCA	6.92741	0.333526
Proteobacteria	Hafniaceae	Bile acids	GCA	0.0620457	0.0333342
Proteobacteria	Proteobacteria fam. [Acetobacteraceae/Enterobacteriaceae]	Bile acids	GCA	38.2666	0.277592
Proteobacteria	Proteobacteria fam. incertae sedis	Bile acids	GCA	0.001	0
Proteobacteria	Rhodospirillaceae	Bile acids	GCA	0.001	0
Proteobacteria	Sutterellaceae	Bile acids	GCA	0.0420696	-1.19777
Synergistetes	Synergistaceae	Bile acids	GCA	0.001	0
Unknown	-1	Bile acids	GCA	7.12794	0.183429
Verrucomicrobia	Akkermansiaceae	Bile acids	GCA	0.001	0
Verrucomicrobia	Puniceicoccaceae	Bile acids	GCA	0.001	0
Actinobacteria	Actinomycetaceae	Bile acids	LCA	0.001	-0.499917
Actinobacteria	Bifidobacteriaceae	Bile acids	LCA	0.53386	0.0833316
Actinobacteria	Brevibacteriaceae	Bile acids	LCA	0.001	0
Actinobacteria	Coriobacteriaceae	Bile acids	LCA	0.001	0
Actinobacteria	Corynebacteriaceae	Bile acids	LCA	0.001	0
Actinobacteria	Corynebacteriales fam. incertae sedis	Bile acids	LCA	0.001	0
Actinobacteria	Eggerthellaceae	Bile acids	LCA	1.09723	0.832639
Actinobacteria	Propionibacteriaceae	Bile acids	LCA	0.001	0
Bacteria phylum [Firmicutes/Actinobacteria]	Coriobacteriaceae	Bile acids	LCA	0.001	0
Bacteria phylum [Firmicutes/Bacteroidetes]	Bacteria fam. [Streptococcaceae/Listeriaceae/Enterococcaceae/Sphingobacteriaceae]	Bile acids	LCA	0.001	0
Bacteria phylum [Proteobacteria/Actinobacteria]	Bacteria fam. [Micrococcaceae/Rhodobacteraceae]	Bile acids	LCA	0.001	0
Bacteria phylum [Proteobacteria/Bacteroidetes]	Bacteria fam. [Erwiniaceae/Enterobacteriaceae/Sphingobacteriaceae]	Bile acids	LCA	0.001	0
Bacteria phylum [Proteobacteria/Firmicutes]	Bacteria fam. [Lactobacillaceae/Rhodospirillaceae]	Bile acids	LCA	0.001	0
Bacteria phylum [Proteobacteria/Firmicutes]	Bacteria fam. [Moraxellaceae/Enterococcaceae]	Bile acids	LCA	0.001	-0.338321
Bacteria phylum incertae sedis	Bacteria fam. incertae sedis	Bile acids	LCA	0.001	0
Bacteroidetes	Bacteroidaceae	Bile acids	LCA	35.017	-0.213529
Bacteroidetes	Bacteroidales fam. incertae sedis	Bile acids	LCA	0.001	-0.426951
Bacteroidetes	Barnesiellaceae	Bile acids	LCA	0.001	-0.3606
Bacteroidetes	Odoribacteraceae	Bile acids	LCA	0.001	-0.297427
Bacteroidetes	Porphyromonadaceae	Bile acids	LCA	0.001	0
Bacteroidetes	Prevotellaceae	Bile acids	LCA	0.001	0
Bacteroidetes	Rikenellaceae	Bile acids	LCA	0.001	-1.16027
Bacteroidetes	Tannerellaceae	Bile acids	LCA	2.54696	-0.22822
Chloroflexi	Dehalococcoidales fam. incertae sedis	Bile acids	LCA	0.001	0
Euryarchaeota	Methanobacteriaceae	Bile acids	LCA	0.001	0
Firmicutes	Acidaminococcaceae	Bile acids	LCA	0.110934	-0.990491
Firmicutes	Bacilli fam. [Streptococcaceae/Staphylococcaceae]	Bile acids	LCA	0.001	0
Firmicutes	Catabacteriaceae	Bile acids	LCA	0.001	0
Firmicutes	Christensenellaceae	Bile acids	LCA	0.001	0
Firmicutes	Clostridia fam. incertae sedis	Bile acids	LCA	0.001	0
Firmicutes	Clostridiaceae	Bile acids	LCA	2.30137	-0.367901
Firmicutes	Clostridiales fam. [Clostridiaceae/Ruminococcaceae]	Bile acids	LCA	0.001	0
Firmicutes	Clostridiales fam. [Eubacteriaceae/Clostridiaceae]	Bile acids	LCA	0.001	0
Firmicutes	Clostridiales fam. [Eubacteriaceae/Ruminococcaceae]	Bile acids	LCA	0.001	0
Firmicutes	Clostridiales fam. [Lachnospiraceae/Clostridiaceae]	Bile acids	LCA	0.001	0
Firmicutes	Clostridiales fam. [Lachnospiraceae/Ruminococcaceae]	Bile acids	LCA	0.001	0
Firmicutes	Clostridiales fam. incertae sedis	Bile acids	LCA	0.0335488	-1.72056
Firmicutes	Enterococcaceae	Bile acids	LCA	0.001	0
Firmicutes	Erysipelotrichaceae	Bile acids	LCA	0.001	-0.6251
Firmicutes	Eubacteriaceae	Bile acids	LCA	0.001	-0.307567
Firmicutes	Firmicutes fam. [Carnobacteriaceae/Acidaminococcaceae]	Bile acids	LCA	9.7483	0.559251
Firmicutes	Firmicutes fam. [Erysipelotrichaceae/Peptostreptococcaceae]	Bile acids	LCA	0.001	0
Firmicutes	Firmicutes fam. [Lachnospiraceae/Lactobacillaceae]	Bile acids	LCA	0.001	0
Firmicutes	Firmicutes fam. incertae sedis	Bile acids	LCA	0.001	0
Firmicutes	Lachnospiraceae	Bile acids	LCA	1.33771	-0.33312
Firmicutes	Lactobacillaceae	Bile acids	LCA	0.001	0
Firmicutes	Oscillospiraceae	Bile acids	LCA	0.001	-0.580785
Firmicutes	Peptoniphilaceae	Bile acids	LCA	0.001	-0.580513
Firmicutes	Peptostreptococcaceae	Bile acids	LCA	0.001	0
Firmicutes	Ruminococcaceae	Bile acids	LCA	0.14569	-0.574972
Firmicutes	Selenomonadaceae	Bile acids	LCA	0.001	0
Firmicutes	Staphylococcaceae	Bile acids	LCA	0.83047	0.337792
Firmicutes	Streptococcaceae	Bile acids	LCA	0.001	0
Firmicutes	Veillonellaceae	Bile acids	LCA	2.32228	-1.27087
Fusobacteria	Fusobacteriaceae	Bile acids	LCA	0.001	-0.393271
Lentisphaerae	Lentisphaerae fam. incertae sedis	Bile acids	LCA	0.001	0
Proteobacteria	Acetobacteraceae	Bile acids	LCA	0.001	0
Proteobacteria	Campylobacteraceae	Bile acids	LCA	0.001	0
Proteobacteria	Desulfovibrionaceae	Bile acids	LCA	0.413676	-1.44825
Proteobacteria	Enterobacterales fam. [Yersiniaceae/Enterobacteriaceae]	Bile acids	LCA	0.001	0
Proteobacteria	Enterobacteriaceae	Bile acids	LCA	2.62835	-0.0787912
Proteobacteria	Hafniaceae	Bile acids	LCA	0.047345	0.0134547
Proteobacteria	Proteobacteria fam. [Acetobacteraceae/Enterobacteriaceae]	Bile acids	LCA	39.4092	0.154831
Proteobacteria	Proteobacteria fam. incertae sedis	Bile acids	LCA	0.001	0
Proteobacteria	Rhodospirillaceae	Bile acids	LCA	0.001	0
Proteobacteria	Sutterellaceae	Bile acids	LCA	0.001	-1.88667
Synergistetes	Synergistaceae	Bile acids	LCA	0.001	0
Unknown	-1	Bile acids	LCA	1.48383	-0.0821378
Verrucomicrobia	Akkermansiaceae	Bile acids	LCA	0.001	0
Verrucomicrobia	Puniceicoccaceae	Bile acids	LCA	0.001	0
Actinobacteria	Actinomycetaceae	Bile acids	TCA	0.001	-0.499917
Actinobacteria	Bifidobacteriaceae	Bile acids	TCA	1.40125	0.654379
Actinobacteria	Brevibacteriaceae	Bile acids	TCA	0.001	0
Actinobacteria	Coriobacteriaceae	Bile acids	TCA	0.0722764	0.438685
Actinobacteria	Corynebacteriaceae	Bile acids	TCA	0.001	0
Actinobacteria	Corynebacteriales fam. incertae sedis	Bile acids	TCA	0.001	0
Actinobacteria	Eggerthellaceae	Bile acids	TCA	2.81962	0.715191
Actinobacteria	Propionibacteriaceae	Bile acids	TCA	0.001	0
Bacteria phylum [Firmicutes/Actinobacteria]	Coriobacteriaceae	Bile acids	TCA	0.0722764	0.438685
Bacteria phylum [Firmicutes/Bacteroidetes]	Bacteria fam. [Streptococcaceae/Listeriaceae/Enterococcaceae/Sphingobacteriaceae]	Bile acids	TCA	0.001	0
Bacteria phylum [Proteobacteria/Actinobacteria]	Bacteria fam. [Micrococcaceae/Rhodobacteraceae]	Bile acids	TCA	0.001	0
Bacteria phylum [Proteobacteria/Bacteroidetes]	Bacteria fam. [Erwiniaceae/Enterobacteriaceae/Sphingobacteriaceae]	Bile acids	TCA	0.001	0
Bacteria phylum [Proteobacteria/Firmicutes]	Bacteria fam. [Lactobacillaceae/Rhodospirillaceae]	Bile acids	TCA	0.001	0
Bacteria phylum [Proteobacteria/Firmicutes]	Bacteria fam. [Moraxellaceae/Enterococcaceae]	Bile acids	TCA	0.001	-0.338321
Bacteria phylum incertae sedis	Bacteria fam. incertae sedis	Bile acids	TCA	0.001	0
Bacteroidetes	Bacteroidaceae	Bile acids	TCA	4.65306	-1.10777
Bacteroidetes	Bacteroidales fam. incertae sedis	Bile acids	TCA	0.001	-0.426951
Bacteroidetes	Barnesiellaceae	Bile acids	TCA	0.001	-0.3606
Bacteroidetes	Odoribacteraceae	Bile acids	TCA	0.001	-0.297427
Bacteroidetes	Porphyromonadaceae	Bile acids	TCA	0.001	0
Bacteroidetes	Prevotellaceae	Bile acids	TCA	0.001	0
Bacteroidetes	Rikenellaceae	Bile acids	TCA	0.001	-1.16027
Bacteroidetes	Tannerellaceae	Bile acids	TCA	1.76759	-0.926086
Chloroflexi	Dehalococcoidales fam. incertae sedis	Bile acids	TCA	0.001	0
Euryarchaeota	Methanobacteriaceae	Bile acids	TCA	0.001	0
Firmicutes	Acidaminococcaceae	Bile acids	TCA	0.141848	-1.30674
Firmicutes	Bacilli fam. [Streptococcaceae/Staphylococcaceae]	Bile acids	TCA	0.001	0
Firmicutes	Catabacteriaceae	Bile acids	TCA	0.170535	0.501306
Firmicutes	Christensenellaceae	Bile acids	TCA	0.126008	0.479278
Firmicutes	Clostridia fam. incertae sedis	Bile acids	TCA	0.001	0
Firmicutes	Clostridiaceae	Bile acids	TCA	0.0349835	-0.960869
Firmicutes	Clostridiales fam. [Clostridiaceae/Ruminococcaceae]	Bile acids	TCA	0.001	0
Firmicutes	Clostridiales fam. [Eubacteriaceae/Clostridiaceae]	Bile acids	TCA	0.001	0
Firmicutes	Clostridiales fam. [Eubacteriaceae/Ruminococcaceae]	Bile acids	TCA	0.001	0
Firmicutes	Clostridiales fam. [Lachnospiraceae/Clostridiaceae]	Bile acids	TCA	0.001	0
Firmicutes	Clostridiales fam. [Lachnospiraceae/Ruminococcaceae]	Bile acids	TCA	0.001	0
Firmicutes	Clostridiales fam. incertae sedis	Bile acids	TCA	0.001	-2.10272
Firmicutes	Enterococcaceae	Bile acids	TCA	0.001	0
Firmicutes	Erysipelotrichaceae	Bile acids	TCA	0.001	-0.6251
Firmicutes	Eubacteriaceae	Bile acids	TCA	0.001	-0.307567
Firmicutes	Firmicutes fam. [Carnobacteriaceae/Acidaminococcaceae]	Bile acids	TCA	2.84902	-0.0064421
Firmicutes	Firmicutes fam. [Erysipelotrichaceae/Peptostreptococcaceae]	Bile acids	TCA	0.157645	0.495588
Firmicutes	Firmicutes fam. [Lachnospiraceae/Lactobacillaceae]	Bile acids	TCA	0.001	0
Firmicutes	Firmicutes fam. incertae sedis	Bile acids	TCA	0.001	0
Firmicutes	Lachnospiraceae	Bile acids	TCA	0.178925	-0.688838
Firmicutes	Lactobacillaceae	Bile acids	TCA	0.001	0
Firmicutes	Oscillospiraceae	Bile acids	TCA	0.0450063	-0.1769
Firmicutes	Peptoniphilaceae	Bile acids	TCA	0.001	-0.580513
Firmicutes	Peptostreptococcaceae	Bile acids	TCA	0.530234	0.583656
Firmicutes	Ruminococcaceae	Bile acids	TCA	0.0753274	-0.623108
Firmicutes	Selenomonadaceae	Bile acids	TCA	0.001	0
Firmicutes	Staphylococcaceae	Bile acids	TCA	0.001	-0.278381
Firmicutes	Streptococcaceae	Bile acids	TCA	0.001	0
Firmicutes	Veillonellaceae	Bile acids	TCA	0.0335934	-1.57927
Fusobacteria	Fusobacteriaceae	Bile acids	TCA	0.001	-0.393271
Lentisphaerae	Lentisphaerae fam. incertae sedis	Bile acids	TCA	0.001	0
Proteobacteria	Acetobacteraceae	Bile acids	TCA	0.001	0
Proteobacteria	Campylobacteraceae	Bile acids	TCA	0.001	0
Proteobacteria	Desulfovibrionaceae	Bile acids	TCA	36.2612	1.39038
Proteobacteria	Enterobacterales fam. [Yersiniaceae/Enterobacteriaceae]	Bile acids	TCA	0.001	0
Proteobacteria	Enterobacteriaceae	Bile acids	TCA	8.782	0.364518
Proteobacteria	Hafniaceae	Bile acids	TCA	0.001	-0.394164
Proteobacteria	Proteobacteria fam. [Acetobacteraceae/Enterobacteriaceae]	Bile acids	TCA	37.5152	0.171235
Proteobacteria	Proteobacteria fam. incertae sedis	Bile acids	TCA	0.001	0
Proteobacteria	Rhodospirillaceae	Bile acids	TCA	0.001	0
Proteobacteria	Sutterellaceae	Bile acids	TCA	0.001	-1.88667
Synergistetes	Synergistaceae	Bile acids	TCA	0.001	0
Unknown	-1	Bile acids	TCA	2.38302	-0.270709
Verrucomicrobia	Akkermansiaceae	Bile acids	TCA	0.0126831	0.308644
Verrucomicrobia	Puniceicoccaceae	Bile acids	TCA	0.001	0
Actinobacteria	Actinomycetaceae	Bile acids	Taurine	0.001	-0.499917
Actinobacteria	Bifidobacteriaceae	Bile acids	Taurine	0.299404	-0.0849565
Actinobacteria	Brevibacteriaceae	Bile acids	Taurine	0.001	0
Actinobacteria	Coriobacteriaceae	Bile acids	Taurine	0.001	0
Actinobacteria	Corynebacteriaceae	Bile acids	Taurine	0.001	0
Actinobacteria	Corynebacteriales fam. incertae sedis	Bile acids	Taurine	0.001	0
Actinobacteria	Eggerthellaceae	Bile acids	Taurine	0.221361	0.0245507
Actinobacteria	Propionibacteriaceae	Bile acids	Taurine	0.001	0
Bacteria phylum [Firmicutes/Actinobacteria]	Coriobacteriaceae	Bile acids	Taurine	0.001	0
Bacteria phylum [Firmicutes/Bacteroidetes]	Bacteria fam. [Streptococcaceae/Listeriaceae/Enterococcaceae/Sphingobacteriaceae]	Bile acids	Taurine	0.001	0
Bacteria phylum [Proteobacteria/Actinobacteria]	Bacteria fam. [Micrococcaceae/Rhodobacteraceae]	Bile acids	Taurine	0.001	0
Bacteria phylum [Proteobacteria/Bacteroidetes]	Bacteria fam. [Erwiniaceae/Enterobacteriaceae/Sphingobacteriaceae]	Bile acids	Taurine	0.001	0
Bacteria phylum [Proteobacteria/Firmicutes]	Bacteria fam. [Lactobacillaceae/Rhodospirillaceae]	Bile acids	Taurine	0.001	0
Bacteria phylum [Proteobacteria/Firmicutes]	Bacteria fam. [Moraxellaceae/Enterococcaceae]	Bile acids	Taurine	0.0544284	0.0795589
Bacteria phylum incertae sedis	Bacteria fam. incertae sedis	Bile acids	Taurine	0.001	0
Bacteroidetes	Bacteroidaceae	Bile acids	Taurine	32.1612	-0.217238
Bacteroidetes	Bacteroidales fam. incertae sedis	Bile acids	Taurine	0.001	-0.426951
Bacteroidetes	Barnesiellaceae	Bile acids	Taurine	0.001	-0.3606
Bacteroidetes	Odoribacteraceae	Bile acids	Taurine	0.001	-0.297427
Bacteroidetes	Porphyromonadaceae	Bile acids	Taurine	0.001	0
Bacteroidetes	Prevotellaceae	Bile acids	Taurine	0.001	0
Bacteroidetes	Rikenellaceae	Bile acids	Taurine	0.0515532	-0.746381
Bacteroidetes	Tannerellaceae	Bile acids	Taurine	2.52244	-0.185488
Chloroflexi	Dehalococcoidales fam. incertae sedis	Bile acids	Taurine	0.001	0
Euryarchaeota	Methanobacteriaceae	Bile acids	Taurine	0.001	0
Firmicutes	Acidaminococcaceae	Bile acids	Taurine	6.53181	-0.907797
Firmicutes	Bacilli fam. [Streptococcaceae/Staphylococcaceae]	Bile acids	Taurine	0.001	0
Firmicutes	Catabacteriaceae	Bile acids	Taurine	0.001	0
Firmicutes	Christensenellaceae	Bile acids	Taurine	0.001	0
Firmicutes	Clostridia fam. incertae sedis	Bile acids	Taurine	0.001	0
Firmicutes	Clostridiaceae	Bile acids	Taurine	3.86021	0.0270457
Firmicutes	Clostridiales fam. [Clostridiaceae/Ruminococcaceae]	Bile acids	Taurine	0.001	0
Firmicutes	Clostridiales fam. [Eubacteriaceae/Clostridiaceae]	Bile acids	Taurine	0.001	0
Firmicutes	Clostridiales fam. [Eubacteriaceae/Ruminococcaceae]	Bile acids	Taurine	0.001	0
Firmicutes	Clostridiales fam. [Lachnospiraceae/Clostridiaceae]	Bile acids	Taurine	0.001	0
Firmicutes	Clostridiales fam. [Lachnospiraceae/Ruminococcaceae]	Bile acids	Taurine	0.001	0
Firmicutes	Clostridiales fam. incertae sedis	Bile acids	Taurine	0.229347	-1.16026
Firmicutes	Enterococcaceae	Bile acids	Taurine	0.001	0
Firmicutes	Erysipelotrichaceae	Bile acids	Taurine	0.001	-0.6251
Firmicutes	Eubacteriaceae	Bile acids	Taurine	0.001	-0.307567
Firmicutes	Firmicutes fam. [Carnobacteriaceae/Acidaminococcaceae]	Bile acids	Taurine	4.60224	0.140705
Firmicutes	Firmicutes fam. [Erysipelotrichaceae/Peptostreptococcaceae]	Bile acids	Taurine	0.001	0
Firmicutes	Firmicutes fam. [Lachnospiraceae/Lactobacillaceae]	Bile acids	Taurine	0.001	0
Firmicutes	Firmicutes fam. incertae sedis	Bile acids	Taurine	0.001	0
Firmicutes	Lachnospiraceae	Bile acids	Taurine	0.297217	-0.505683
Firmicutes	Lactobacillaceae	Bile acids	Taurine	0.001	0
Firmicutes	Oscillospiraceae	Bile acids	Taurine	0.0235354	-0.225082
Firmicutes	Peptoniphilaceae	Bile acids	Taurine	0.133556	-0.0969968
Firmicutes	Peptostreptococcaceae	Bile acids	Taurine	0.001	0
Firmicutes	Ruminococcaceae	Bile acids	Taurine	0.101426	-0.241905
Firmicutes	Selenomonadaceae	Bile acids	Taurine	0.001	0
Firmicutes	Staphylococcaceae	Bile acids	Taurine	0.001	-0.278381
Firmicutes	Streptococcaceae	Bile acids	Taurine	0.001	0
Firmicutes	Veillonellaceae	Bile acids	Taurine	0.142415	-1.47333
Fusobacteria	Fusobacteriaceae	Bile acids	Taurine	0.001	-0.393271
Lentisphaerae	Lentisphaerae fam. incertae sedis	Bile acids	Taurine	0.001	0
Proteobacteria	Acetobacteraceae	Bile acids	Taurine	0.001	0
Proteobacteria	Campylobacteraceae	Bile acids	Taurine	0.001	0
Proteobacteria	Desulfovibrionaceae	Bile acids	Taurine	24.9902	1.48039
Proteobacteria	Enterobacterales fam. [Yersiniaceae/Enterobacteriaceae]	Bile acids	Taurine	0.001	0
Proteobacteria	Enterobacteriaceae	Bile acids	Taurine	4.50235	-0.103942
Proteobacteria	Hafniaceae	Bile acids	Taurine	0.001	-0.394164
Proteobacteria	Proteobacteria fam. [Acetobacteraceae/Enterobacteriaceae]	Bile acids	Taurine	18.5866	-0.0547882
Proteobacteria	Proteobacteria fam. incertae sedis	Bile acids	Taurine	0.001	0
Proteobacteria	Rhodospirillaceae	Bile acids	Taurine	0.001	0
Proteobacteria	Sutterellaceae	Bile acids	Taurine	0.001	-1.88667
Synergistetes	Synergistaceae	Bile acids	Taurine	0.001	0
Unknown	-1	Bile acids	Taurine	0.688761	-0.285823
Verrucomicrobia	Akkermansiaceae	Bile acids	Taurine	0.00975692	0.288115
Verrucomicrobia	Puniceicoccaceae	Bile acids	Taurine	0.001	0
Actinobacteria	Actinomycetaceae	Carbohydrates	Inulin	0.001	-0.499917
Actinobacteria	Bifidobacteriaceae	Carbohydrates	Inulin	24.3013	2.60413
Actinobacteria	Brevibacteriaceae	Carbohydrates	Inulin	0.001	0
Actinobacteria	Coriobacteriaceae	Carbohydrates	Inulin	0.001	0
Actinobacteria	Corynebacteriaceae	Carbohydrates	Inulin	0.001	0
Actinobacteria	Corynebacteriales fam. incertae sedis	Carbohydrates	Inulin	0.001	0
Actinobacteria	Eggerthellaceae	Carbohydrates	Inulin	0.315322	-0.625145
Actinobacteria	Propionibacteriaceae	Carbohydrates	Inulin	0.001	0
Bacteria phylum [Firmicutes/Actinobacteria]	Coriobacteriaceae	Carbohydrates	Inulin	0.001	0
Bacteria phylum [Firmicutes/Bacteroidetes]	Bacteria fam. [Streptococcaceae/Listeriaceae/Enterococcaceae/Sphingobacteriaceae]	Carbohydrates	Inulin	0.001	0
Bacteria phylum [Proteobacteria/Actinobacteria]	Bacteria fam. [Micrococcaceae/Rhodobacteraceae]	Carbohydrates	Inulin	0.001	0
Bacteria phylum [Proteobacteria/Bacteroidetes]	Bacteria fam. [Erwiniaceae/Enterobacteriaceae/Sphingobacteriaceae]	Carbohydrates	Inulin	0.001	0
Bacteria phylum [Proteobacteria/Firmicutes]	Bacteria fam. [Lactobacillaceae/Rhodospirillaceae]	Carbohydrates	Inulin	0.001	0
Bacteria phylum [Proteobacteria/Firmicutes]	Bacteria fam. [Moraxellaceae/Enterococcaceae]	Carbohydrates	Inulin	0.001	-0.338321
Bacteria phylum incertae sedis	Bacteria fam. incertae sedis	Carbohydrates	Inulin	0.001	0
Bacteroidetes	Bacteroidaceae	Carbohydrates	Inulin	54.7921	-0.0378247
Bacteroidetes	Bacteroidales fam. incertae sedis	Carbohydrates	Inulin	0.001	-0.426951
Bacteroidetes	Barnesiellaceae	Carbohydrates	Inulin	0.001	-0.3606
Bacteroidetes	Odoribacteraceae	Carbohydrates	Inulin	0.001	-0.297427
Bacteroidetes	Porphyromonadaceae	Carbohydrates	Inulin	0.001	0
Bacteroidetes	Prevotellaceae	Carbohydrates	Inulin	0.001	0
Bacteroidetes	Rikenellaceae	Carbohydrates	Inulin	0.0131613	-0.848762
Bacteroidetes	Tannerellaceae	Carbohydrates	Inulin	1.21609	-0.85795
Chloroflexi	Dehalococcoidales fam. incertae sedis	Carbohydrates	Inulin	0.001	0
Euryarchaeota	Methanobacteriaceae	Carbohydrates	Inulin	0.001	0
Firmicutes	Acidaminococcaceae	Carbohydrates	Inulin	0.433896	-0.759209
Firmicutes	Bacilli fam. [Streptococcaceae/Staphylococcaceae]	Carbohydrates	Inulin	0.001	0
Firmicutes	Catabacteriaceae	Carbohydrates	Inulin	0.001	0
Firmicutes	Christensenellaceae	Carbohydrates	Inulin	0.001	0
Firmicutes	Clostridia fam. incertae sedis	Carbohydrates	Inulin	0.001	0
Firmicutes	Clostridiaceae	Carbohydrates	Inulin	0.00631099	-1.37673
Firmicutes	Clostridiales fam. [Clostridiaceae/Ruminococcaceae]	Carbohydrates	Inulin	0.001	0
Firmicutes	Clostridiales fam. [Eubacteriaceae/Clostridiaceae]	Carbohydrates	Inulin	0.001	0
Firmicutes	Clostridiales fam. [Eubacteriaceae/Ruminococcaceae]	Carbohydrates	Inulin	0.001	0
Firmicutes	Clostridiales fam. [Lachnospiraceae/Clostridiaceae]	Carbohydrates	Inulin	0.001	0
Firmicutes	Clostridiales fam. [Lachnospiraceae/Ruminococcaceae]	Carbohydrates	Inulin	0.00946371	0.285697
Firmicutes	Clostridiales fam. incertae sedis	Carbohydrates	Inulin	0.001	-2.10272
Firmicutes	Enterococcaceae	Carbohydrates	Inulin	0.001	0
Firmicutes	Erysipelotrichaceae	Carbohydrates	Inulin	0.001	-0.6251
Firmicutes	Eubacteriaceae	Carbohydrates	Inulin	0.001	-0.307567
Firmicutes	Firmicutes fam. [Carnobacteriaceae/Acidaminococcaceae]	Carbohydrates	Inulin	0.0328501	-0.943791
Firmicutes	Firmicutes fam. [Erysipelotrichaceae/Peptostreptococcaceae]	Carbohydrates	Inulin	0.001	0
Firmicutes	Firmicutes fam. [Lachnospiraceae/Lactobacillaceae]	Carbohydrates	Inulin	0.001	0
Firmicutes	Firmicutes fam. incertae sedis	Carbohydrates	Inulin	0.0796252	0.445772
Firmicutes	Lachnospiraceae	Carbohydrates	Inulin	1.40143	-0.357812
Firmicutes	Lactobacillaceae	Carbohydrates	Inulin	0.330116	0.93929
Firmicutes	Oscillospiraceae	Carbohydrates	Inulin	0.001	-0.580785
Firmicutes	Peptoniphilaceae	Carbohydrates	Inulin	0.001	-0.580513
Firmicutes	Peptostreptococcaceae	Carbohydrates	Inulin	0.001	0
Firmicutes	Ruminococcaceae	Carbohydrates	Inulin	0.001	-1.06482
Firmicutes	Selenomonadaceae	Carbohydrates	Inulin	0.001	0
Firmicutes	Staphylococcaceae	Carbohydrates	Inulin	0.001	-0.278381
Firmicutes	Streptococcaceae	Carbohydrates	Inulin	0.0229892	0.35394
Firmicutes	Veillonellaceae	Carbohydrates	Inulin	2.23331	-0.688321
Fusobacteria	Fusobacteriaceae	Carbohydrates	Inulin	0.001	-0.393271
Lentisphaerae	Lentisphaerae fam. incertae sedis	Carbohydrates	Inulin	0.001	0
Proteobacteria	Acetobacteraceae	Carbohydrates	Inulin	0.001	0
Proteobacteria	Campylobacteraceae	Carbohydrates	Inulin	0.001	0
Proteobacteria	Desulfovibrionaceae	Carbohydrates	Inulin	0.00543892	-2.58953
Proteobacteria	Enterobacterales fam. [Yersiniaceae/Enterobacteriaceae]	Carbohydrates	Inulin	0.001	0
Proteobacteria	Enterobacteriaceae	Carbohydrates	Inulin	0.202965	-0.425715
Proteobacteria	Hafniaceae	Carbohydrates	Inulin	0.001	-0.394164
Proteobacteria	Proteobacteria fam. [Acetobacteraceae/Enterobacteriaceae]	Carbohydrates	Inulin	13.5008	-0.0737726
Proteobacteria	Proteobacteria fam. incertae sedis	Carbohydrates	Inulin	0.001	0
Proteobacteria	Rhodospirillaceae	Carbohydrates	Inulin	0.001	0
Proteobacteria	Sutterellaceae	Carbohydrates	Inulin	0.101818	-0.500866
Synergistetes	Synergistaceae	Carbohydrates	Inulin	0.001	0
Unknown	-1	Carbohydrates	Inulin	1.01038	-0.342929
Verrucomicrobia	Akkermansiaceae	Carbohydrates	Inulin	0.001	0
Verrucomicrobia	Puniceicoccaceae	Carbohydrates	Inulin	0.001	0
Actinobacteria	Actinomycetaceae	Carbohydrates	Mucin	0.001	-0.499917
Actinobacteria	Bifidobacteriaceae	Carbohydrates	Mucin	0.0518832	-0.268035
Actinobacteria	Brevibacteriaceae	Carbohydrates	Mucin	0.001	0
Actinobacteria	Coriobacteriaceae	Carbohydrates	Mucin	0.063011	0.428631
Actinobacteria	Corynebacteriaceae	Carbohydrates	Mucin	0.001	0
Actinobacteria	Corynebacteriales fam. incertae sedis	Carbohydrates	Mucin	0.001	0
Actinobacteria	Eggerthellaceae	Carbohydrates	Mucin	0.517645	-0.235302
Actinobacteria	Propionibacteriaceae	Carbohydrates	Mucin	0.001	0
Bacteria phylum [Firmicutes/Actinobacteria]	Coriobacteriaceae	Carbohydrates	Mucin	0.063011	0.428631
Bacteria phylum [Firmicutes/Bacteroidetes]	Bacteria fam. [Streptococcaceae/Listeriaceae/Enterococcaceae/Sphingobacteriaceae]	Carbohydrates	Mucin	0.001	0
Bacteria phylum [Proteobacteria/Actinobacteria]	Bacteria fam. [Micrococcaceae/Rhodobacteraceae]	Carbohydrates	Mucin	0.001	0
Bacteria phylum [Proteobacteria/Bacteroidetes]	Bacteria fam. [Erwiniaceae/Enterobacteriaceae/Sphingobacteriaceae]	Carbohydrates	Mucin	0.024355	0.35827
Bacteria phylum [Proteobacteria/Firmicutes]	Bacteria fam. [Lactobacillaceae/Rhodospirillaceae]	Carbohydrates	Mucin	0.001	0
Bacteria phylum [Proteobacteria/Firmicutes]	Bacteria fam. [Moraxellaceae/Enterococcaceae]	Carbohydrates	Mucin	0.001	-0.338321
Bacteria phylum incertae sedis	Bacteria fam. incertae sedis	Carbohydrates	Mucin	0.001	0
Bacteroidetes	Bacteroidaceae	Carbohydrates	Mucin	49.7596	-0.0114825
Bacteroidetes	Bacteroidales fam. incertae sedis	Carbohydrates	Mucin	0.001	-0.426951
Bacteroidetes	Barnesiellaceae	Carbohydrates	Mucin	0.0362727	0.0273399
Bacteroidetes	Odoribacteraceae	Carbohydrates	Mucin	0.311571	1.3135
Bacteroidetes	Porphyromonadaceae	Carbohydrates	Mucin	0.001	0
Bacteroidetes	Prevotellaceae	Carbohydrates	Mucin	0.001	0
Bacteroidetes	Rikenellaceae	Carbohydrates	Mucin	1.36519	1.47173
Bacteroidetes	Tannerellaceae	Carbohydrates	Mucin	3.99462	0.0182407
Chloroflexi	Dehalococcoidales fam. incertae sedis	Carbohydrates	Mucin	0.001	0
Euryarchaeota	Methanobacteriaceae	Carbohydrates	Mucin	0.001	0
Firmicutes	Acidaminococcaceae	Carbohydrates	Mucin	5.79702	0.470551
Firmicutes	Bacilli fam. [Streptococcaceae/Staphylococcaceae]	Carbohydrates	Mucin	0.001	0
Firmicutes	Catabacteriaceae	Carbohydrates	Mucin	0.001	0
Firmicutes	Christensenellaceae	Carbohydrates	Mucin	0.001	0
Firmicutes	Clostridia fam. incertae sedis	Carbohydrates	Mucin	0.001	0
Firmicutes	Clostridiaceae	Carbohydrates	Mucin	2.59319	-0.335898
Firmicutes	Clostridiales fam. [Clostridiaceae/Ruminococcaceae]	Carbohydrates	Mucin	0.569516	0.588837
Firmicutes	Clostridiales fam. [Eubacteriaceae/Clostridiaceae]	Carbohydrates	Mucin	0.001	0
Firmicutes	Clostridiales fam. [Eubacteriaceae/Ruminococcaceae]	Carbohydrates	Mucin	0.001	0
Firmicutes	Clostridiales fam. [Lachnospiraceae/Clostridiaceae]	Carbohydrates	Mucin	0.001	0
Firmicutes	Clostridiales fam. [Lachnospiraceae/Ruminococcaceae]	Carbohydrates	Mucin	0.001	0
Firmicutes	Clostridiales fam. incertae sedis	Carbohydrates	Mucin	0.43852	-0.286561
Firmicutes	Enterococcaceae	Carbohydrates	Mucin	0.001	0
Firmicutes	Erysipelotrichaceae	Carbohydrates	Mucin	0.001	-0.6251
Firmicutes	Eubacteriaceae	Carbohydrates	Mucin	0.001	-0.307567
Firmicutes	Firmicutes fam. [Carnobacteriaceae/Acidaminococcaceae]	Carbohydrates	Mucin	2.37522	-0.0316791
Firmicutes	Firmicutes fam. [Erysipelotrichaceae/Peptostreptococcaceae]	Carbohydrates	Mucin	0.001	0
Firmicutes	Firmicutes fam. [Lachnospiraceae/Lactobacillaceae]	Carbohydrates	Mucin	0.001	0
Firmicutes	Firmicutes fam. incertae sedis	Carbohydrates	Mucin	0.001	0
Firmicutes	Lachnospiraceae	Carbohydrates	Mucin	0.324829	-0.178131
Firmicutes	Lactobacillaceae	Carbohydrates	Mucin	0.001	0
Firmicutes	Oscillospiraceae	Carbohydrates	Mucin	0.263686	-0.0478077
Firmicutes	Peptoniphilaceae	Carbohydrates	Mucin	0.001	-0.580513
Firmicutes	Peptostreptococcaceae	Carbohydrates	Mucin	0.001	0
Firmicutes	Ruminococcaceae	Carbohydrates	Mucin	0.326943	-0.0756446
Firmicutes	Selenomonadaceae	Carbohydrates	Mucin	0.001	0
Firmicutes	Staphylococcaceae	Carbohydrates	Mucin	0.001	-0.278381
Firmicutes	Streptococcaceae	Carbohydrates	Mucin	0.001	0
Firmicutes	Veillonellaceae	Carbohydrates	Mucin	0.839647	-0.365603
Fusobacteria	Fusobacteriaceae	Carbohydrates	Mucin	0.0762143	0.0492975
Lentisphaerae	Lentisphaerae fam. incertae sedis	Carbohydrates	Mucin	0.001	0
Proteobacteria	Acetobacteraceae	Carbohydrates	Mucin	0.001	0
Proteobacteria	Campylobacteraceae	Carbohydrates	Mucin	0.001	0
Proteobacteria	Desulfovibrionaceae	Carbohydrates	Mucin	0.864283	-0.516462
Proteobacteria	Enterobacterales fam. [Yersiniaceae/Enterobacteriaceae]	Carbohydrates	Mucin	0.001	0
Proteobacteria	Enterobacteriaceae	Carbohydrates	Mucin	0.98398	-0.2258
Proteobacteria	Hafniaceae	Carbohydrates	Mucin	0.001	-0.394164
Proteobacteria	Proteobacteria fam. [Acetobacteraceae/Enterobacteriaceae]	Carbohydrates	Mucin	27.0103	0.213448
Proteobacteria	Proteobacteria fam. incertae sedis	Carbohydrates	Mucin	0.001	0
Proteobacteria	Rhodospirillaceae	Carbohydrates	Mucin	0.001	0
Proteobacteria	Sutterellaceae	Carbohydrates	Mucin	0.396355	0.19192
Synergistetes	Synergistaceae	Carbohydrates	Mucin	0.001	0
Unknown	-1	Carbohydrates	Mucin	0.980381	-0.123284
Verrucomicrobia	Akkermansiaceae	Carbohydrates	Mucin	0.0466044	0.970635
Verrucomicrobia	Puniceicoccaceae	Carbohydrates	Mucin	0.001	0
Actinobacteria	Actinomycetaceae	Carbohydrates	Pectin	0.001	-0.499917
Actinobacteria	Bifidobacteriaceae	Carbohydrates	Pectin	5.65103	0.966207
Actinobacteria	Brevibacteriaceae	Carbohydrates	Pectin	0.001	0
Actinobacteria	Coriobacteriaceae	Carbohydrates	Pectin	0.001	0
Actinobacteria	Corynebacteriaceae	Carbohydrates	Pectin	0.001	0
Actinobacteria	Corynebacteriales fam. incertae sedis	Carbohydrates	Pectin	0.001	0
Actinobacteria	Eggerthellaceae	Carbohydrates	Pectin	0.140557	-1.0369
Actinobacteria	Propionibacteriaceae	Carbohydrates	Pectin	0.001	0
Bacteria phylum [Firmicutes/Actinobacteria]	Coriobacteriaceae	Carbohydrates	Pectin	0.001	0
Bacteria phylum [Firmicutes/Bacteroidetes]	Bacteria fam. [Streptococcaceae/Listeriaceae/Enterococcaceae/Sphingobacteriaceae]	Carbohydrates	Pectin	0.001	0
Bacteria phylum [Proteobacteria/Actinobacteria]	Bacteria fam. [Micrococcaceae/Rhodobacteraceae]	Carbohydrates	Pectin	0.001	0
Bacteria phylum [Proteobacteria/Bacteroidetes]	Bacteria fam. [Erwiniaceae/Enterobacteriaceae/Sphingobacteriaceae]	Carbohydrates	Pectin	0.001	0
Bacteria phylum [Proteobacteria/Firmicutes]	Bacteria fam. [Lactobacillaceae/Rhodospirillaceae]	Carbohydrates	Pectin	0.001	0
Bacteria phylum [Proteobacteria/Firmicutes]	Bacteria fam. [Moraxellaceae/Enterococcaceae]	Carbohydrates	Pectin	0.001	-0.338321
Bacteria phylum incertae sedis	Bacteria fam. incertae sedis	Carbohydrates	Pectin	0.001	0
Bacteroidetes	Bacteroidaceae	Carbohydrates	Pectin	45.6317	-0.138361
Bacteroidetes	Bacteroidales fam. incertae sedis	Carbohydrates	Pectin	0.001	-0.426951
Bacteroidetes	Barnesiellaceae	Carbohydrates	Pectin	0.001	-0.3606
Bacteroidetes	Odoribacteraceae	Carbohydrates	Pectin	0.001	-0.297427
Bacteroidetes	Porphyromonadaceae	Carbohydrates	Pectin	0.001	0
Bacteroidetes	Prevotellaceae	Carbohydrates	Pectin	0.001	0
Bacteroidetes	Rikenellaceae	Carbohydrates	Pectin	0.001	-1.16027
Bacteroidetes	Tannerellaceae	Carbohydrates	Pectin	0.283541	-1.1568
Chloroflexi	Dehalococcoidales fam. incertae sedis	Carbohydrates	Pectin	0.001	0
Euryarchaeota	Methanobacteriaceae	Carbohydrates	Pectin	0.001	0
Firmicutes	Acidaminococcaceae	Carbohydrates	Pectin	1.64153	-0.701624
Firmicutes	Bacilli fam. [Streptococcaceae/Staphylococcaceae]	Carbohydrates	Pectin	0.001	0
Firmicutes	Catabacteriaceae	Carbohydrates	Pectin	0.001	0
Firmicutes	Christensenellaceae	Carbohydrates	Pectin	0.001	0
Firmicutes	Clostridia fam. incertae sedis	Carbohydrates	Pectin	0.001	0
Firmicutes	Clostridiaceae	Carbohydrates	Pectin	0.0307274	-1.25389
Firmicutes	Clostridiales fam. [Clostridiaceae/Ruminococcaceae]	Carbohydrates	Pectin	0.001	0
Firmicutes	Clostridiales fam. [Eubacteriaceae/Clostridiaceae]	Carbohydrates	Pectin	0.001	0
Firmicutes	Clostridiales fam. [Eubacteriaceae/Ruminococcaceae]	Carbohydrates	Pectin	0.001	0
Firmicutes	Clostridiales fam. [Lachnospiraceae/Clostridiaceae]	Carbohydrates	Pectin	0.001	0
Firmicutes	Clostridiales fam. [Lachnospiraceae/Ruminococcaceae]	Carbohydrates	Pectin	0.001	0
Firmicutes	Clostridiales fam. incertae sedis	Carbohydrates	Pectin	0.0294126	-1.73035
Firmicutes	Enterococcaceae	Carbohydrates	Pectin	0.001	0
Firmicutes	Erysipelotrichaceae	Carbohydrates	Pectin	0.001	-0.6251
Firmicutes	Eubacteriaceae	Carbohydrates	Pectin	0.0160329	0.0190967
Firmicutes	Firmicutes fam. [Carnobacteriaceae/Acidaminococcaceae]	Carbohydrates	Pectin	0.0538166	-0.617547
Firmicutes	Firmicutes fam. [Erysipelotrichaceae/Peptostreptococcaceae]	Carbohydrates	Pectin	0.001	0
Firmicutes	Firmicutes fam. [Lachnospiraceae/Lactobacillaceae]	Carbohydrates	Pectin	1.14129	1.0596
Firmicutes	Firmicutes fam. incertae sedis	Carbohydrates	Pectin	0.001	0
Firmicutes	Lachnospiraceae	Carbohydrates	Pectin	1.70693	-0.203988
Firmicutes	Lactobacillaceae	Carbohydrates	Pectin	0.0491986	0.682829
Firmicutes	Oscillospiraceae	Carbohydrates	Pectin	0.001	-0.580785
Firmicutes	Peptoniphilaceae	Carbohydrates	Pectin	0.001	-0.580513
Firmicutes	Peptostreptococcaceae	Carbohydrates	Pectin	0.001	0
Firmicutes	Ruminococcaceae	Carbohydrates	Pectin	0.297465	-0.250455
Firmicutes	Selenomonadaceae	Carbohydrates	Pectin	0.001	0
Firmicutes	Staphylococcaceae	Carbohydrates	Pectin	0.001	-0.278381
Firmicutes	Streptococcaceae	Carbohydrates	Pectin	0.0546752	0.418212
Firmicutes	Veillonellaceae	Carbohydrates	Pectin	1.78205	0.234591
Fusobacteria	Fusobacteriaceae	Carbohydrates	Pectin	0.001	-0.393271
Lentisphaerae	Lentisphaerae fam. incertae sedis	Carbohydrates	Pectin	0.001	0
Proteobacteria	Acetobacteraceae	Carbohydrates	Pectin	0.001	0
Proteobacteria	Campylobacteraceae	Carbohydrates	Pectin	0.001	0
Proteobacteria	Desulfovibrionaceae	Carbohydrates	Pectin	0.0134431	-2.51663
Proteobacteria	Enterobacterales fam. [Yersiniaceae/Enterobacteriaceae]	Carbohydrates	Pectin	0.001	0
Proteobacteria	Enterobacteriaceae	Carbohydrates	Pectin	2.18333	-0.040427
Proteobacteria	Hafniaceae	Carbohydrates	Pectin	0.001	-0.394164
Proteobacteria	Proteobacteria fam. [Acetobacteraceae/Enterobacteriaceae]	Carbohydrates	Pectin	37.8572	0.298686
Proteobacteria	Proteobacteria fam. incertae sedis	Carbohydrates	Pectin	0.001	0
Proteobacteria	Rhodospirillaceae	Carbohydrates	Pectin	0.001	0
Proteobacteria	Sutterellaceae	Carbohydrates	Pectin	0.574643	-0.377822
Synergistetes	Synergistaceae	Carbohydrates	Pectin	0.001	0
Unknown	-1	Carbohydrates	Pectin	0.871321	-0.203667
Verrucomicrobia	Akkermansiaceae	Carbohydrates	Pectin	0.001	0
Verrucomicrobia	Puniceicoccaceae	Carbohydrates	Pectin	0.001	0
Actinobacteria	Actinomycetaceae	Carbohydrates	Xanthan	0.001	-0.499917
Actinobacteria	Bifidobacteriaceae	Carbohydrates	Xanthan	0.00572127	-1.01429
Actinobacteria	Brevibacteriaceae	Carbohydrates	Xanthan	0.001	0
Actinobacteria	Coriobacteriaceae	Carbohydrates	Xanthan	0.001	0
Actinobacteria	Corynebacteriaceae	Carbohydrates	Xanthan	0.001	0
Actinobacteria	Corynebacteriales fam. incertae sedis	Carbohydrates	Xanthan	0.001	0
Actinobacteria	Eggerthellaceae	Carbohydrates	Xanthan	0.0398965	-0.961759
Actinobacteria	Propionibacteriaceae	Carbohydrates	Xanthan	0.001	0
Bacteria phylum [Firmicutes/Actinobacteria]	Coriobacteriaceae	Carbohydrates	Xanthan	0.001	0
Bacteria phylum [Firmicutes/Bacteroidetes]	Bacteria fam. [Streptococcaceae/Listeriaceae/Enterococcaceae/Sphingobacteriaceae]	Carbohydrates	Xanthan	0.001	0
Bacteria phylum [Proteobacteria/Actinobacteria]	Bacteria fam. [Micrococcaceae/Rhodobacteraceae]	Carbohydrates	Xanthan	0.001	0
Bacteria phylum [Proteobacteria/Bacteroidetes]	Bacteria fam. [Erwiniaceae/Enterobacteriaceae/Sphingobacteriaceae]	Carbohydrates	Xanthan	0.001	0
Bacteria phylum [Proteobacteria/Firmicutes]	Bacteria fam. [Lactobacillaceae/Rhodospirillaceae]	Carbohydrates	Xanthan	0.001	0
Bacteria phylum [Proteobacteria/Firmicutes]	Bacteria fam. [Moraxellaceae/Enterococcaceae]	Carbohydrates	Xanthan	0.001	-0.338321
Bacteria phylum incertae sedis	Bacteria fam. incertae sedis	Carbohydrates	Xanthan	0.001	0
Bacteroidetes	Bacteroidaceae	Carbohydrates	Xanthan	41.9335	-0.102431
Bacteroidetes	Bacteroidales fam. incertae sedis	Carbohydrates	Xanthan	0.115479	0.0459666
Bacteroidetes	Barnesiellaceae	Carbohydrates	Xanthan	0.001	-0.3606
Bacteroidetes	Odoribacteraceae	Carbohydrates	Xanthan	0.001	-0.297427
Bacteroidetes	Porphyromonadaceae	Carbohydrates	Xanthan	0.001	0
Bacteroidetes	Prevotellaceae	Carbohydrates	Xanthan	0.001	0
Bacteroidetes	Rikenellaceae	Carbohydrates	Xanthan	0.041427	-0.7625
Bacteroidetes	Tannerellaceae	Carbohydrates	Xanthan	2.42609	-0.178336
Chloroflexi	Dehalococcoidales fam. incertae sedis	Carbohydrates	Xanthan	0.001	0
Euryarchaeota	Methanobacteriaceae	Carbohydrates	Xanthan	0.001	0
Firmicutes	Acidaminococcaceae	Carbohydrates	Xanthan	6.30008	-0.0867845
Firmicutes	Bacilli fam. [Streptococcaceae/Staphylococcaceae]	Carbohydrates	Xanthan	0.001	0
Firmicutes	Catabacteriaceae	Carbohydrates	Xanthan	0.001	0
Firmicutes	Christensenellaceae	Carbohydrates	Xanthan	0.001	0
Firmicutes	Clostridia fam. incertae sedis	Carbohydrates	Xanthan	0.001	0
Firmicutes	Clostridiaceae	Carbohydrates	Xanthan	2.94564	0.950223
Firmicutes	Clostridiales fam. [Clostridiaceae/Ruminococcaceae]	Carbohydrates	Xanthan	0.783745	0.611977
Firmicutes	Clostridiales fam. [Eubacteriaceae/Clostridiaceae]	Carbohydrates	Xanthan	0.001	0
Firmicutes	Clostridiales fam. [Eubacteriaceae/Ruminococcaceae]	Carbohydrates	Xanthan	0.001	0
Firmicutes	Clostridiales fam. [Lachnospiraceae/Clostridiaceae]	Carbohydrates	Xanthan	0.001	0
Firmicutes	Clostridiales fam. [Lachnospiraceae/Ruminococcaceae]	Carbohydrates	Xanthan	0.001	0
Firmicutes	Clostridiales fam. incertae sedis	Carbohydrates	Xanthan	1.09667	-0.453072
Firmicutes	Enterococcaceae	Carbohydrates	Xanthan	0.001	0
Firmicutes	Erysipelotrichaceae	Carbohydrates	Xanthan	0.001	-0.6251
Firmicutes	Eubacteriaceae	Carbohydrates	Xanthan	0.0140927	0.00921203
Firmicutes	Firmicutes fam. [Carnobacteriaceae/Acidaminococcaceae]	Carbohydrates	Xanthan	2.70552	0.368363
Firmicutes	Firmicutes fam. [Erysipelotrichaceae/Peptostreptococcaceae]	Carbohydrates	Xanthan	0.001	0
Firmicutes	Firmicutes fam. [Lachnospiraceae/Lactobacillaceae]	Carbohydrates	Xanthan	0.001	0
Firmicutes	Firmicutes fam. incertae sedis	Carbohydrates	Xanthan	0.001	0
Firmicutes	Lachnospiraceae	Carbohydrates	Xanthan	0.683931	-0.402662
Firmicutes	Lactobacillaceae	Carbohydrates	Xanthan	0.001	0
Firmicutes	Oscillospiraceae	Carbohydrates	Xanthan	0.209334	-0.0645749
Firmicutes	Peptoniphilaceae	Carbohydrates	Xanthan	0.001	-0.580513
Firmicutes	Peptostreptococcaceae	Carbohydrates	Xanthan	0.001	0
Firmicutes	Ruminococcaceae	Carbohydrates	Xanthan	0.341943	-0.160385
Firmicutes	Selenomonadaceae	Carbohydrates	Xanthan	0.001	0
Firmicutes	Staphylococcaceae	Carbohydrates	Xanthan	0.001	-0.278381
Firmicutes	Streptococcaceae	Carbohydrates	Xanthan	0.001	0
Firmicutes	Veillonellaceae	Carbohydrates	Xanthan	0.618554	-0.454288
Fusobacteria	Fusobacteriaceae	Carbohydrates	Xanthan	0.0312429	-0.0164112
Lentisphaerae	Lentisphaerae fam. incertae sedis	Carbohydrates	Xanthan	0.001	0
Proteobacteria	Acetobacteraceae	Carbohydrates	Xanthan	0.001	0
Proteobacteria	Campylobacteraceae	Carbohydrates	Xanthan	0.001	0
Proteobacteria	Desulfovibrionaceae	Carbohydrates	Xanthan	1.28224	0.118853
Proteobacteria	Enterobacterales fam. [Yersiniaceae/Enterobacteriaceae]	Carbohydrates	Xanthan	0.001	0
Proteobacteria	Enterobacteriaceae	Carbohydrates	Xanthan	1.88092	-0.102868
Proteobacteria	Hafniaceae	Carbohydrates	Xanthan	0.001	-0.394164
Proteobacteria	Proteobacteria fam. [Acetobacteraceae/Enterobacteriaceae]	Carbohydrates	Xanthan	35.164	0.372751
Proteobacteria	Proteobacteria fam. incertae sedis	Carbohydrates	Xanthan	0.001	0
Proteobacteria	Rhodospirillaceae	Carbohydrates	Xanthan	0.001	0
Proteobacteria	Sutterellaceae	Carbohydrates	Xanthan	0.444732	-0.04277
Synergistetes	Synergistaceae	Carbohydrates	Xanthan	0.001	0
Unknown	-1	Carbohydrates	Xanthan	0.945571	-0.202118
Verrucomicrobia	Akkermansiaceae	Carbohydrates	Xanthan	0.001	0
Verrucomicrobia	Puniceicoccaceae	Carbohydrates	Xanthan	0.001	0
Actinobacteria	Actinomycetaceae	Compound	Caffeine	0.001	0
Actinobacteria	Bifidobacteriaceae	Compound	Caffeine	0.377354	0.980185
Actinobacteria	Brevibacteriaceae	Compound	Caffeine	0.001	0
Actinobacteria	Coriobacteriaceae	Compound	Caffeine	0.108169	0.54597
Actinobacteria	Corynebacteriaceae	Compound	Caffeine	0.001	0
Actinobacteria	Corynebacteriales fam. incertae sedis	Compound	Caffeine	0.001	0
Actinobacteria	Eggerthellaceae	Compound	Caffeine	0.523383	0.0960214
Actinobacteria	Propionibacteriaceae	Compound	Caffeine	0.001	0
Bacteria phylum [Firmicutes/Actinobacteria]	Coriobacteriaceae	Compound	Caffeine	0.108169	0.54597
Bacteria phylum [Firmicutes/Bacteroidetes]	Bacteria fam. [Streptococcaceae/Listeriaceae/Enterococcaceae/Sphingobacteriaceae]	Compound	Caffeine	0.001	0
Bacteria phylum [Proteobacteria/Actinobacteria]	Bacteria fam. [Micrococcaceae/Rhodobacteraceae]	Compound	Caffeine	0.001	0
Bacteria phylum [Proteobacteria/Bacteroidetes]	Bacteria fam. [Erwiniaceae/Enterobacteriaceae/Sphingobacteriaceae]	Compound	Caffeine	0.001	0
Bacteria phylum [Proteobacteria/Firmicutes]	Bacteria fam. [Lactobacillaceae/Rhodospirillaceae]	Compound	Caffeine	0.001	0
Bacteria phylum [Proteobacteria/Firmicutes]	Bacteria fam. [Moraxellaceae/Enterococcaceae]	Compound	Caffeine	0.001	-0.405985
Bacteria phylum incertae sedis	Bacteria fam. incertae sedis	Compound	Caffeine	0.001	0
Bacteroidetes	Bacteroidaceae	Compound	Caffeine	34.8223	-0.608424
Bacteroidetes	Bacteroidales fam. incertae sedis	Compound	Caffeine	0.001	-0.512342
Bacteroidetes	Barnesiellaceae	Compound	Caffeine	0.001	-0.43272
Bacteroidetes	Odoribacteraceae	Compound	Caffeine	0.001	-0.356912
Bacteroidetes	Porphyromonadaceae	Compound	Caffeine	0.001	0
Bacteroidetes	Prevotellaceae	Compound	Caffeine	0.001	0
Bacteroidetes	Rikenellaceae	Compound	Caffeine	0.0124891	-1.03897
Bacteroidetes	Tannerellaceae	Compound	Caffeine	3.48755	-0.929578
Chloroflexi	Dehalococcoidales fam. incertae sedis	Compound	Caffeine	0.001	0
Euryarchaeota	Methanobacteriaceae	Compound	Caffeine	0.001	0
Firmicutes	Acidaminococcaceae	Compound	Caffeine	0.436122	-0.858924
Firmicutes	Bacilli fam. [Streptococcaceae/Staphylococcaceae]	Compound	Caffeine	0.0984086	0.537692
Firmicutes	Catabacteriaceae	Compound	Caffeine	0.001	0
Firmicutes	Christensenellaceae	Compound	Caffeine	0.001	0
Firmicutes	Clostridia fam. incertae sedis	Compound	Caffeine	0.001	0
Firmicutes	Clostridiaceae	Compound	Caffeine	13.578	1.6162
Firmicutes	Clostridiales fam. [Clostridiaceae/Ruminococcaceae]	Compound	Caffeine	3.16532	0.839856
Firmicutes	Clostridiales fam. [Eubacteriaceae/Clostridiaceae]	Compound	Caffeine	0.001	0
Firmicutes	Clostridiales fam. [Eubacteriaceae/Ruminococcaceae]	Compound	Caffeine	0.001	0
Firmicutes	Clostridiales fam. [Lachnospiraceae/Clostridiaceae]	Compound	Caffeine	0.001	0
Firmicutes	Clostridiales fam. [Lachnospiraceae/Ruminococcaceae]	Compound	Caffeine	0.001	0
Firmicutes	Clostridiales fam. incertae sedis	Compound	Caffeine	0.110669	-0.833514
Firmicutes	Enterococcaceae	Compound	Caffeine	0.001	0
Firmicutes	Erysipelotrichaceae	Compound	Caffeine	10.9658	1.53489
Firmicutes	Eubacteriaceae	Compound	Caffeine	0.00732742	-0.066338
Firmicutes	Firmicutes fam. [Carnobacteriaceae/Acidaminococcaceae]	Compound	Caffeine	0.517856	0.226763
Firmicutes	Firmicutes fam. [Erysipelotrichaceae/Peptostreptococcaceae]	Compound	Caffeine	0.699034	1.62351
Firmicutes	Firmicutes fam. [Lachnospiraceae/Lactobacillaceae]	Compound	Caffeine	0.001	0
Firmicutes	Firmicutes fam. incertae sedis	Compound	Caffeine	0.357662	0.650294
Firmicutes	Lachnospiraceae	Compound	Caffeine	3.7606	1.15096
Firmicutes	Lactobacillaceae	Compound	Caffeine	0.00604797	0.283792
Firmicutes	Oscillospiraceae	Compound	Caffeine	4.83193	0.929821
Firmicutes	Peptoniphilaceae	Compound	Caffeine	0.001	0
Firmicutes	Peptostreptococcaceae	Compound	Caffeine	5.32558	1.49915
Firmicutes	Ruminococcaceae	Compound	Caffeine	10.3674	2.00396
Firmicutes	Selenomonadaceae	Compound	Caffeine	0.001	0
Firmicutes	Staphylococcaceae	Compound	Caffeine	2.39221	0.481467
Firmicutes	Streptococcaceae	Compound	Caffeine	0.0906729	0.929677
Firmicutes	Veillonellaceae	Compound	Caffeine	0.0112959	-2.00983
Fusobacteria	Fusobacteriaceae	Compound	Caffeine	0.001	0
Lentisphaerae	Lentisphaerae fam. incertae sedis	Compound	Caffeine	0.001	0
Proteobacteria	Acetobacteraceae	Compound	Caffeine	0.001	0
Proteobacteria	Campylobacteraceae	Compound	Caffeine	0.001	0
Proteobacteria	Desulfovibrionaceae	Compound	Caffeine	0.0741821	-0.853914
Proteobacteria	Enterobacterales fam. [Yersiniaceae/Enterobacteriaceae]	Compound	Caffeine	0.001	0
Proteobacteria	Enterobacteriaceae	Compound	Caffeine	0.0112959	-1.27844
Proteobacteria	Hafniaceae	Compound	Caffeine	0.001	-0.472997
Proteobacteria	Proteobacteria fam. [Acetobacteraceae/Enterobacteriaceae]	Compound	Caffeine	1.60109	-0.92508
Proteobacteria	Proteobacteria fam. incertae sedis	Compound	Caffeine	0.001	0
Proteobacteria	Rhodospirillaceae	Compound	Caffeine	0.001	0
Proteobacteria	Sutterellaceae	Compound	Caffeine	0.00604797	-1.3378
Synergistetes	Synergistaceae	Compound	Caffeine	0.001	0
Unknown	-1	Compound	Caffeine	2.16146	0.13806
Verrucomicrobia	Akkermansiaceae	Compound	Caffeine	0.105497	1.91039
Verrucomicrobia	Puniceicoccaceae	Compound	Caffeine	0.001	0
Actinobacteria	Actinomycetaceae	Compound	Capsaicin	0.133923	-0.0162007
Actinobacteria	Bifidobacteriaceae	Compound	Capsaicin	0.150535	0.192598
Actinobacteria	Brevibacteriaceae	Compound	Capsaicin	0.001	0
Actinobacteria	Coriobacteriaceae	Compound	Capsaicin	0.001	0
Actinobacteria	Corynebacteriaceae	Compound	Capsaicin	0.001	0
Actinobacteria	Corynebacteriales fam. incertae sedis	Compound	Capsaicin	0.001	0
Actinobacteria	Eggerthellaceae	Compound	Capsaicin	1.32448	0.640521
Actinobacteria	Propionibacteriaceae	Compound	Capsaicin	0.001	0
Bacteria phylum [Firmicutes/Actinobacteria]	Coriobacteriaceae	Compound	Capsaicin	0.001	0
Bacteria phylum [Firmicutes/Bacteroidetes]	Bacteria fam. [Streptococcaceae/Listeriaceae/Enterococcaceae/Sphingobacteriaceae]	Compound	Capsaicin	0.001	0
Bacteria phylum [Proteobacteria/Actinobacteria]	Bacteria fam. [Micrococcaceae/Rhodobacteraceae]	Compound	Capsaicin	0.001	0
Bacteria phylum [Proteobacteria/Bacteroidetes]	Bacteria fam. [Erwiniaceae/Enterobacteriaceae/Sphingobacteriaceae]	Compound	Capsaicin	0.001	0
Bacteria phylum [Proteobacteria/Firmicutes]	Bacteria fam. [Lactobacillaceae/Rhodospirillaceae]	Compound	Capsaicin	0.001	0
Bacteria phylum [Proteobacteria/Firmicutes]	Bacteria fam. [Moraxellaceae/Enterococcaceae]	Compound	Capsaicin	0.001	-0.338321
Bacteria phylum incertae sedis	Bacteria fam. incertae sedis	Compound	Capsaicin	0.001	0
Bacteroidetes	Bacteroidaceae	Compound	Capsaicin	43.4696	-0.0819738
Bacteroidetes	Bacteroidales fam. incertae sedis	Compound	Capsaicin	0.001	-0.426951
Bacteroidetes	Barnesiellaceae	Compound	Capsaicin	0.001	-0.3606
Bacteroidetes	Odoribacteraceae	Compound	Capsaicin	0.001	-0.297427
Bacteroidetes	Porphyromonadaceae	Compound	Capsaicin	0.001	0
Bacteroidetes	Prevotellaceae	Compound	Capsaicin	0.001	0
Bacteroidetes	Rikenellaceae	Compound	Capsaicin	0.0849885	-0.70973
Bacteroidetes	Tannerellaceae	Compound	Capsaicin	2.81984	-0.0728712
Chloroflexi	Dehalococcoidales fam. incertae sedis	Compound	Capsaicin	0.001	0
Euryarchaeota	Methanobacteriaceae	Compound	Capsaicin	0.001	0
Firmicutes	Acidaminococcaceae	Compound	Capsaicin	7.58314	-0.293338
Firmicutes	Bacilli fam. [Streptococcaceae/Staphylococcaceae]	Compound	Capsaicin	0.001	0
Firmicutes	Catabacteriaceae	Compound	Capsaicin	0.001	0
Firmicutes	Christensenellaceae	Compound	Capsaicin	0.001	0
Firmicutes	Clostridia fam. incertae sedis	Compound	Capsaicin	0.001	0
Firmicutes	Clostridiaceae	Compound	Capsaicin	5.71856	0.572963
Firmicutes	Clostridiales fam. [Clostridiaceae/Ruminococcaceae]	Compound	Capsaicin	0.001	0
Firmicutes	Clostridiales fam. [Eubacteriaceae/Clostridiaceae]	Compound	Capsaicin	0.001	0
Firmicutes	Clostridiales fam. [Eubacteriaceae/Ruminococcaceae]	Compound	Capsaicin	0.001	0
Firmicutes	Clostridiales fam. [Lachnospiraceae/Clostridiaceae]	Compound	Capsaicin	0.001	0
Firmicutes	Clostridiales fam. [Lachnospiraceae/Ruminococcaceae]	Compound	Capsaicin	0.001	0
Firmicutes	Clostridiales fam. incertae sedis	Compound	Capsaicin	0.942651	-0.4993
Firmicutes	Enterococcaceae	Compound	Capsaicin	0.001	0
Firmicutes	Erysipelotrichaceae	Compound	Capsaicin	0.001	-0.6251
Firmicutes	Eubacteriaceae	Compound	Capsaicin	0.001	-0.307567
Firmicutes	Firmicutes fam. [Carnobacteriaceae/Acidaminococcaceae]	Compound	Capsaicin	4.29327	0.357743
Firmicutes	Firmicutes fam. [Erysipelotrichaceae/Peptostreptococcaceae]	Compound	Capsaicin	0.001	0
Firmicutes	Firmicutes fam. [Lachnospiraceae/Lactobacillaceae]	Compound	Capsaicin	0.001	0
Firmicutes	Firmicutes fam. incertae sedis	Compound	Capsaicin	0.001	0
Firmicutes	Lachnospiraceae	Compound	Capsaicin	1.35787	-0.286533
Firmicutes	Lactobacillaceae	Compound	Capsaicin	0.001	0
Firmicutes	Oscillospiraceae	Compound	Capsaicin	0.0832152	-0.131788
Firmicutes	Peptoniphilaceae	Compound	Capsaicin	0.001	-0.580513
Firmicutes	Peptostreptococcaceae	Compound	Capsaicin	0.001	0
Firmicutes	Ruminococcaceae	Compound	Capsaicin	0.288323	-0.0863033
Firmicutes	Selenomonadaceae	Compound	Capsaicin	0.001	0
Firmicutes	Staphylococcaceae	Compound	Capsaicin	0.001	-0.278381
Firmicutes	Streptococcaceae	Compound	Capsaicin	0.001	0
Firmicutes	Veillonellaceae	Compound	Capsaicin	1.05057	-0.801362
Fusobacteria	Fusobacteriaceae	Compound	Capsaicin	0.001	-0.393271
Lentisphaerae	Lentisphaerae fam. incertae sedis	Compound	Capsaicin	0.001	0
Proteobacteria	Acetobacteraceae	Compound	Capsaicin	0.001	0
Proteobacteria	Campylobacteraceae	Compound	Capsaicin	0.001	0
Proteobacteria	Desulfovibrionaceae	Compound	Capsaicin	1.67743	-0.666551
Proteobacteria	Enterobacterales fam. [Yersiniaceae/Enterobacteriaceae]	Compound	Capsaicin	0.001	0
Proteobacteria	Enterobacteriaceae	Compound	Capsaicin	2.4275	-0.122062
Proteobacteria	Hafniaceae	Compound	Capsaicin	0.001	-0.394164
Proteobacteria	Proteobacteria fam. [Acetobacteraceae/Enterobacteriaceae]	Compound	Capsaicin	24.6618	0.0323249
Proteobacteria	Proteobacteria fam. incertae sedis	Compound	Capsaicin	0.001	0
Proteobacteria	Rhodospirillaceae	Compound	Capsaicin	0.001	0
Proteobacteria	Sutterellaceae	Compound	Capsaicin	0.197878	-1.07495
Synergistetes	Synergistaceae	Compound	Capsaicin	0.001	0
Unknown	-1	Compound	Capsaicin	1.74254	0.102305
Verrucomicrobia	Akkermansiaceae	Compound	Capsaicin	0.001	0
Verrucomicrobia	Puniceicoccaceae	Compound	Capsaicin	0.001	0
Actinobacteria	Actinomycetaceae	Compound	Ethanol	0.001	-0.499917
Actinobacteria	Bifidobacteriaceae	Compound	Ethanol	1.00402	1.13291
Actinobacteria	Brevibacteriaceae	Compound	Ethanol	0.001	0
Actinobacteria	Coriobacteriaceae	Compound	Ethanol	0.001	0
Actinobacteria	Corynebacteriaceae	Compound	Ethanol	0.001	0
Actinobacteria	Corynebacteriales fam. incertae sedis	Compound	Ethanol	0.001	0
Actinobacteria	Eggerthellaceae	Compound	Ethanol	0.010411	-1.41337
Actinobacteria	Propionibacteriaceae	Compound	Ethanol	0.001	0
Bacteria phylum [Firmicutes/Actinobacteria]	Coriobacteriaceae	Compound	Ethanol	0.001	0
Bacteria phylum [Firmicutes/Bacteroidetes]	Bacteria fam. [Streptococcaceae/Listeriaceae/Enterococcaceae/Sphingobacteriaceae]	Compound	Ethanol	0.001	0
Bacteria phylum [Proteobacteria/Actinobacteria]	Bacteria fam. [Micrococcaceae/Rhodobacteraceae]	Compound	Ethanol	0.001	0
Bacteria phylum [Proteobacteria/Bacteroidetes]	Bacteria fam. [Erwiniaceae/Enterobacteriaceae/Sphingobacteriaceae]	Compound	Ethanol	0.001	0
Bacteria phylum [Proteobacteria/Firmicutes]	Bacteria fam. [Lactobacillaceae/Rhodospirillaceae]	Compound	Ethanol	0.001	0
Bacteria phylum [Proteobacteria/Firmicutes]	Bacteria fam. [Moraxellaceae/Enterococcaceae]	Compound	Ethanol	0.0348991	0.0467577
Bacteria phylum incertae sedis	Bacteria fam. incertae sedis	Compound	Ethanol	1.14516	0.63945
Bacteroidetes	Bacteroidaceae	Compound	Ethanol	61.1262	-0.207739
Bacteroidetes	Bacteroidales fam. incertae sedis	Compound	Ethanol	0.001	-0.426951
Bacteroidetes	Barnesiellaceae	Compound	Ethanol	0.001	-0.3606
Bacteroidetes	Odoribacteraceae	Compound	Ethanol	0.001	-0.297427
Bacteroidetes	Porphyromonadaceae	Compound	Ethanol	0.001	0
Bacteroidetes	Prevotellaceae	Compound	Ethanol	0.001	0
Bacteroidetes	Rikenellaceae	Compound	Ethanol	0.00934977	-0.875534
Bacteroidetes	Tannerellaceae	Compound	Ethanol	0.898168	-1.40655
Chloroflexi	Dehalococcoidales fam. incertae sedis	Compound	Ethanol	0.001	0
Euryarchaeota	Methanobacteriaceae	Compound	Ethanol	0.001	0
Firmicutes	Acidaminococcaceae	Compound	Ethanol	4.59352	-0.281365
Firmicutes	Bacilli fam. [Streptococcaceae/Staphylococcaceae]	Compound	Ethanol	0.001	0
Firmicutes	Catabacteriaceae	Compound	Ethanol	0.0253431	0.361249
Firmicutes	Christensenellaceae	Compound	Ethanol	0.001	0
Firmicutes	Clostridia fam. incertae sedis	Compound	Ethanol	0.001	0
Firmicutes	Clostridiaceae	Compound	Ethanol	2.59474	0.8516
Firmicutes	Clostridiales fam. [Clostridiaceae/Ruminococcaceae]	Compound	Ethanol	0.467149	0.574472
Firmicutes	Clostridiales fam. [Eubacteriaceae/Clostridiaceae]	Compound	Ethanol	0.001	0
Firmicutes	Clostridiales fam. [Eubacteriaceae/Ruminococcaceae]	Compound	Ethanol	0.001	0
Firmicutes	Clostridiales fam. [Lachnospiraceae/Clostridiaceae]	Compound	Ethanol	0.001	0
Firmicutes	Clostridiales fam. [Lachnospiraceae/Ruminococcaceae]	Compound	Ethanol	0.001	0
Firmicutes	Clostridiales fam. incertae sedis	Compound	Ethanol	0.351942	-1.54878
Firmicutes	Enterococcaceae	Compound	Ethanol	0.001	0
Firmicutes	Erysipelotrichaceae	Compound	Ethanol	0.001	-0.6251
[truncated: 1,571 more rows]

## Sheet: Figure 4a
Sample	-1	Acetobacter	Acidaminococcus	Acidiphilium	Adlercreutzia	Akkermansia	Alistipes	Allisonella	Anaerostipes	Anaerotruncus	Azospirillum	Bacilli gen. [Staphylococcus/Streptococcus]	Bacteria gen. [Enterococcus/Acinetobacter]	Bacteria gen. [Lelliottia/Pantoea/Enterobacter/Escherichia/Klebsiella/Leclercia/Pedobacter]	Bacteria gen. [Micrococcus/Roseovarius]	Bacteria gen. [Rhodospirillum/Lactobacillus/Azospirillum]	Bacteria gen. incertae sedis	Bacteroidales gen. incertae sedis	Bacteroides	Barnesiella	Bifidobacterium	Bilophila	Bittarella	Blautia	Brevibacterium	Butyricicoccus	Butyrivibrio	Catabacter	Christensenella	Cloacibacillus	Clostridia gen. incertae sedis	Clostridiaceae gen. incertae sedis	Clostridiales gen. [Clostridium/Coprococcus]	Clostridiales gen. [Clostridium/Eubacterium]	Clostridiales gen. [Clostridium/Flavonifractor]	Clostridiales gen. [Ruminococcus/Blautia]	Clostridiales gen. [Ruminococcus/Eubacterium]	Clostridiales gen. [Sellimonas/Drancourtella]	Clostridiales gen. incertae sedis	Clostridium	Collinsella	Coprobacillus	Coprobacter	Coprococcus	Coraliomargarita	Corynebacterium	Cryptobacterium	Cutibacterium	Dakarella
Pr1_CTRL_0_stool_0_1	3.14216	0	0.25322	0	0	1.89272	2.67935	0.145558	0.882614	0	0.741292	0	0	0	0	0	0.49657	0.491484	3.82789	1.21062	1.95772	0	0	1.05295	0	0.440955	0	0	0	0	0	0	0	0	0	0	0.256533	0	1.89835	2.2919	0	0	0	0.846053	0	0	0.731254	0	0
Pr1_GAM+10X_AN_0_0	0.847162	0	0.541229	0	0	0	0.935542	0	0	0	0	0	0	0	0	0	0	0	3.23465	0	0	0.191222	0	0	0	0	0	0	0	0	0	0	0	0	0	0	0	0	0	0	0	0	0	0	0	0	0	0	0
Pr1_GAM+AA-HISTI_AN_0_0	0.941974	0	0	0	0	0	0.71652	0	0	0	0	0	0	0	0	0	0	0	5.84714	0	0.267608	0.354141	0	0	0	0	0	0	0	0	0	0	0	0	0	0	0	0	0	0.473096	0	0	0	0	0	0	0	0	0
Pr1_GAM+AA-TRPTO_AN_0_0	0.479096	0	0.159699	0	0	0.276606	0	0	0.276606	0	0	0	0	0	0	0	0	0	1.10643	0	0.479096	0.357097	0	0	0	0	0	0	0	0	0	0	0	0	0	0	0	0	0	0.451696	0	0	0	0	0	0	0	0	0
Pr1_GAM+AA-TYRO_AN_0_0	0.687493	0	0.355181	0	0	0	0.355385	0	0	0	0	0	0	0	0	0	0	0	6.84569	0	0	0	0	0	0	0	0	0	0	0	0	0	0	0	0	0	0	0	0	0	0	0	0	0	0	0	0	0	0
Pr1_GAM+Abx-CIP_AN_0_0	0.166652	0	0	0	0	8.44064	0	0	0	0	0	0	0	0	0	0	0	0	0.525539	0	0	0.132315	0	0	0	0	0	0	0	0	0	0	0	0	0	0	0	0	0	3.86967	0	0	0	0	0	0	0	0	0
Pr1_GAM+Abx-CLIN_AN_0_0	0.267131	0	0	0	0	0	0	0	0	0	0	0	0	0	0	0	0	0	9.97621	0	0.204678	0.170505	0	0	0	0	0	0	0	0	0	0	0	0	0	0	0	0	0	0	0	0	0	0	0	0	0	0	0
Pr1_GAM+Abx-CTX_AN_0_0	0.924884	0	0	0	0	0	1.13306	0	0	0	0	0	0	0	0	0	0	0	4.64128	0	0.364808	0	0	0	0	0	0	0	0	0	0	0	0	0	0	0	0	0	0	0	0	0	0	0	0	0	0	0	0
Pr1_GAM+Abx-ERY_AN_0_0	0.253915	0	0	0	0	0	0	0	0	0	0	0	0	0	0	0	0	0	7.15597	0	0	0	0	0	0	0	0	0	0	0	0	0	0	0	0	0	0	0	0	0	0	0	0	0	0	0	0	0	0
Pr1_GAM+Abx-GEN_AN_0_0	1.48521	0	0	0	0	0	1.37241	0	0	0	0	0	0	0	0	0	0	1.21384	9.33577	0	0	0	0	0	0	0	0	0	0	0	0	0	0	0	0	0	0	0	0	0.427118	0	0	0	0	0	0	0	0	0
Pr1_GAM+Abx-IMIPM_AN_0_0	0.605796	0	0	0	0	0	0.928794	0	0	0	0	0	0	0	0	0	0	0	7.02214	0	0.307329	0	0	0	0	0	0	0	0	0	0	0	0	0	0	0	0	0	0	1.17669	0	0	0	0	0	0	0	0	0
Pr1_GAM+Abx-NICLO_AN_0_0	0.715583	0	0	0	0	0	0.61535	0	0	0	0	0	0	0	0	0	0	0	6.61003	0	0	0	0	0	0	0	0	0	0	0	0	0	0	0	0	0	0	0	0	0	0	0	0	0	0	0	0	0	0
Pr1_GAM+Abx-PIP_AN_0_0	1.37292	0	0	0	0	0	1.16749	0	0	0	0	0	0	1.26503	0	0	0	0	6.29481	0	0.406137	0	0	0	0	0	0	0	0	0	0	0	0	0	0	0	0	0	0	0	0	0	0	0	0	0	0	0	0
Pr1_GAM+Abx-SLMET_AN_0_0	0.521241	0	0	0	0	0	1.53386	0	0	0	0	0	0	0	0	0	0	0	4.92196	0	0.221863	0.310722	0	0	0	0	0	0	0	0	0	0	0	0	0	0	0	0	0	0	0	0	0	0	0	0	0	0	0
Pr1_GAM+Abx-TET_AN_0_0	2.69487	0	0	0	0	0	0	0	0	0	0	0	0	0	0	0	0	0	6.28989	0	0	0	0	0	0	0	0	0	0	0	0	0	0	0	0	0	0	0	0	0	0	0	0	0	0	0	0	0	0
Pr1_GAM+Abx-VAN_AN_0_0	3.33333	0	0	0	0	0	0	0	0	0	0	0	0	0	0	0	0	0	7.45356	0	3.33333	0	0	0	0	0	0	0	0	0	0	0	0	0	0	0	0	0	0	0	0	0	0	0	0	0	0	0	0
Pr1_GAM+Bile-CA_AN_0_0	0.437559	0	0.454725	0	0	0	0.29022	0	0	0	0	0	0	0.972567	0	0	0	0	1.56523	0	0	0.412863	0	0	0	0	0	0	0	0	0	0	0	0	0	0	0	0	0	0	0	0	0	0	0	0	0	0	0
Pr1_GAM+Bile-CDCA_AN_0_0	0.63685	0	0	0	0	0	0	0	0	0	0	0	0	0	0	0	0	0	1.81836	0	0	0	0	0	0	0	0	0	0	0	0	0	0	0	0	0	0	0	0	0	0	0	0	0	0	0	0	0	0
Pr1_GAM+Bile-DCA_AN_0_0	2.46402	0	0	0	0	0	0	0	0	0	0	0	0	0	0	0	0	0	7.2158	0	0	0	0	0	0	0	0	0	0	0	0	0	0	0	0	0	0	0	0	0	0	0	0	0	0	0	0	0	0
Pr1_GAM+Bile-GCA_AN_0_0	0.467711	0	0	0	0	0	0.401843	0	0	0	0	0	0	0	0	0	0	0	2.81462	0	0.719862	0	0	0	0	0	0	0	0	0	0	0	0	0	0	0	0	0	0	0.374575	0	0	0	0	0	0	0	0	0
Pr1_GAM+Bile-LCA_AN_0_0	0.679108	0	0.504854	0	0	0	0	0	0	0	0	0	0	0	0	0	0	0	4.02262	0	0.226832	0	0	0	0	0	0	0	0	0	0	0	0	0	0	0	0	0	0	0	0	0	0	0	0	0	0	0	0
Pr1_GAM+Bile-TAURN_AN_0_0	1.02715	0	0	0	0	0	0.551651	0	0	0	0	0	0	0	0	0	0	0	5.75164	0	0.338908	3.13938	0	0	0	0	0	0	0	0	0	0	0	0	0	0	0	0	0	0	0	0	0	0	0	0	0	0	0
Pr1_GAM+Bile-TCA_AN_0_0	0.677247	0	0	0	0	0.266644	0	0	0	0	0	0	0	0	0	0	0	0	1.36303	0	0.408624	0	0	0	0	0	0	0	0	0	0	0	0	0	0	0	0	0	0	0	0	0	0	0	0	0	0	0	0
Pr1_GAM+CPD-CAFFE_AN_0_0	2.13512	0	0.54058	0	0	0.418731	0.241755	0	0	0	0	0	0	0	0	0	0	0	5.87718	0	0.483509	0.241755	0	0	0	0	0	0	0	0	0	0	0	0	0	0	0	0	0	0.80181	0	0	0	0	0	0	0.241755	0	0
Pr1_GAM+CPD-CAPSI_AN_0_0	1.55264	0	0.221455	0	0	0	0.710585	0	0	0	0	0	0	0	0	0	0	0	6.96621	0	0.381312	0	0	0	0	0	0	0	0	0	0	0	0	0	0	0	0	0	0	0	0	0	0	0	0	0	0	0	0
Pr1_GAM+CPD-EtOH_AN_0_0	0.486408	0	0	0	0	0.280828	0	0	0	0	0	0	0	0	0	0	0	0	9.85902	0	0.444028	0.280828	0	0	0	0	0	0	0	0	0	0	0	0	0	0	0	0	0	0.444028	0	0	0	0	0	0	0	0	0
Pr1_GAM+CPD-FLUO_AN_0_0	1.22401	0	0.454251	0	0	0	0.839586	0	0	0	0	0	0	0.324463	0	0	0	0	6.95627	0	0	0.320533	0	0	0	0	0	0	0	0	0	0	0	0	0	0	0	0	0	0.695738	0	0	0	0	0	0	0	0	0
Pr1_GAM+CPD-NANOP_AN_0_1	1.65304	0	0.350984	0	0	0	0.750193	0	0	0	0	0	0	0	0	0	0	0	6.36562	0.381207	0.342048	0.358031	0	0	0	0	0	0	0	0	0	0	0	0	0	0	0	0	0.402445	0.675389	0	0	0	0	0	0	0	0	0
Pr1_GAM+CPD-NaCl_AN_0_0	0.93522	0	0.269975	0	0	0.233805	0	0	4.39487	0	0	0	0	0	0	0	0	0	0.739356	0	0.404962	0.190901	0	0.556567	0	0	0	0	0	0	0	0	0	0	0	0	0	0	0	1.60856	0	0	0	6.00504	0	0	0	0	0
Pr1_GAM+CPD-OXAL_AN_0_0	1.52915	0	0	0	0	0	1.08212	0	0	0	0	0	0	0	0	0	0	0	6.8291	0	0.241977	0	0	0	0	0	0	0	0	0	0	0	0	0	0	0	0	0	0	0	0	0	0	0	0	0	0	0	0
Pr1_GAM+CPD-UREA_AN_0_0	0.730784	0	0.516742	0	0	0	0	0	0	0	0	0	0	0	0	0	0	0	8.37218	0	4.56375	0.365392	0	0	0	0	0	0	0	0	0	0	0	0	0	0	0	0	0	0.516742	0	0	0	0	0	0	0	0	0
Pr1_GAM+SCFA-ACTAT_AN_0_0	0.960422	0	0	0	0	0	0	0	0	0	0	0	0	0	0	0	0	0	6.70065	0	0	0	0	0	0	0	0	0	0	0	0	0	0	0	0	0	0	0	0	0	0	0	0	0	0	0	0	0	0
Pr1_GAM+SCFA-BUTY_AN_0_0	0.869562	0	0	0	0	0	0.626022	0	0	0	0	0	0	0	0	0	0	0	6.55956	0	0.195012	0.278157	0	0	0	0	0	0	0	0	0	0	0	0	0	0	0	0	0	1.46484	0	0	0	0	0	0	0	0	0
Pr1_GAM+SCFA-FORMT_AN_0_0	1.42908	0	0	0	0	0	0	0	0	0	0	0	0	0	0	0	0	0	7.01819	0	0.407081	0	0	0	0	0	0	0	0	0	0	0	0	0	0	0	0	0	0	0	0	0	0	0	0	0	0	0	0
Pr1_GAM+SCFA-GLUTA_AN_0_0	0.83453	0	0	0	0	0	0.727994	0	0	0	0	0	0	0	0	0	0	0	5.23374	0.405513	0.332118	0.241534	0	0	0	0	0	0	0	0	0	0	0	0	0	0	0	0	0	1.31962	0	0	0	0	0	0	0	0	0
Pr1_GAM+SCFA-ISBUT_AN_0_0	1.59018	0	0	0	0	0	0.737184	0	0	0	0	0	0	0	0	0	0	0	6.15505	0	0.291224	0.285976	0	0	0	0	0	0	0	0	0	0	0	0	0	0	0	0	0	0	0	0	0	0	0	0	0	0	0
Pr1_GAM+SCFA-ISVAL_AN_0_0	1.89924	0	0	0	0	0	0.720412	0	0	0	0	0	0	0	0	0	0	0	6.06052	0	0.342435	0.305033	0	0	0	0	0	0	0	0	0	0	0	0	0	0	0	0	0	0.614073	0	0	0	0	0	0	0	0	0
Pr1_GAM+SCFA-LACT_AN_0_0	1.08468	0	0	0	0	0	1.10342	0	0	0	0	0	0	0	0	0	0	0	4.93892	0	0.254962	0.280321	0	0	0	0	0	0	0	0	0	0	0	0	0	0	0	0	0	0.347048	0	0	0	0	0	0	0	0	0
Pr1_GAM+SCFA-PROPI_AN_0_0	1.3431	0	0.432335	0	0	0	0.893946	0	0	0	0	0	0	0	0	0	0	0	6.94531	0.32155	0	0	0	0	0	0	0	0	0	0	0	0	0	0	0	0	0	0	0	1.87918	0	0	0	0	0	0	0	0	0
Pr1_GAM+Sugar-INUL_AN_0_0	0.509184	0	0	0	0	0	0.27197	0	0	0	0	0	0	0	0	0	0	0	3.64708	0	8.57397	0	0	0	0	0	0	0	0	0	0	0	0	0	0	0	0	0	0	0	0	0	0	0	0	0	0	0	0
Pr1_GAM+Sugar-MUCIN_AN_0_0	1.33269	0	0	0	0	0.349858	2.51822	0	0	0	0	0	0	0.375672	0	0	0	0	6.34982	0.461125	0	0.380218	0	0	0	0	0	0	0	0	0	0	0	0	0	0	0	0	0	0	0	0	0	0	0	0	0	0	0
Pr1_GAM+Sugar-PECT_AN_0_0	0.797734	0	0	0	0	0	0	0	0	0	0	0	0	0	0	0	0	0	3.98275	0	1.40213	0	0	0	0	0	0	0	0	0	0	0	0	0	0	0	0	0	0	0	0	0	0	0	0	0	0	0	0
Pr1_GAM+Sugar-XANTA_AN_0_0	0.916516	0	0	0	0	0	0.49352	0	0	0	0	0	0	0	0	0	0	0	5.65637	0	0	0	0	0	0	0	0	0	0	0	0	0	0	0	0	0	0	0	0	2.15871	0	0	0	0	0	0	0	0	0
Pr1_GAM+Temp-30C_AN_0_0	0.306995	0	0.2132	0	0	0	0.61115	0	0	0	0	0	0	0	0	0	0	0	3.92017	0	0	0	0	0	0	0	0	0	0	0	0	0	0	0	0	0	0	0	0	0.384632	0	0	0	0	0	0	0	0	0
Pr1_GAM+Temp-42C_AN_0_1	1.18177	0	0.307346	0	0	0	0.73146	0	0	0	0	0	0	0	0	0	0	0	5.83721	0	0.263814	0.286073	0	0	0	0	0	0	0	0	0	0	0	0	0	0	0	0	0	0.211747	0	0	0	0	0	0	0	0	0
Pr1_GAM+pH-4_AN_0_0	0.903746	0	0.47613	0	0	0	0.750857	0	0	0	0	0	0	0	0	0	0	0	5.93524	0	0	0	0	0	0	0	0	0	0	0	0	0	0	0	0	0	0	0	0	0	0	0	0	0	0	0	0	0	0
Pr1_GAM+pH-5_AN_0_0	0.99416	0	0	0	0	0.253302	0.80192	0	0	0	0	0	0	0	0	0	0	0	7.54901	0	0.279654	0.398443	0	0	0	0	0	0	0	0	0	0	0	0	0	0	0	0	0	0	0	0	0	0	0	0	0	0	0
Pr1_GAM+pH-6_AN_0_0	1.08143	0	0	0	0.413988	0.260865	0.836963	0	0	0	0	0	0	0	0	0	0	0.681287	6.73624	0.348025	0	0.417686	0	0	0	0	0	0	0	0	0	0	0	0	0	0	0	0	0	0.209807	0	0	0	0	0	0	0	0	0
Pr1_GAM+pH-8_AN_0_0	0.493154	0	0	0	0	0	0.981417	0	0	0	0	0	0	0	0	0	0	0.826958	7.46794	0.302873	0.24617	0.360798	0	0	0	0	0	0	0	0	0	0	0	0	0	0	0	0	0	1.03621	0	0	0	0	0	0	0	0	0
Pr1_GAM_AE_0_0	0.279053	0	0.463974	0	0	0	0	0	0	0	0	0	0	0	0	0	0	0	0.659105	0	0	0	0	0	0	0	0	0	0	0	0	0	0	0	0	0	0	0	0	0	0	0	0	0	0	0	0	0	0
Pr1_GAM_AN_0_1	1.37542	0	0.268794	0	0	0	0.745494	0	0	0	0	0	0	0	0	0	0	0	7.39009	0.381768	0.724357	0.233521	0	0	0	0	0	0	0	0	0	0	0	0	0	0	0	0	0	0.208584	0	0	0	0	0	0	0	0	0
Pr1_ISO-0001_AN_0_1	0.452587	0	0.453121	0	0	0	0	0	0	0	0	0	0	0	0	0	0	0	1.55012	0	0	0	0	0	0	0	0	0	0	0	0	0	0	0	0	0	0	0	0	0	0	0	0	0	0	0	0	0	0
Pr1_ISO-0002_AN_0_0	0.274436	0	0.482575	0	0	0	0	0	0	0	0	0	0	0	0	0	0	0	9.96859	0	0	0	0	0	0	0	0	0	0	0	0	0	0	0	0	0	0	0	0	0	0	0	0	0	0	0	0	0	0
Pr1_ISO-0003_AN_0_0	0.294785	0	0.447305	0	0	0	0.254917	0	0	0	0	0	0	0	0	0	0	0	9.53687	0	0	0	0	0	0	0	0	0	0	0	0	0	0	0	0	0	0	0	0	0	0	0	0	0	0	0	0	0	0
Pr1_ISO-0004_AN_0_0	0.294287	0	0.38376	0	0	0	0	0	0	0	0	0	0	0	0	0	0	0	9.98069	0	0	0	0	0	0	0	0	0	0	0	0	0	0	0	0	0	0	0	0	0	0	0	0	0	0	0	0	0	0
Pr1_ISO-0005_AN_0_0	0.264688	0	0.507434	0	0	0	0	0	0	0	0	0	0	0	0	0	0	0	5.03062	0	0	0	0	0	0	0	0	0	0	0	0	0	0	0	0	0	0	0	0	0	0	0	0	0	0	0	0	0	0
Pr1_ISO-0006_AN_0_0	0.194092	0	0.401018	0	0	0	0	0	0	0	0	0	0	0	0	0	0	0	9.97749	0	0	0	0	0	0	0	0	0	0	0	0	0	0	0	0	0	0	0	0	0	0	0	0	0	0	0	0	0	0
Pr1_ISO-0007_AN_0_1	0.792162	0	0.727216	0	0	0	0	0	0	0	0	0	0	0	0	0	0	0	2.05614	0	0.216798	0.277345	0	0	0	0	0	0	0	0	0	0	0	0	0	0	0	0	0	0.207404	0	0	0	0	0	0	0	0	0
Pr1_ISO-0008_AN_0_0	0.876096	0	0.19118	0	0	0.38236	0.505814	0	0.270369	0	0	0	0	0	0	0	0	0	5.61951	0	0.876096	1.93082	0	0	0	0	0	0	0	0	0	0	0	0	0	0.270369	0	0	0	0.270369	0	0	0	0.331133	0	0	0	0	0
Pr1_ISO-0009_AN_0_0	0.522947	0	0.174316	0	0	0.301923	0	0	4.83706	0	0	0	0	0	0	0	0	0	5.56719	0	4.8402	0.246519	0	0	0	0	0	0	0	0	0	0	0	0	0	0	0	0	0	0.301923	0	0	0	0	0	0	0	0	0
Pr1_ISO-0010_AN_0_0	0.802702	0	0.293105	0	0	0.414513	0	0	0	0	0	0	0	0	0	0	0	0	9.81355	0	0.207257	0.293105	0	0	0	0	0	0	0	0	0	0	0	0	0	0	0	0	0	0	0	0	0	0	0	0	0	0	0
Pr1_ISO-0011_AN_0_0	1.24515	0	0.470621	0	0	0	0	0	0	0	0	0	0	0	0	0	0	0	9.23125	0	2.65181	0.744117	0	0	0	0	0	0	0	0	0	0	0	0	0	0	0	0	0	0	0.941242	0	0	0	0	0	0	0	0
Pr1_ISO-0012_AN_0_0	0.59731	0	0.504819	0	0	0.319275	0	0	0	0	0	0	0	0	0	0	0	0	1.59638	0	0.504819	0.319275	0	0	0	0	0	0	0	0	0	0	0	0	0	0	0	0	0	0	0	0	0	0	0	0	0	0	0
Pr1_ISO-0013_AN_0_0	2.50982	0	0.209152	0	0	0	0	0	0.295786	0	0	0	0	0	0	0	0	0	5.58479	0	1.59285	0.362262	0	0	0	0	0	0	0	0	0	0	0	0	0	0	0	0	0	0.661396	2.43911	0	0	0	0	0	0	0	0
Pr1_ISO-0015_AN_0_0	0.790569	0	0.279508	0	0	0	0	0	0.279508	0	0	0	0	0	0	0	0	0	9.9196	0	0.395285	0.342327	0	0	0	0	0	0	0	0	0	0	0	0	0	0	0	0	0	0	0	0	0	0	0	0	0	0	0
Pr1_ISO-0016_AN_0_0	0.483293	0	0.249571	0	0	9.61741	0.124786	0	0	0	0	0	0	0	0	0	0	0	1.4712	0	0.466905	0.727619	0	0	0	0	0	0	0	0.305661	0	0	0	0	0	0	0	0	0	0	0	0	0	0	0	0	0	0	0
Pr1_ISO-0017_AN_0_0	1.89143	0	0.238298	0	0	0.291854	0	0	0.238298	0	0	0	0	0	0	0	0	0	5.83222	0	0.790345	0.291854	0.53285	0	0	0	0	0	0.412744	0	0	0	0	0	0.652606	0	0	0	0	4.15145	0.376782	0	0	0.238298	0	0	0	0	0
Pr1_ISO-0018_AN_0_0	0.341993	0	0.19745	0	0	0	0	0	0	0	0	0	0	0	0	0	0	0	9.93546	0	0.683986	0.279236	0	0	0	0	0	0	0	0	0	0	0	0	0	0	0	0	0	0	0	0	0	0	0	0	0	0	0
Pr1_ISO-0019_AN_0_0	1.08553	0	0.285075	0	0	0	0	0	0	0	0	0	0	0	0	0	0.403157	0	3.39706	0	1.89097	0.201578	0	0.349144	0	0	0	0	0	0	0	0	0	0	0	0	0	0	0	1.8802	0	0	0	0	0	0	0	0	0
Pr1_ISO-0020_AN_0_0	0.441081	0	0.197257	0	0	0.394515	0	0	0.278964	0	0	0	0	0	0	0	0	0	9.80749	0	0.521894	0.48318	0	0	0	0	0	0	0	0	0	0	0	0	0	0	0	0	0	0.557928	0	0	0	0	0	0	0	0	0
Pr1_ISO-0021_AN_0_0	0.369274	0	0.150756	0	0	0.301511	0	0	0.213201	0	0	0	0	0	0	0	0	0	0.92932	0	0.5	0.213201	0	0	0	0	0	0	0	0	0	0	0	0	0	0	0	0	0	0.213201	0	0	0	0	0	0	0	0	0
Pr1_ISO-0023_AN_0_0	1.13961	0	0.805823	0	0	0	0	0	0	0	0	0	0	0	0	0	0	0	9.1878	0	1.13961	0	0	0	0	0	0	0	0	0	0	0	0	0	0	0	0	0	0	2.27921	0	0	0	0	0	0	0	0	0
Pr1_ISO-0024_AN_0_0	0.689806	0	0.223803	0	0	0.316505	0	0	0.274101	0	0	0	0	0	0	0	0	0	4.21973	0	0.387638	1.87247	0	0	0	0	0	0	0	0.418697	0	0	0	0	0	0	0	0	0	0.866784	0	0	0	0	0	0	0	0	0
Pr1_ISO-0025_AN_0_0	0.474686	0	0.424572	0	0	0	0	0	0	0	0	0	0	0	0	0	0	0	0.949372	0	0.36769	0.561656	0	0	0	0	0	0	0	0	0	0	0	0	0	0	0	0	0	0	0	0	0	0	0	0	0	0	0
Pr1_ISO-0026_AN_0_0	0.657833	0	0.328917	0	0	0.328917	0	0	0.328917	0	0	0	0	0	0	0	0	0	1.36939	0	0.537118	0.3798	0	0	0	0	0	0	0	0	0	0	0	0	0	0	0	0	0	0.502428	0	0	0	0.1899	0	0	0	0	0
Pr1_ISO-0027_AN_0_0	0.452563	0	0.391931	0	0	0.226281	0	0	0	0	0	0	0	0	0	0	0	0	1.15381	0	0.554274	0.226281	0	0	0	0	0	0	0	0	0	0	0	0	0	0	0	0	0	0	0	0	0	0	0	0	0	0	0
Pr1_ISO-0028_AN_0_0	1.14281	0	0.243649	0	0	0.172286	0	1.14281	0.243649	0	0	0	0	0	0	0	0	0	1.69682	0	0.487298	8.27331	0	0	0	0	0	0	0	0	0	0	0	0	0	0	0	0	0	0.596816	0	0	0	0	0	0	0	0	0
Pr1_ISO-0029_AN_0_0	5	0	0	0	0	0	0	0	0	0	0	0	0	0	0	0	0	0	7.07107	0	0	0	0	0	0	0	0	0	0	0	0	0	0	0	0	0	0	0	0	0	0	0	0	0	0	0	0	0	0
Pr1_ISO-0030_AN_0_0	2.58199	0	0	0	0	0	0	0	0	0	0	0	0	0	0	0	0	0	5.7735	0	4.47214	2.58199	0	0	0	0	0	0	0	0	0	0	0	0	0	0	0	0	0	0	0	0	0	0	0	0	0	0	0
Pr1_ISO-0031_AN_0_0	0.32969	0	0.32969	0	0	0	0	0	0	0	0	0	0	0	0	0	0	0	1.13012	0	0.368605	0.164845	0	0	0	0	0	0	0	0	0	0	0	0	0	0	0	0	0	0.164845	0	0	0	0	0	0	0	0	0
Pr2_CTRL_0_stool_0_1	2.99996	0	0.184875	0	0	2.06212	1.9606	0	1.21637	0	0.562826	0	0	0	0	0.669523	0.564219	0	4.17153	1.03815	1.07785	0.320757	0	1.24267	0	0	0	0	0	0	0	0	1.14227	0	0	0	0.132843	0	2.9392	1.95208	0	0	0.393068	0	0	0	0	0	0
Pr2_GAM+10X_AN_0_0	1.14941	0	0	0	0	0	0.880769	0	0	0	0	0	0	0	0	0	0	0.595904	8.09543	0	0.459743	1.63944	0	0	0	0	0	0	0	0	0	0	0	0	0	0	0	0	0	1.21812	0	0	0	0.799746	0	0	0	0	0
Pr2_GAM+AA-HISTI_AN_0_0	1.01595	0	0.633255	0	0	0	0	0	0	0	0	0	0	0	0	0	0	0	8.44076	0	0.707824	0.535561	0	0.427126	0	0	0	0	0	0	0	0	0	0	0	0	0	0	1.04247	2.36596	0	0	0	0	0	0	0	0	0
Pr2_GAM+AA-TRPTO_AN_0_0	1.17549	0	0.452447	0	0	0.226224	0.391831	0	0	0	0	0	0	0	0	0	0	0	7.92105	0	0.846451	0.598531	0	0	0	0	0	0	0	0	0	0	0	0	0	0	0	0	0	3.97021	0	0	0	0	0	0	0	0	0
Pr2_GAM+AA-TYRO_AN_0_1	0.991952	0	0.258621	0	0	0.19435	0	0	0	0	0	0	0	0	0	0	0	1.3648	9.18783	0	0	0	0	0	0	0	0	0	0.415225	0	0	0	0	0	0	0	0	0	0	0	0	0	0	0	0	0	0	0	0
Pr2_GAM+Abx-CHLP_AN_0_1	2.20432	0	1.61653	0	0	0	0	0	0	0	0	0	0	0	0	0	0	0	8.34493	0	0	0	0	0	0	0	0	0	0	0	0	0	0	0	0	0	0	0	0	1.9761	0	0	0	0	0	0	0	0	0
Pr2_GAM+Abx-CIP_AN_0_0	0.946926	0	0.488911	0	0	0	0	0	0	0	0	0	0	0	0	0	0	0	9.0092	0	0	0	0	0	0	0	0	0	0	0	0	0	0	0	0	0	0	0	1.25082	0.901313	0	0	0	0	0	0	0	0	0
Pr2_GAM+Abx-CLIN_AN_0_1	1.55147	0	0.820381	0	0	0	0	0	0	0	0	0	0	0	0	0	0	0	9.27899	0	0	0	0	0	0	0	0	0	0	0	0	0	0	0	0	0	0	0	0	2.03138	0	0	0	1.76707	0	0	0	0	0
Pr2_GAM+Abx-CTX_AN_0_0	1.11722	0	0	0	0	0	0	0	0	0	0	0	0	0	0	0	0	0.929474	7.65612	0	0.437768	0	0	0	0	0	0	0	0	0	0	0	0	0	0	0	0	0	0.858548	5.07521	0	0	0	0.68068	0	0	0	0	0
Pr2_GAM+Abx-ERY_AN_0_0	0.548485	0	0	0	0	0	0	0	0	0	0	0	0	0	0	0	0	0	6.95314	0	0	0	0	0	0	0	0	0	0	0	0	0	0	0	0	0	0	0	0	0.958002	0	0	0	0	0	0	0	0	0
Pr2_GAM+Abx-GEN_AN_0_0	0.686479	0	0.416459	0	0	0	0.460853	0	0	0	0	0	0	0	0	0	0	0	9.23065	0	0.158547	0	0	0	0	0	0	0	0	0	0	0	0	0	0	0	0	0	0	2.68586	0	0	0	0	0	0	0	0	0
Pr2_GAM+Abx-IMIPM_AN_0_0	1.02276	0	0.481084	0	0	0	0	0	0	0	0	0	0	0	0	0	0	0	8.35913	0	0.480388	0	0	0.257076	0	0	0	0	0	0	0	0	0	0	0	0	0	0	0.661921	4.08304	0	0	0	0	0	0	0	0	0
Pr2_GAM+Abx-NICLO_AN_0_0	0.803085	0	0.59175	0	0	0	0	0	0	0	0	0	0	0	0	0	0	0	8.60464	0	0.560543	0.290306	0	0	0	0	0	0	0	0	0	0	0	0	0.549229	0	0	0	0.649061	3.51522	0	0	0	0.315364	0	0	0	0	0
Pr2_GAM+Abx-PIP_AN_0_0	1.18484	0	0	0	0	0	0	0	0	0	0	0	0	0	0	0	0	0	8.36347	0	0	0	0	0	0	0	0	0	0	0	0	0	0	0	0	0	0	0	0	4.39205	0	0	0	0	0	0	0	0	0
Pr2_GAM+Abx-SLMET_AN_0_0	0.986487	0	0.492108	0	0	0	0.515915	0	0	0	0	0	0	0	0	0	0	0.672681	8.56558	0	0.628719	0.206627	0	0.344192	0	0	0	0	0	0	0	0	0	0	0	0	0	0	0.460071	3.89078	0	0	0	0	0	0	0	0	0
Pr2_GAM+Abx-TET_AN_0_1	0.508824	0	0.341428	0	0	0	0.265308	0	0	0	0	0	0	0	0	0	0	0	7.7154	0	0.192655	0	0	0	0	0	0	0	0	0	0	0	0	0	0	0	0	0	0.497326	0	0	0	0	0	0	0	0	0	0
Pr2_GAM+Abx-VAN_AN_0_0	3.10087	0	0	0	0	0	0	0	1.96116	0	0	0	0	0	0	0	3.39683	0	4.59933	0	0	0	0	0	0	0	0	0	0	0	0	0	0	0	0	0	0	0	0	5	0	0	0	0	0	0	0	0	0
Pr2_GAM+Bile-CA_AN_0_0	1.09485	0	0	0	0	0	0	0	0	0	0	0	0	0	0	0	0	2.70202	7.16698	0	3.00755	1.91914	0	0	0	0	0	1.15335	1.89057	0	0	0	0	0	0	0	0	0	0	0	0	0	0	0.857494	0	0	0	0	0
Pr2_GAM+Bile-CDCA_AN_0_1	0.717386	0	0.546969	0	0	0	0	0	0	0	0	0	0	0	0	0	0	0	1.49343	0	0	1.68677	0	0	0	0	0	0	0	0	0	0	0	0	0	0	0	0	0	0	0	0	0	0	0	0	0	0	0
Pr2_GAM+Bile-GCA_AN_0_0	1.34105	0	0.604194	0	0	0	0	0	0	0	0	0	0	0	0	0	0	0.882472	5.00575	0	3.80291	2.49735	0	2.75334	0	0	0	1.41827	1.31165	0	0	0	0	0	0	0	0	0	0.862387	0.292054	0	0	0	1.91215	0	0	0	0	0
Pr2_GAM+Bile-LCA_AN_0_0	0.869545	0	0.478683	0	0	0	0	0	0	0	0	0	0	0	0	0	0	0	8.18766	0	1.45126	0	0	0	0	0	0	0	0	0	0	0	0	0	0	0	0	0	0	2.96918	0	0	0	2.37802	0	0	0	0	0
Pr2_GAM+Bile-TAURN_AN_0_0	0.802533	0	0	0	0	0	0	0	0	0	0	0	0	0	0	0	0	0	7.35821	0	1.27246	4.08289	0	0	0	0	0	0	0	0	0	0	0	0	0	0	0	0	0.622504	3.46458	0	0	0	0	0	0	0	0	0
Pr2_GAM+Bile-TCA_AN_0_0	0.652433	0	0	0	0	0	0	0	0	0	0	0	0	0	0	0	0	0	2.60438	0	2.38046	8.43369	0	0	0	0	0	1.00907	0.86663	0	0	0	0	0	0	0	0	0	0	0.291592	0	0	0	0	0	0	0	0	0
Pr2_GAM+CPD-CAFFE_AN_0_0	0.675224	0	0.301969	0	0	0.246557	0	0	2.88587	0	0	0	0	0	0	0	0	0	8.72233	0	0.427049	0.246557	0	0	0	0	0	0	0	0	0	0	0	0	0	0	0	0	0	2.09936	0	0	0	0	0	0	0	0	0
Pr2_GAM+CPD-CAPSI_AN_0_0	1.73763	0	0	0	0	0	0	0	0	0	0	0	0	0	0	0	0	0	7.83501	0	0.587291	0	0	0	0	0	0	0	0	0	0	0	0	0	0	0	0	0	0.774115	4.31612	0	0	0	0	0	0	0	0	0
Pr2_GAM+CPD-EtOH_AN_0_0	0.769737	0	0.362858	0	0	0.181429	0	0	4.09724	1.88546	0	0	0	0	0	0	0	0	0.850976	0	0.314244	0	0	2.10019	0	0	0	0	0	0	0	0	0	0	1.67269	0	0	0	0.362858	2.86864	0	0	0	1.53947	0	0	0	0	0
Pr2_GAM+CPD-FLUO_AN_0_1	1.13103	0	0.281176	0	0	0	0	0	0	0	0	0	0	0	0	0	0	0.611572	8.21526	0	0.567959	0.332476	0	0.259572	0	0	0	0	0	0	0	0	0	0	0	0	0	0	0.89994	3.97521	0	0	0	0	0	0	0	0	0
Pr2_GAM+CPD-NANOP_AN_0_1	0.880631	0	0.261684	0	0	0	0	0	0	0	0	0	0	0	0	0	0	0.541204	9.06662	0	0.441257	0.379049	0	0.381604	0	0	0	0	0	0	0	0	0	0	0	0	0	0	0	2.22874	0	0	0	1.12351	0	0	0	0	0
Pr2_GAM+CPD-NaCl_AN_0_0	4.08248	0	0	0	0	0	0	0	0	0	0	0	0	0	0	0	0	0	7.07107	0	0	0	0	0	0	0	0	0	0	0	0	0	0	0	0	0	0	0	0	0	0	0	0	0	0	0	0	0	0
Pr2_GAM+CPD-OXAL_AN_0_0	0.822677	0	0.499369	0	0	0	0.411448	0	0	0	0	0	0	0	0	0	0	0	8.84848	0	0.244879	0.277564	0	0.315367	0	0	0	0	0	0	0	0	0	0	0	0.160392	0	0	0.541348	2.36303	0	0	0	1.00276	0	0	0	0	0
Pr2_GAM+SCFA-ACTAT_AN_0_1	0.942341	0	0.416941	0	0	0	0	0	0	0	0	0	0	0	0	0	0	0.398475	7.9718	0	0.75806	0.209553	0	0.283906	0	0	0	0	0	0	0	0	0	0	0	0	0	0	0.252955	3.69225	0	0	0	1.66806	0	0	0	0	0
Pr2_GAM+SCFA-BUTY_AN_0_0	1.62036	0	0.6607	0	0	0	0	0	0	0	0	0	0	0	0	0	0	0	8.0577	0	0.493835	0	0	0.302638	0	0	0	0	0	0	0	0	0	0	0	0	0	0	0	3.81761	0	0	0	1.8606	0	0	0	0	0
Pr2_GAM+SCFA-FORMT_AN_0_0	0.898696	0	0.549464	0	0	0	0	0	0	0	0	0	0	0	0	0	0	0.639905	8.18623	0	0.948594	0	0	0.352452	0	0	0	0	0	0	0	0	0	0	0	0	0	0	0.399753	2.08772	0	0	0	3.13273	0	0	0	0	0
Pr2_GAM+SCFA-GLUTA_AN_0_1	1.27525	0	0.297139	0	0	0	0	0	0	0	0	0	0	0	0	0	0	0.492825	8.76277	0	0.502097	0.362419	0	0.138485	0	0	0	0	0	0	0	0	0	0	0	0.204087	0	0	0.279611	2.86113	0	0	0	0.919474	0	0	0	0	0
Pr2_GAM+SCFA-ISBUT_AN_0_0	0.976012	0	0.516588	0	0	0	0	0	0	0	0	0	0	0	0	0	0	0	7.25457	0	0	0.332694	0	0.348257	0	0	0	0	0	0	0	0	0	0	0	0	0	0	0	3.42798	0	0	0	1.02906	0	0	0	0	0
Pr2_GAM+SCFA-ISVAL_AN_0_0	2.00052	0	0.5299	0	0	0	0	0	0	0	0	0	0	0	0	0	0	0.382177	8.02933	0	0.453736	0.223562	0	0.553105	0	0	0	0	0	0	0	0	0	0	0	0	0	0	0.635595	3.92556	0	0	0	1.79215	0	0	0	0	0
Pr2_GAM+SCFA-LACT_AN_0_0	1.14072	0	0.401181	0	0	0	0.29001	0	0	0	0	0	0	0	0	0	0	0	7.52835	0	0.380597	0.298681	0	0	0	0	0	0	0	0	0	0	0	0	0	0	0	0	0.431395	4.02051	0	0	0	0	0	0	0	0	0
Pr2_GAM+SCFA-PROPI_AN_0_0	1.67886	0	0.561071	0	0	0	0	0	0	0	0	0	0	0	0	0	0	0	8.55497	0	0.366005	0.248962	0	0.444474	0	0	0	0	0	0	0	0	0	0	0	0	0	0	0.941352	2.82642	0	0	0	1.75096	0	0	0	0	0
Pr2_GAM+Sugar-INUL_AN_0_0	2.00222	0	0	0	0	0	0	0	0	0	0	0	0	0	0	0	0	0	8.25876	0	3.87511	0	0	0.303023	0	0	0	0	0	0	0	0	0	0	0	0	0	0	0	0.18129	0	0	0	0	0	0	0	0	0
Pr2_GAM+Sugar-MUCIN_AN_0_0	1.02959	0	0.287356	0	0	0.315431	0.438526	0	0	0	0	0	0	0	0	0	0	0	8.88984	0	0.397729	0	0	0	0	0	0	0	0	0	0	0	0	0	0	0	0	0	0	2.43909	0	0	0	0	0	0	0	0	0
Pr2_GAM+Sugar-PECT_AN_0_1	1.19336	0	0.256261	0	0	0	0	0	0	0	0	0	0	0	0	0	0	0	6.89142	0	5.2288	0	0	1.41124	0	0	0	0	0	0	0	0	0	0	0	0	0	0	0.414096	0.275807	0	0	0	0	0	0	0	0	0
Pr2_GAM+Sugar-XANTA_AN_0_0	1.5925	0	0.481614	0	0	0	0	0	0	0	0	0	0	0	0	0	0	0.829382	8.21822	0	0.171253	0.732393	0	0	0	0	0	0	0	0	0	0	0	0	0	0	0	0	0	2.46497	0	0	0	0	0	0	0	0	0
Pr2_GAM+Temp-30C_AN_0_0	0.961363	0	0.378645	0	0	0	0.469908	0	0	0	0	0	0	0	0	0	0	0.712333	8.68247	0	0	0	0	0	0	0	0	0	0	0	0	0	0	0	0	0	0	0	0	1.11929	0	0	0	0.919055	0	0	0	0	0
Pr2_GAM+Temp-42C_AN_0_1	1.19626	0	0.361981	0	0	0	0.472353	0	0	0	0	0	0	0	0	0	0	0	8.95218	0	0.334111	0.577016	0	0.697728	0	0	0	0	0	0	0	0	0	0	0	0	0	0	0.405593	2.59728	0	0	0	1.1044	0	0	0	0	0
Pr2_GAM+pH-4_AN_0_0	0.96831	0	0.352085	0	0	0	0.87294	0	0	0	0	0	0	0	0	0	0	0	9.48028	0	0.685233	0	0	0	0	0	0	0	0	0	0	0	0	0	0	0	0	0	0.764338	0	0	0	0	0.401893	0	0	0	0	0
Pr2_GAM+pH-5_AN_0_0	1.26601	0	0	0	0	0	0	0	0	0	0	0	0	0	0	0	0	0	7.22882	0	0.518871	0.45482	0	0.492986	0	0	0	0	0	0	0	0	0	0	0	0	0	0	0.825624	4.20607	0	0	0	3.02146	0	0	0	0	0
Pr2_GAM+pH-6_AN_0_1	1.29801	0	0.352839	0	0	0	0.252177	0	0	0	0	0	0	0	0	0	0	0.510219	8.68038	0	0.48927	0.466464	0	0.440046	0	0	0	0	0	0	0	0	0	0	0	0	0	0	0.542216	3.06475	0	0	0	1.3077	0	0	0	0	0
Pr2_GAM+pH-8_AN_0_0	1.56666	0	0	0	0	0	0	0	0	0	0	0	0	0	0	0	0	0.405809	7.5663	0	0.378978	0	0	0.6845	0	0	0	0	0	0	0	0	0	0	0	0.236286	0	0	0.895105	3.89408	0	0	0	2.95623	0	0	0	0	0
Pr2_GAM_AE_0_0	0.244532	0	0	0	0	0	0	0	0	0	0	0	0	0	9.88109	0	0	0	0.541135	0	0	0	0	0	0	0	0	0	0	0	0	0	0	0	0	0	0	0	0	0	0	0	0	0	0	0	0	0	0
Pr2_GAM_AN_0_0	0.928134	0	0.45179	0	0	0	0	0	0	0	0	0	0	0	0	0	0	0.603746	8.10915	0	0.378211	0.445943	0	0.374109	0	0	0	0	0	0	0	0	0	0	0	0	0	0	0.388782	4.13709	0	0	0	1.39127	0	0	0	0	0
Pr2_ISO-0001_AN_0_0	0.287866	0	0.518797	0	0	0	0	0	0	0	0	0	0	0	0	0	0	0	4.81939	0	0	0	0	0	0	0	0	0	0	0	0	0	0	0	0	0	0	0	0	0	0	0	0	0	0	0	0	0	0
Pr2_ISO-0002_AN_0_0	0.4802	0	0.366673	0	0	0	0	0	0	0	0	0	0	0	0	0	0	0	8.817	0	0	0	0	0	0	0	0	0	0	0	0	0	0	0	0	0	0	0	0	0	0	0	0	0	0	0	0	0	0
Pr2_ISO-0003_AN_0_0	0.883316	0	0	0	0	0.23008	0	0	0	0	0	0	0	0	0	0	0	0	8.29067	0	0	0	0	0	0	0	0	0	0	0	0	0	0	0	0	0	0	0	0	0	0	0	0	0	0	0	0	0	0
Pr2_ISO-0004_AN_0_0	0.474365	0	0.46464	0	0	0	0	0	0	0	0	0	0	0	0	0	0	0	8.29676	0	0	0	0	0	0	0	0	0	0	0	0	0	0	0	0	0	0	0	0	0	0	0	0	0	0	0	0	0	0
Pr2_ISO-0005_AN_0_0	0.3059	0	0.465426	0	0	0	0	0	0	0	0	0	0	0	0	0	0	0	7.79187	0	0	0	0	0	0	0	0	0	0	0	0	0	0	0	0	0	0	0	0	0	0	0	0	0	0	0	0	0	0
Pr2_ISO-0006_AN_0_0	0.670143	0	0.442603	0	0	0	0	0	0	0	0	0	0	0	0	0	0	0	8.21206	0	0	0	0	0	0	0	0	0	0	0	0	0	0	0	0	0	0	0	0	0	0	0	0	0	0	0	0	0	0
Pr2_ISO-0007_AN_0_1	1.32997	0	0.668062	0	0	0	0	0	0	0	0	0	0	0	0	0	0	0	9.78715	0	0	0.494605	0	0	0	0	0	0	0	0	0	0	0	0	0	0	0	0	0	0	0	0	0	0	0	0	0	0	0
Pr2_ISO-0008_AN_0_0	0.726369	0	0.375095	0	0	0.187548	0	0	0	0	0	0	0	0	0	0	0	0	2.74999	0	8.4563	0	0	0	0	0	0	0	0	0	0	0	0	0	0	0	0	0	0	0	0	0	0	0	0	0	0	0	0
Pr2_ISO-0009_AN_0_0	2.83981	0	0	0	0	0	0	0	2.19971	0	0	0	0	0	0	0	0	0	5.53581	0	0	0	0	0	0	0	0	0	0	0	0	0	0	0	0	0	0	0	0	1.79605	0	0	0	0	0	0	0	0	0
Pr2_ISO-0010_AN_0_0	0.664016	0	0.46953	0	0	0.419961	0	0	0	0	0	0	0	0	0	0	0	0.890871	9.59727	0	0.46953	0	0	0	0	0	0	0	0	0	0	0	0	0	0	0.20998	0	0	0	0.865771	0	0	0	0	0	0	0	0	0
Pr2_ISO-0011_AN_0_0	0.807438	0	0.387881	0	0	0	0	0	0	0	0	0	0	0	0	0	0	0	7.75438	0	4.89099	0.223943	0	0	0	0	0	0	0	0	0	0	0	0	0	0	0	0	0	0	0	0	0	0	0	0	0	0	0
Pr2_ISO-0012_AN_0_0	1.97753	0	0.747435	0	0	0	0	0	0	0	0	0	0	0	0	0	0	0	9.32049	0	1.1818	0	0	0	0	0	0	0	0	0	0	0	0	0	0	0	0	0	0	0	0	0	0	0	0	0	0	0	0
Pr2_ISO-0013_AN_0_0	0.485071	0	0.19803	0	0	0.442807	0	0	0.280056	0	0	0	0	0	0	0	0	0	6.63029	0	0.523937	0.280056	0	0	0	0	0	0	0	0	0	0	0	0	1.68034	0	0	0	0	5.42326	0	0	0	0	0	0	0	0	0
Pr2_ISO-0014_AN_0_0	0.775372	0	0.548271	0	0	0.316544	0	0	0	0	0	0	0	0	0	0	0	0	9.69474	0	0.387686	0.223831	0	0	0	0	0	0	0	0	0	0	0	0	0	0	0	0	0	0	0	0	0	0	0	0	0	0	0
Pr2_ISO-0015_AN_0_0	0.34765	0	0.269289	0	0	0.219873	0	0	0	0	0	0	0	0	0	0	0	0	9.9333	0	0.310948	0.219873	0	0	0	0	0	0	0	0	0	0	0	0	0	0	0	0	0	0	0	0	0	0	0	0	0	0	0
Pr2_ISO-0016_AN_0_0	1.77518	0	0.793884	0	0	1.44943	0	0.458349	0	0	0	0	0	0	0	0	0	0	8.01784	0	0.793884	0.458349	0	0	0	0	0	0	0	0	0	0	0	0	0	0	0	0	0	0	0	0	0	0	0	0	0	0	0
Pr2_ISO-0017_AN_0_0	3.24443	0	0	0	0	0	0	0	0	0	0	0	0	0	0	0	0	0	7.25476	0	5.12989	0	0	0	0	0	0	0	0	0	0	0	0	0	0	0	0	0	0	0	0	0	0	0	0	0	0	0	0
Pr2_ISO-0018_AN_0_0	0.504193	0	0	0	0	0	0	0	0	0	0	0	0	0	0	0	0	0	5.75973	0	0.356518	1.5844	0	0	0	0	0	0	0	0	0	0	0	0	0	0	0	0	0	0.356518	0	0	0	0	0	0	0	0	0
Pr2_ISO-0019_AN_0_0	2.73409	0	0.667491	0	0	0.471988	0	0	0.314658	0	0	0	0	0	0	0	0	0	7.39782	0	1.22878	0.222497	0.817506	0	0	0	0	0	0	0	0	0	0	0.930772	0	0.770752	0	0.157329	0	0.545004	1.15613	0	0	0	0	0	0	0	0
Pr2_ISO-0020_AN_0_0	0.698241	0	0.329154	0	0	0	0	0	0	0	0	0	0	0	0	0	0	0	0.901425	0	3.08774	0	0	0	0	0	0	0	0	0	0	0	0	0	0	0	0	0	0	0	0	0	0	0	0	0	0	0	0
Pr2_ISO-0021_AN_0_0	0.32693	0	0.206769	0	0	0.146208	0	0	0.206769	0	0	0	0	0	0	0	0	0	0.839899	0	0.386829	0.462349	0	0	0	0	0	0	0	0	0	0	0	0	0	0	0	0	0	0.32693	0	0	0	0	0	0	0	0	0
Pr2_ISO-0023_AN_0_0	5	0	0	0	0	0	0	0	0	0	0	0	0	0	0	0	0	0	0	0	5	0	0	0	0	0	0	0	0	0	0	0	0	0	0	0	0	0	0	0	0	0	0	0	0	0	0	0	0
Pr2_ISO-0024_AN_0_0	0.490881	0	0.633724	0	0	0.28341	0	0	0	0	0	0	0	0	0	0	0	0	8.85401	0	1.7699	0.400802	0	0	0	0	0	0	0	0	0	0	0	0	0	0	0	0	0	0	0	0	0	0	0	0	0	0	0
Pr2_ISO-0025_AN_0_0	0.44317	0	0.57213	0	0	0	0	0	0	0	0	0	0	0	0	0	0	0	0.867677	0	0.404557	0.809113	0	0	0	0	0	0	0	0	0	0	0	0	0	0	0	0	0	0.180923	0	0	0	0	0	0	0	0	0
Pr2_ISO-0026_AN_0_0	0.78326	0	0.78326	0	0	0	0	0	0	0	0	0	0	0	0	0	0	0	9.56091	0	0.78326	0	0	0	0	0	0	0	0	0	0	0	0	0	0	0	0	0	0	1.1077	0	0	0	0	0	0	0	0	0
Pr2_ISO-0027_AN_0_0	1.25261	0	0.560185	0	0	0.855697	0	0	0.646846	0	0	0	0	0	0	0	0	0	9.05585	0	1.07267	1.12037	0	0	0	0	0	0	0	0	0	0	0	0	0	0	0	0	0	1.07267	0	0	0	0	0	0	0	0	0
Pr2_ISO-0028_AN_0_0	0.748219	0	0.37411	0	0	0	0	0	0.37411	0	0	0	0	0	0	0	0	0	1.82318	0	0.529071	0.494901	0	0	0	0	0	0	0	0	0	0	0	0	0	0.187055	0	0	0	0.37411	0.647977	0	0	0	0	0	0	0	0
Pr2_ISO-0029_AN_0_0	0.418459	0	0.164133	0	0	0.164133	0	0	0.164133	0	0	0	0	0	0	0	0	0	2.01356	0	8.149	0.259517	0	0	0	0	0	0	0	0	0	0	0	0	0	0	0	0	0	0.259517	0	0	0	0	0	0	0	0	0
Pr2_ISO-0030_AN_0_0	1.52499	0	0.325128	0	0	0	0	0	0	0	0	0	0	0	0	0	0	0	8.6572	0	0.975384	0	0	0	0	0	0	0	0	0	0	0	0	0	0	0	0	0	0	0	0.919601	0	0	0	0	0	0	1.4172	0
Pr2_ISO-0032_AN_0_0	0.673981	0	0.509482	0	0	0.254741	0	0	0	0	0	0	0	0	0	0	0	0	9.78683	0	0.953153	0	0	0	0	0	0	0	0	0	0	0	0	0	0	0	0	0	0	0	0	0	0	0	0	0	0	0	0
Pr3_CTRL_0_stool_0_1	2.84369	0	0.213514	0	0	0.398217	2.76789	0	1.02266	0	0	0	0	0	0	0	0.707672	0	4.89993	0	1.32571	0.393737	0	1.24198	0	0	0	0	0	0	0	0.215877	0	0	0.456904	0	0	0	2.08267	1.44976	0	0	0.708763	0.580832	0	0	0	0	0
Pr3_GAM+10X_AN_0_0	1.51489	0	0	0	0	0	0.65325	0	0	0	0	0	0	0	0	0	0	0	5.8495	0	0.485896	1.43334	0	0.267757	0	0	0	0	0	0	0	0	0	0	0	0	0	0	0	0	0	0	0	1.20471	0	0	0	0	0
Pr3_GAM+AA-HISTI_AN_0_0	1.2032	0	0	0	0	0	0	0	0	0	0	0	0	0	0	0	0.515443	0	6.36873	0	0.865759	0.586693	0	0.375031	0	0	0	0	0	0.352535	0	0	0	0	0	0	0	0	0	3.98336	0	0	0	0	0	0	0	0	0
Pr3_GAM+AA-TRPTO_AN_0_0	2.26134	0	0.753778	0	0	0	0	0	1.066	0	0	0	0	0	0	0	0	0	7.46203	0	0.753778	0	0	0	0	0	0	0	0	0	0	0	0	0	1.50756	0	0	0	0	1.84637	0	0	0	0	0	0	0	0	0
Pr3_GAM+AA-TYRO_AN_0_0	1.31638	0	0	0	0	0	0	0	0	0	0	0	0	0	0	0	0	0	8.37141	0	0	0.529229	0	0	0	0	0	0	0	0	0	0	0	0	0	0	0	0	0	0.36158	0	0	0	0	0	0	0	0	0
Pr3_GAM+Abx-CHLP_AN_0_0	1.24045	0	2.30534	0	0	0	0	0	0	0	0	0	0	0	0	0	0	0	7.51634	0	3.60284	0.42788	0	0.885585	0	0	0	0	0	0	0	0	0	0	0	0	0	0	0	0	0	0	0	0	0	0	0	0	0
Pr3_GAM+Abx-CIP_AN_0_0	0.915647	0	0	0	0	0	0.413078	0	0	0	0	0	0	0	0	0	0	0	3.76729	0	0	0	0	1.57335	0	0	0	0	0	0	0	0	0	0	3.20564	0	0	0	0.68738	4.45425	0	0	0	0.794454	0	0	0	0	0
Pr3_GAM+Abx-CLIN_AN_0_0	1.79849	0	0	0	0	0	0.487188	0	0	0	0	0	0	0	0	0	0	0	9.26509	0	0	0	0	0	0	0	0	0	0	0	0	0	0	0	0	0	0	0	0	0	0	0	0	0	0	0	0	0	0
Pr3_GAM+Abx-CTX_AN_0_0	1.3904	0	0.240433	0	0	0	0.255133	0	0	0	0	0	0	0	0	0	0	0	7.71273	0	0.509644	0.403585	0	0.265013	0	0	0	0	0	0	0	0	0	0	0	0	0	0	0	2.34285	0	0	0	0.83059	0	0	0	0	0
Pr3_GAM+Abx-ERY_AN_0_0	0.860332	0	0	0	0	0	0.599009	0	0	0	0	0	0	0	0	0	0	0	8.47055	0	0	0	0	0	0	0	0	0	0	0	0	0	0	0	0	0	0	0	0	0	0	0	0	0	0	0	0	0	0
Pr3_GAM+Abx-GEN_AN_0_0	0.998189	0	0	0	0	0	0.201963	0	0	0	0	0	0	0	0	0	0	0	8.34337	0	0.364019	0.265165	0	0.164686	0	0	0	0	0	0	0	0	0	0	0	0	0	0	0.230222	4.40704	0	0	0	0	0	0	0	0	0
Pr3_GAM+Abx-IMIPM_AN_0_0	1.14936	0	0	0	0	0	0	0	0	0	0	0	0	0	0	0	0	0	7.46986	0	0.308152	0.678974	0	0	0	0	0	0	0	0	0	0	0	0	0	0	0	0	0	2.68761	0	0	0	0.769746	0	0	0	0	0
Pr3_GAM+Abx-NICLO_AN_0_0	1.42414	0	0	0	0	0	0	0	0	0	0	0	0	0	0	0	0	0	7.21031	0	0.386723	0.568963	0	0.285312	0	0	0	0	0	0	0	0	0	0	0	0	0	0	0	2.25354	0	0	0	1.03173	0	0	0	0	0
Pr3_GAM+Abx-PIP_AN_0_0	0.865157	0	0.481263	0	0	0	0.202499	0	0	0	0	0	0	0	0	0	0	0	7.57689	0	0.261783	0.536119	0	0	0	0	0	0	0	0	0	0	0	0	0	0	0	0	0	2.9306	0	0	0	0	0	0	0	0	0
Pr3_GAM+Abx-SLMET_AN_0_0	1.32877	0	0	0	0	0	0	0	0	0	0	0	0	0	0	0	0	0	6.48931	0	0	0.428912	0	0	0	0	0	0	0	0	0	0	0	0	0.59175	0	0	0	0	2.5034	0	0	0	0	0	0	0	0	0
Pr3_GAM+Abx-TET_AN_0_0	0.890474	0	0	0	0	0	0	0	0	0	0	0	0	0	0	0	0	0	7.11044	0	0	0	0	0	0	0	0	0	0	0	0	0	0	0	0	0	0	0	0	0	0	0	0	1.12269	0	0	0	0	0
Pr3_GAM+Abx-VAN_AN_0_0	0.947507	0	0.170177	0	0	0.240667	0	0	0	1.16668	0	0	0	0	0	0	0	0	0.798202	0	1.44901	0.294756	0	0.751483	0	0	0	0	0	0	0	0	0	0	0	0.977594	0	0.120334	0.294756	4.5409	0	0	0	0.170177	0	0	0	0	0
Pr3_GAM+Bile-CA_AN_0_0	5.53518	0	0	0	0	0	0	0	0	0	0	0	0	0	0	0	0	0	2.58847	0	2.53642	1.83716	0	0.780565	0	0	0	0	0.913008	0	0	0	0	0	0	0	0	0	0	0.630364	0	0	0	0	0	0	0	0	0
Pr3_GAM+Bile-CDCA_AN_0_0	0.594081	0	0	0	0	0	0	0	0	0	0	0	0	0	0	0	0	0	0.714981	0	0	0.897584	0	0	0	0	0	0	0	0	0	0	0	0	0	0	0	0	0	0	0	0	0	0	0	0	0	0	0
Pr3_GAM+Bile-DCA_AN_0_0	0.908673	0	0	0	0	0	0.386445	0	0	0	0	0	0	0	0	0	0	0	5.40049	0	0.785667	5.45712	0	0	0	0	0	0	0	0	0	0	0	0	0	0	0	0	0	1.73846	0	0	0	0.509294	0	0	0	0	0
Pr3_GAM+Bile-GCA_AN_0_0	6.05895	0	0	0	0	0	0	0	0	0	0	0	0	0	0	0	0	0	2.48744	0	1.5149	1.6392	0	0.595324	0	0	0	0	0	0	0	0	0	0	0	0	0	0	0	0	0	0	0	1.86488	0	0	0	0	0
Pr3_GAM+Bile-LCA_AN_0_0	2.26707	0	0	0	0	0	0	0	0	0	0	0	0	0	0	0	0	0	5.68946	0	1.02105	0.381882	0	0	0	0	0	0	0	0	0	0	0	0	0	0	0	0	0	1.9131	0	0	0	0.952956	0	0	0	0	0
Pr3_GAM+Bile-TAURN_AN_0_0	1.01655	0	0	0	0	0	0	0	0	0	0	0	0	0	0	0	0	0	5.05818	0	0	6.59389	0	0	0	0	0	0	0	0	0	0	0	0	0	0	0	0	0	3.23494	0	0	0	0.40917	0	0	0	0	0
Pr3_GAM+Bile-TCA_AN_0_0	3.53987	0	0	0	0	0	0	0	0	0	0	0	0	0	0	0	0	0	2.34674	0	1.56251	6.44802	0	0.373076	0	0	0	0	0	0	0	0	0	0	0	0	0	0	0	0	0	0	0	0.675694	0	0	0	0	0
Pr3_GAM+CPD-CAFFE_AN_0_0	1.95058	0	0.229084	0	0	0.458169	0	0	0	1.30598	0	0	0	0	0	0	0	0	1.45788	0	0.56114	0.323974	0	0	0	0	0	0	0	0	0	0	0	0	3.97777	0	0	0	0	5.04766	0	0	0	0.872327	0	0	0	0	0
Pr3_GAM+CPD-CAPSI_AN_0_0	1.52497	0	0	0	0	0	0	0	0	0	0	0	0	0	0	0	0	0	6.61354	0	0.619986	0.579974	0	0.449679	0	0	0	0	0	0	0	0	0	0	0	0	0	0	0	3.35119	0	0	0	1.2722	0	0	0	0	0
Pr3_GAM+CPD-EtOH_AN_0_0	0.639366	0	5.22611	0	0	0.319683	0.22605	0	0	0	0	0	0.4521	0	0	0	0	0	4.70651	0	0.39153	0.319683	0	0	0	0	0	0	0	0	0	0	0	0	0	0	0	0	0	0.22605	0	0	0	0	0	0	0	0	0
Pr3_GAM+CPD-FLUO_AN_0_0	1.37317	0	0.482521	0	0	0	0.328829	0	0	0	0	0	0	0	0	0	0	0	6.97847	0	0.521077	0.448588	0	0	0	0	0	0	0	0	0	0	0	0	0	0	0	0	0	3.02784	0	0	0	1.13624	0	0	0	0	0
Pr3_GAM+CPD-NANOP_AN_0_0	1.4658	0	0	0	0	0	0.38425	0	0	0	0	0	0	0	0	0	0	0	6.74805	0	0.315646	0.64416	0	0.50808	0	0	0	0	0	0	0	0	0	0	0	0	0	0	0	3.23564	0	0	0	1.54512	0	0	0	0	0
Pr3_GAM+CPD-NaCl_AN_0_0	0.420146	0	0.664309	0	0	0	0	0	0	0	0	0	0	0	0	0	0	0	1.22493	0	0.420146	0.420146	0	0	0	0	0	0	0	0	0	0	0	0	0	0	0	0	0	0	0	0	0	0	0	0	0	0	0
Pr3_GAM+CPD-OXAL_AN_0_0	1.71954	0	0	0	0	0	0.461859	0	0	0	0	0	0	0	0	0	0	0	7.53289	0	0.379083	0.668633	0	0.549754	0	0	0	0	0	0	0	0	0	0	0	0	0	0	0.486265	2.18582	0	0	0	1.16308	0	0	0	0	0
Pr3_GAM+CPD-UREA_AN_0_0	0.290947	0	0.167978	0	0	0.237557	0	0	0.650577	0	0	0	0	0	0	0	0	0	9.85504	0	0.375611	0.167978	0	0	0	0	0	0	0	0	0	0	0	0	0	0	0	0	0	0.375611	0	0	0	0.872841	0	0	0	0	0
Pr3_GAM+SCFA-ACTAT_AN_0_0	1.42123	0	0	0	0	0	0	0	0	0	0	0	0	0	0	0	0	0	6.46915	0	0.639613	0	0	0	0	0	0	0	0	0	0	0	0	0	0	0	0	0	0	4.38599	0	0	0	0.789524	0	0	0	0	0
Pr3_GAM+SCFA-BUTY_AN_0_0	1.53417	0	0	0	0	0	0	0	0	0	0	0	0	0	0	0	0	0	7.02012	0	0	0.66764	0	0	0	0	0	0	0	0	0	0	0	0	0	0	0	0	0	2.59124	0	0	0	0.700125	0	0	0	0	0
Pr3_GAM+SCFA-FORMT_AN_0_0	1.67794	0	0	0	0	0	0	0	0	0	0	0	0	0	0	0	0	0	6.87135	0	0.334623	0.736275	0	0	0	0	0	0	0	0	0	0	0	0	0	0	0	0	0	2.0135	0	0	0	0.373021	0	0	0	0	0
Pr3_GAM+SCFA-GLUTA_AN_0_0	1.47728	0	0	0	0	0	0	0	0	0	0	0	0	0	0	0	0	0	6.40526	0	0.266808	0.674273	0	0	0	0	0	0	0	0	0	0	0	0	1.07583	0	0	0	0	3.21246	0	0	0	0.814791	0	0	0	0	0
Pr3_GAM+SCFA-ISBUT_AN_0_0	1.39448	0	0	0	0	0	0.321991	0	0	0	0	0	0	0	0	0	0	0	6.53805	0	0.267283	0.795732	0	0	0	0	0	0	0	0	0	0	0	0	0	0	0	0	0.698824	2.88826	0	0	0	0.916004	0	0	0	0	0
Pr3_GAM+SCFA-ISVAL_AN_0_0	1.86226	0	0	0	0	0	0	0	0	0	0	0	0	0	0	0	0	0	6.57341	0	0.420344	0.725297	0	0	0	0	0	0	0	0	0	0	0	0	0	0	0	0	0	2.9821	0	0	0	0.691868	0	0	0	0	0
Pr3_GAM+SCFA-LACT_AN_0_0	1.61827	0	0	0	0	0	0	0	0	0	0	0	0	0	0	0	0	0	6.28881	0	0.357918	0.727196	0	0	0	0	0	0	0	0	0	0	0	0	0	0	0	0	0.349813	3.78913	0	0	0	0.751451	0	0	0	0	0
Pr3_GAM+SCFA-PROPI_AN_0_0	1.53977	0	0	0	0	0	0.250697	0	0	0	0	0	0	0	0	0	0	0	7.05679	0	0.349906	0.712973	0	0	0	0	0	0	0	0	0	0	0	0	0	0	0	0	0	3.22243	0	0	0	0.827205	0	0	0	0	0
Pr3_GAM+Sugar-INUL_AN_0_0	0.445342	0	0	0	0	0	0	0	0	0	0	0	0	0	0	0	0	0	4.86612	0	6.92809	0	0	0.391141	0	0	0	0	0	0	0	0	0	0	0	0	0	0	0	0	0	0	0	1.88213	0	0	0	0	0
Pr3_GAM+Sugar-MUCIN_AN_0_0	1.17498	0	0	0	0	0	0.390222	0	0	0	0	0	0	0	0	0	0	0	6.74998	0	0.288443	0.719576	0	0.376261	0	0	0	0	0	0	0	0	0	0	1.84719	0	0	0	0	3.07028	0	0	0	0.638265	0	0	0	0	0
Pr3_GAM+Sugar-PECT_AN_0_0	1.21726	0	0	0	0	0	0	0	0	0	0	0	0	0	0	0	0	0	3.13039	0	2.12258	0	0	0.178659	0	0	0	0	0	0	0	0	0	0	0	0	0	0	0	0	0	0	0	0	0	0	0	0	0
Pr3_GAM+Sugar-XANTA_AN_0_0	1.0257	0	0	0	0	0	0	0	0	0	0	0	0	0	0	0	0	0	5.64524	0	0	0.742187	0	0	0	0	0	0	0	0	0	0	0	0	2.16737	0	0	0	0.423237	2.47039	0	0	0	0.610871	0	0	0	0	0
Pr3_GAM+Temp-30C_AN_0_0	0.970282	0	0.243425	0	0	0	0	0	0	0	0	0	0	0	0	0	0	0	5.87695	0	0	0.420484	0	0	0	0	0	0	0	0	0	0	0	0	0	0	0	0	0	2.6026	0	0	0	0.415395	0	0	0	0	0
Pr3_GAM+Temp-42C_AN_0_1	1.60851	0	0.406966	0	0	0	0	0	0	0	0	0	0	0	0	0	0	0	8.20774	0	0.286324	0.471403	0	0.285551	0	0	0	0	0	0	0	0	0	0	0	0	0	0	0	2.45806	0	0	0	0.467672	0	0	0	0	0
Pr3_GAM+pH-4_AN_0_0	1.04675	0	0.38589	0	0	0	0.626464	0	0	0	0	0	0	0	0	0	0	0	7.40591	0	0.477583	0.579435	0	0.378855	0	0	0	0	0	0	0	0	0	0	0	0	0	0	0	1.92754	0	0	0	1.361	0	0	0	0	0
Pr3_GAM+pH-5_AN_0_0	1.61854	0	0	0	0	0	0	0	0	0	0	0	0	0	0	0	0	0	7.5484	0	0.83477	0.609666	0	0.400934	0	0	0	0	0	0	0	0	0	0	0	0	0	0	0	2.71809	0	0	0	0.930689	0	0	0	0	0
Pr3_GAM+pH-6_AN_0_0	1.94922	0	0	0	0	0	0.371095	0	0	0	0	0	0	0	0	0	0	0	6.69983	0	0.453934	0.653519	0	0	0	0	0	0	0	0	0	0	0	0	0	0	0	0	0	3.16986	0	0	0	1.51651	0	0	0	0	0
Pr3_GAM+pH-8_AN_0_0	1.65307	0	0	0	0	0	0.29251	0	0	0	0	0	0	0	0	0	0	0	7.58445	0	0.442788	0.663832	0	0.260262	0	0	0	0	0	0	0	0	0	0	0	0	0	0	0	1.89533	0	0	0	1.53408	0	0	0	0	0
Pr3_GAM_AE_0_0	0.364489	0	0	0	0	0	0	0	0	0	0	0	0	0	0	0	0	0	0.739953	0	0	0	0	0	0	0	0	0	0	0	0	0	0	0	0	0	0	0	0	0	0	0	0	0	0	0	0	0	0
Pr3_GAM_AN_0_0	1.49143	0	0	0	0	0	0.503167	0	0	0	0	0	0	0	0	0	0	0	7.1534	0	0.689945	0.521049	0	0.425802	0	0	0	0	0	0	0	0	0	0	0	0	0	0	0	2.81296	0	0	0	1.95281	0	0	0	0	0
Pr3_ISO-0001_AN_0_1	0.788115	0	0.453528	0	0	0	0	0	0	0	0	0	0	0	0	0	0	0	6.8761	0	0	0	0	1.15587	0	0	0	0	0	0	0	0	0	1.61071	0	0	0	0	0	0	0	0	0	0	0	0	0	0	0
Pr3_ISO-0002_AN_0_0	0.536686	0	0.407867	0	0	0	0	0	0	0	0	0	0	0	0	0	0	0	7.44398	0	0	0	0	0	0	0	0	0	0	0	0	0	0	0	0	0	0	0	0.402851	0	0	0	0	0	0	0	0	0	0
Pr3_ISO-0003_AN_0_0	0.447233	0	0	0	0	0	2.02357	0	0	0	0	0	0	0	0	0	0	0	7.64044	0	0	0	0	0	0	0	0	0	0	0	0	0	0	0	0	0	0	0	0	0	0	0	0	0	0	0	0	0	0
Pr3_ISO-0004_AN_0_0	1.49167	0	0.537067	0	0	0	0	0	0	0	0	0	0	0	0	0	0	0	9.7974	0	0	0	0	0	0	0	0	0	0	0	0	0	0	0	0	0	0	0	0	0	0	0	0	0	0	0	0	0	0
Pr3_ISO-0005_AN_0_0	1.18452	0	0.400143	0	0	0	1.25704	0	0	0	0	0	0	0	0	0	0	0	9.37395	0	0	0	0	0	0	0	0	0	0	0	0	0	0	0	0	0	0	0	0	0	0	0	0	0	0	0	0	0	0
Pr3_ISO-0006_AN_0_0	0.723823	0	0.449183	0	0	0	0	0	0	0	0	0	0	0	0	0	0	0	8.14512	0	0	0	0	0	0	0	0	0	0	0	0	0	0	0	0	0	0	0	0	0	0	0	0	0	0	0	0	0	0
Pr3_ISO-0007_AN_0_1	1.1904	0	0	0	0	0	0	0	0	0	0	0	0	0	0	0	0	0	9.56142	0	0	0	0	0	0	0	0	0	0	0	0	0	0	0	0	0	0	0	0	0	0	0	0	0	0	0	0	0	0
Pr3_ISO-0008_AN_0_0	1.01228	0	0.491029	0	0	0.34721	0	0	0	0	0	0	0	0	0	0	2.31618	0	6.56033	0	2.50376	0.245514	0	0.245514	0	0	0	0	0	0	0	0	0	0	0	0	0	0	0	0.245514	0	0	0	0	0	0	0	0	0
Pr3_ISO-0009_AN_0_0	3.49215	0	0	0	0	0	0	0	0	0	0	0	0	0	0	0	0	0	9.23936	0	0	0	0	0	0	0	0	0	0	0	0	0	0	0	0	0	0	0	0	0	0	0	0	0	0	0	0	0	0
Pr3_ISO-0010_AN_0_0	0.913239	0	0.164023	0	0	0.231963	0	0	0	0.956408	0	0	0	0	0	0	0	0	0.970371	0	1.28106	0.284095	0	0.65609	0	0	0	0	0	0	0	0	0	0	0	1.15982	0	0	0	4.42557	0	0	0	0.231963	0	0	0	0	0
Pr3_ISO-0011_AN_0_0	0.521395	0	0.144609	0	0	0.289218	0	0	0	0	0	0	0	0	0	0	0	0	1.04279	0	0.409016	0.354218	0	0	0	0.925949	0	0	0	0	0	0	0	0	0	0	0	0	0	0.354218	0	0	0	0	0	0	0	0	0
Pr3_ISO-0013_AN_0_0	0.898027	0	0.480015	0	0	0.339422	0	0	0	0	0	0	0	0	0	0	0.480015	0	9.56424	0	0.480015	0	0	0	0	0	0	0	0	0	0	0	0	0	0	0	0	0	0	0.678844	0	0	0	0	0	0	0	0	0
Pr3_ISO-0014_AN_0_0	2.26213	0	0.148039	0	0	0.181309	0	0	0.181309	0	0	0	0	0	0	0	0	0	1.32823	0	8.99022	0.234069	0	0	0	0	0	0	0	0	0	0	0	0	0	0	0	0	0	0.234069	1.17035	0	0	0	0	0	0	0	0.181309
Pr3_ISO-0015_AN_0_0	0.528475	0	0.215749	0	0	0.124563	0	0	0	0	0	0	0	0	0	0	0	0	2.29006	0	0.393902	0.373689	0	0	0	0	0	0	0	0	0	0	0	0	0	0	0	0	0	0.278531	0	0	0	0	0	0	0	0	0
Pr3_ISO-0016_AN_0_0	0.510477	0	0.180481	0	0	0.255238	0	0	0	0	0	0	0	0	0	0	0	0	9.75431	0	1.22408	0.360961	0	0	0	0	0	0	0	0	0	0	0	0	0	0	0	0	0	0.312602	0	0	0	0	0	0	0	0	0
Pr3_ISO-0017_AN_0_0	1.80702	0	0	0	0	0	0	0	0	0	0	0	0	0	0	0	0.638877	0	8.32993	0	2.21313	0	0	0	0	0	0	0	0	0	0	0	0	0	0	0	0	0	0	0.903508	0	0	0	0	0	0	0	0	0
Pr3_ISO-0018_AN_0_0	0.499625	0	0.499625	0	0	0	0	0	0	0	0	0	0	0	0	0	0	0	6.19616	0	0.446879	0.223439	0	0	0	0	0	0	0	0	0	0	0	0	0	0	0	0	0	0.706577	0	0	0	0	0	0	0	0	0
Pr3_ISO-0019_AN_0_0	0.74471	0	0.416305	0	0	0	0	0	0.263295	0	0	0	0	0	0	0	0.588745	0	5.90215	0	5.4439	0.263295	0	0.263295	0	0	0	0	0	0	0	0	0	0	0	0	0	0	0	0.45604	0	0	0	0	0	0	0	0	0
Pr3_ISO-0020_AN_0_0	2.88506	0	0	0	0	0.296521	0.296521	0	2.15191	0	0	0	0	0	0	0	2.11759	0	5.96001	0	0.296521	0.171197	0	0	0	0	0	0	0	0	0	0	0	0	0.726326	0	0	0	0	4.94993	0.452944	0	0	0	0	0	0	0	0
Pr3_ISO-0021_AN_0_0	0.270691	0	0.0957036	0	0	9.82816	0	0	0.165764	0	0	0	0	0	0	0	0.0957036	0	1.60429	0	0.287111	0.165764	0	0	0	0	0	0	0	0	0	0	0	0	0	0	0	0	0	0.214	0	0	0	0	0	0	0	0	0
Pr3_ISO-0023_AN_0_0	2.70827	0	0.227273	0	0	0.160706	0	0	0	0	0	0	0	0	0	0	0.753778	0	1.70075	0	2.04545	5.58092	0	0	0	0	0	0	0.508197	2.11376	0	0	0	0	0	0	0	0	0	0	0	0	0	0	0	0	0	0	0
Pr3_ISO-0024_AN_0_0	0.81325	0	0.20998	0	0	0.20998	0.20998	0	0.296957	0	0	0	0	0	0	0	0	0	5.19038	0	0.46953	0.363696	0	0	0	0	0	0	0	0	0	0	0	0	0	0	0	0	0	2.61423	0	0	0	0	0	0	0	0	0
Pr3_ISO-0025_AN_0_0	4.47214	0	0	0	0	0	0	0	0	0	0	0	0	0	0	0	0	0	0	0	4.47214	0	0	0	0	0	0	0	0	0	0	0	0	0	0	0	0	0	0	0	0	0	0	0	0	0	0	0	0
Pr3_ISO-0026_AN_0_0	0.922139	0	0.412393	0	0	0	0	0	0	0	0	0	0	0	0	0	0	0	9.88454	0	0.412393	0.291606	0	0	0	0	0	0	0	0	0	0	0	0	0	0	0	0	0	0	0	0	0	0	0	0	0	0	0
Pr3_ISO-0027_AN_0_0	0.498755	0	0.557625	0	0	0	0	0	0	0	0	0	0	0	0	0	0	0	1.43256	0	0.431934	0.431934	0	0	0	0	0	0	0	0	0	0	0	0	0	0	0	0	0	0	0	0	0	0	0	0	0	0	0
Pr3_ISO-0028_AN_0_0	0.615717	0	0.205239	0	0	0.324511	0	0	0.251365	0	0	0	0	0	0	0	0	0	1.19674	0	0.502731	0.767934	0	0	0	0	0	0	0	0	0	0	0	0	0	0	0	0	0	0.355484	0	0	0	0.145126	0	0	0	0	0
Pr3_ISO-0029_AN_0_0	5.7735	0	0	0	0	0	0	0	0	0	0	0	0	0	0	0	0	0	5.7735	0	0	0	0	0	0	0	0	0	0	0	0	0	0	0	0	0	0	0	0	0	0	0	0	0	0	0	0	0	0
Pr3_ISO-0030_AN_0_0	2.61968	0	0	0	0	0	0	0	0	0	0	0	0	0	0	0	0	0	6.49283	0	0	0	0	0	0	0	0	0	0	0	0	0	0	0	0	0	0	0	0	2.97044	0	0	0	0	0	0	0	0	0
Pr3_ISO-0031_AN_0_0	0.458892	0	0.429254	0	0	0	0	0	0	0	0	0	0	0	0	0	0	0	0.932014	0	1.52197	0.162243	0	0	0	0	0	0	0	0	0	0	0	0	0	0	0	0	0	0	0	0	0	0	0	0	0	0	0
Pr5_CTRL_0_stool_0_1	2.36953	0.466659	0.231783	0	0	0	2.67883	0	0.734112	0	0.214949	0	0	0	0	0	0.330207	0.415916	3.79879	1.59595	2.6111	0.491497	0	1.34074	0	0	0	0	0	0	0	0	0	0	0	0	0.144008	0	3.13342	1.58884	0.318999	0.287405	0	0.586662	0	0	0	0	0
Pr5_GAM+10X_AN_0_0	0.881217	0	0.471928	0	0	0	1.01752	0	0	0	0	0	0	0	0	0	0	0	5.98418	0	0	0.447798	0	0	0	0	0	0	0	0	0	0	0	0	0	0	0	0	0	0	0	0	0	0	0	0	0	0	0
Pr5_GAM+AA-HISTI_AN_0_0	1.09117	0	0	0	0	0	0	0	0	0	0	0	0	0	0	0	0	0	7.43628	0	0	0	0	0	0	0	0	0	0	0	0	0	0	0	0	0	0	0	0	0	0	0	0	0	0	0	0	0	0
Pr5_GAM+AA-TRPTO_AN_0_0	1.74673	0	0.352892	0	0	0.249533	0.789091	0	0	0	0	0	0	0	0	0	0	0	7.30922	0	1.51785	0.557972	0	0	0	0	0	0	0	0	0	0	0	0	0	0	0	0	0	0.933665	0	0.99813	0	0.432203	0	0	0	0	0
Pr5_GAM+AA-TYRO_AN_0_0	0.646208	0	0	0	0	0	0.480991	0	0	0	0	0	0	0	0	0	0	0	6.24351	0	0	0.280973	0	0	0	0	0	0	0	0	0	0	0	0	0	0	0	0	0	0	0	0	0	0	0	0	0	0	0
Pr5_GAM+Abx-CIP_AN_0_0	0.303543	0	0.312674	0	0	0	0	0	0	0	0	0	0	0	0	0	0	0	9.87194	0	0	0	0	0	0	0	0	0	0	0	0	0	0	0	0	0	0	0	0	0	0	0	0	0	0	0	0	0	0
Pr5_GAM+Abx-CLIN_AN_0_0	0.281462	0	0	0	0	0	0	0	0	0	0	0	0	0	0	0	0	9.96013	0.624536	0	0	0.280344	0	0	0	0	0	0	0	0	0	0	0	0	0	0	0	0	0	0	0	0	0	0	0	0	0	0	0
Pr5_GAM+Abx-CTX_AN_0_0	0.854628	0	0	0	0	0	0.307044	0	0	0	0	0	0	0	0	0	0	0	6.73913	0	0	0.392972	0	0	0	0	0	0	0	0	0	0	0	0	0	0	0	0	0	0	0	0	0	0	0	0	0	0	0
Pr5_GAM+Abx-ERY_AN_0_0	0.749992	0	0	0	0	0	0	0	0	0	0	0	0	0	0	0	0	0	4.73366	0	0	0	0	0	0	0	0	0	0	0	0	0	0	0	0	0	0	0	0	0	0	0	0	0	0	0	0	0	0
Pr5_GAM+Abx-GEN_AN_0_0	0.656067	0	0.425107	0	0	0	0.359141	0	0	0	0	0	0	0	0	0	0	0	9.4685	0	0	0	0	0	0	0	0	0	0	0	0	0	0	0	0	0	0	0	0.942778	0	0	0	0	0	0	0	0	0	0
Pr5_GAM+Abx-IMIPM_AN_0_0	1.0179	0	0	0	0	0	0	0	0	0	0	0	0	0	0	0	0	0	8.05398	0	0	0	0	0	0	0	0	0	0	0	0	0	0	0	0	0	0	0	0.899284	0	0	0	0	0	0	0	0	0	0
Pr5_GAM+Abx-NICLO_AN_0_0	1.08401	0	0	0	0	0	0	0	0	0	0	0	0	0	0	0	0	0	7.13618	0	0	0	0	0	0	0	0	0	0	0	0	0	0	0	0	0	0	0	0	0	0	0	0	0	0	0	0	0	0
Pr5_GAM+Abx-PIP_AN_0_0	0.646433	0	0	0	0	0	0	0	0	0	0	0	0	0	0	0	0	0	7.00127	0	0	0	0	0	0	0	0	0	0	0	0	0	0	0	0	0	0	0	0	0	0	0	0	0	0	0	0	0	0
Pr5_GAM+Abx-SLMET_AN_0_0	1.38557	0	0	0	0	0	0	0	0	0	0	0	0	0	0	0	0	0	6.10064	0	0	0	0	0	0	0	0	0	0	0	0	0	0	0	0	0	0	0	0	0	0	0	0	0	0	0	0	0	0
Pr5_GAM+Abx-TET_AN_0_0	0.359312	0	0	0	0	0	1.38324	0	0	0	0	0	0	0	0	0	0	0	9.01871	0	0.220181	0	0	0	0	0	0	0	0	0	0	0	0	0	0	0	0	0	0	0	0	0	0	0	0	0	0	0	0
Pr5_GAM+Abx-VAN_AN_0_0	0.5029	0	0.449807	0	0	0	0	0	0	0	0	0	0	0	0	0	0	2.84483	6.81796	0	0.318062	1.78512	0	0	0	0	0	0	0	0	0	0	0	0	0	0	0	0	0	0	0	0	0	0	0	0	0	0	0
Pr5_GAM+Bile-CA_AN_0_0	1.12392	0	0	0	0	0	0	0	0	0	0	0	0	0	0	0	0	0	2.42275	0	0	0	0	0	0	0	0	0	0	0	0	0	0	0	0	0	0	0	0	0	0	0	0	0	0	0	0	0	0
Pr5_GAM+Bile-CDCA_AN_0_0	0.242535	0	0	0	0	0	0	0	0	0	0	0	0	0	0	0	0	0	0.439963	0	0	0	0	0	0	0	0	0	0	0	0	0	0	0	0	0	0	0	0	0	0	0	0	0	0	0	0	0	0
Pr5_GAM+Bile-DCA_AN_0_0	0.585596	0	0.729105	0	0	0	0	0	0	0	0	0	0	0	0	0	0	0	1.38606	0	0	0.886937	0	0	0	0	0	0	0	0	0	0	0	0	0	0	0	0	0	0	0	0	0	0	0	0	0	0	0
Pr5_GAM+Bile-GCA_AN_0_0	1.1183	0	0	0	0	0	0	0	0	0	0	0	0	0	0	0	0	0	2.85286	0	0	0.698512	0	0.537521	0	0	0	0	0	0	0	0	0	0	0	0	0	0	1.20055	0	0	0	0	0	0	0	0	0	0
Pr5_GAM+Bile-LCA_AN_0_0	0.674921	0	0.422595	0	0	0	0	0	0	0	0	0	0	0	0	0	0	0	4.19258	0	0	0	0	0	0	0	0	0	0	0	0	0	0	0	0	0	0	0	0	0	0	0	0	0	0	0	0	0	0
Pr5_GAM+Bile-TAURN_AN_0_0	0.659463	0	0	0	0	0	0	0	0	0	0	0	0.567072	0	0	0	0	0	5.87831	0	0	3.17176	0	0	0	0	0	0	0	0	0	0	0	0	0	0	0	0	0	0.256543	0	0	0	0	0	0	0	0	0
Pr5_GAM+Bile-TCA_AN_0_0	0.563017	0	0.800688	0	0	0	0	0	0	0	0	0	0	0	0	0	0	0	2.74345	0	0	2.88696	0	0	0	0	0	0	0	0	0	0	0	0	0	0	0	0	0	0	0	0	0	0	0	0	0	0	0
Pr5_GAM+CPD-CAFFE_AN_0_0	0.987971	0	0.220917	0	0	0.220917	0	0	0	0	0	0.698601	0	0	0	0	0	0	7.77929	0	0.962955	0.220917	0	0	0	0	0	0	0	0	0	0	0	0	0	0	0	0	0	0.493985	0.732699	0.382639	0	1.24969	0	0	0	0	0
Pr5_GAM+CPD-CAPSI_AN_0_0	0.782911	0	0	0	0	0	0	0	0	0	0	0	0	0	0	0	0	0	7.52217	0	0	0	0	0	0	0	0	0	0	0	0	0	0	0	0	0	0	0	0	0.880878	0	0	0	0	0	0	0	0	0
Pr5_GAM+CPD-EtOH_AN_0_0	0.44397	0	0.18125	0	0	0.18125	0	0	1.94369	0	0	0	0	0	0	0	2.6203	0	8.07325	0	2.29265	0.44397	0	0	0	0	0	0	0	0	0	0	0	0	0	0	0	0	0	0.3625	0	0	0	0	0	0	0	0	0
Pr5_GAM+CPD-FLUO_AN_0_0	0.380433	0	0	0	0	0	0	0	0	0	0	0	0	0	0	0	0	0	8.51182	0	0.227671	0.267205	0	0	0	0	0	0	0	0	0	0	0	0	0	0	0	0	0.701009	0	0	0	0	0	0	0	0	0	0
Pr5_GAM+CPD-NANOP_AN_0_0	0.59271	0	0	0	0	0	0	0	0	0	0	0	0	0	0	0	0	0	7.13693	0	0	0.265537	0	0	0	0	0	0	0	0	0	0	0	0	0	0	0	0	0.843969	0	0	0	0	0	0	0	0	0	0
Pr5_GAM+CPD-NaCl_AN_0_0	0.429311	0	0.458952	0	0	0.229476	0	0	0	0	0	0	3.01392	0	0	0	0	0	2.03316	0	0.458952	0.162264	0	0	0	0	0	0	0	0	0	0	0	0	0	0	0	0	0	0.162264	0	0	0	0	0	0.707293	0	0	0
Pr5_GAM+CPD-OXAL_AN_0_0	1.02372	0	0	0	0	0.31275	0	0	0	0	0	0	0	0	0	0	0	0	8.04641	0	0	0.322459	0	0	0	0	0	0	0	0	0	0	0	0	0	0	0	0	1.43017	0	0	0	0	0.500223	0	0	0	0	0
Pr5_GAM+CPD-UREA_AN_0_0	0.955325	0	0.361079	0	0.255321	0	1.19756	0	0	0	0	0	0	0	0	0	0	0	7.02018	0	2.22584	0.255321	0	0	0	0	0	0	0	0	0	0	0	0	0	0	0	0	0	0.722158	0	0	0	0	0	0	0	0	0
Pr5_GAM+SCFA-ACTAT_AN_0_0	0.877501	0	0	0	0	0	0	0	0	0	0	0	0	0	0	0	0	0	8.13172	0	0	0	0	0	0	0	0	0	0	0	0	0	0	0	0	0	0	0	0	0	0	0	0	0	0	0	0	0	0
Pr5_GAM+SCFA-BUTY_AN_0_0	0.653806	0	0	0	0	0	0	0	0	0	0	0	0	0	0	0	0	0	8.51347	0	0.24253	0.272861	0	0	0	0	0	0	0	0	0	0	0	0	0	0	0	0	0.871631	0.403411	0	0	0	0	0	0	0	0	0
Pr5_GAM+SCFA-FORMT_AN_0_0	0.853392	0	0	0	0	0	0	0	0	0	0	0	0	0	0	0	0	0	8.0691	0	0	0.347043	0	0	0	0	0	0	0	0	0	0	0	0	0	0	0	0	0	0	0	0	0	0	0	0	0	0	0
Pr5_GAM+SCFA-GLUTA_AN_0_0	0.778247	0	0	0	0	0	0	0	0	0	0	0	0	0	0	0	0	0	8.03018	0	0	0	0	0	0	0	0	0	0	0	0	0	0	0	0	0	0	0	0	0	0	0	0	0	0	0	0	0	0
Pr5_GAM+SCFA-ISBUT_AN_0_0	0.774366	0	0	0	0	0	0	0	0	0	0	0	0	0	0	0	0	0	8.27328	0	0	0	0	0	0	0	0	0	0	0	0	0	0	0	0	0	0	0	0.941573	0	0	0	0	0	0	0	0	0	0
Pr5_GAM+SCFA-ISVAL_AN_0_0	0.801696	0	0.219485	0	0	0	0	0	0	0	0	0	0	0	0	0	0	0	7.70446	0	0	0.356732	0	0	0	0	0	0	0	0	0	0	0	0	0	0	0	0	0	0	0	0	0	0	0	0	0	0	0
Pr5_GAM+SCFA-LACT_AN_0_0	1.174	0	0.521665	0	0	0	0	0	0	0	0	0	0	0	0	0	0	0	7.27468	0	0	0.218597	0	0	0	0	0	0	0	0	0	0	0	0	0	0	0	0	0	0	0	0	0	0	0	0	0	0	0
Pr5_GAM+SCFA-PROPI_AN_0_0	0.737722	0	0	0	0	0	0	0	0	0	0	0	0	0	0	0	0	0	7.52906	0	0	0	0	0	0	0	0	0	0	0	0	0	0	0	0	0	0	0	1.06777	0	0	0	0	0	0	0	0	0	0
Pr5_GAM+Sugar-INUL_AN_0_0	0.542592	0	0.418089	0	0	0	0	0	0	0	0	0	0	0	0	0	0	0	9.38396	0	1.44874	0	0	0	0	0	0	0	0	0	0	0	0	0	0	0	0	0	0	0	0	0	0	0	0	0	0	0	0
Pr5_GAM+Sugar-MUCIN_AN_0_0	0.752351	0	0.507419	0	0	0	0.94182	0	0	0	0	0	0	0	0	0	0	0	7.30193	0	0	0.30332	0	0	0	0	0	0	0	0	0	0	0	0	0	0	0	0	0.59781	0	0	0	0	0	0	0	0	0	0
Pr5_GAM+Sugar-PECT_AN_0_0	0.513692	0	0	0	0	0	0	0	0	0	0	0	0	0	0	0	0	0	8.00913	0	0	0	0	0	0	0	0	0	0	0	0	0	0	0	0	0	0	0	0	0	0	0	0	0	0	0	0	0	0
Pr5_GAM+Sugar-XANTA_AN_0_0	0.589576	0	0	0	0	0	0	0	0	0	0	0	0	0	0	0	0	0	7.84602	0	0	0	0	0	0	0	0	0	0	0	0	0	0	0	0	0	0	0	0	0	0	0	0	0	0	0	0	0	0
Pr5_GAM+Temp-30C_AN_0_1	0.575635	0	0.397703	0	0	0	0.545765	0	0	0	0	0	0	0	0	0	0	0	5.36848	0	0	0.246929	0	0	0	0	0	0	0	0	0	0	0	0	0	0	0	0	0	0	0	0	0	0	0	0	0	0	0
Pr5_GAM+Temp-42C_AN_0_0	1.19158	0	0.486972	0	0	0	0	0	0	0	0	0	0	0	0	0	0	0	7.70464	0	0	0.548796	0	0	0	0	0	0	0	0	0	0	0	0	0	0	0	0	0	0	0	0	0	0	0	0	0	0	0
Pr5_GAM+pH-4_AN_0_0	0.709567	0	0	0	0	0	0	0	0	0	0	0	0	0	0	0	0	0	7.58875	0	0	0	0	0	0	0	0	0	0	0	0	0	0	0	0	0	0	0	0	0	0	0	0	0	0	0	0	0	0
Pr5_GAM+pH-5_AN_0_0	0.888926	0	0	0	0	0	0	0	0	0	0	0	0	0	0	0	0	0	7.77578	0	0	0	0	0	0	0	0	0	0	0	0	0	0	0	0	0	0	0	0	0	0	0	0	0	0	0	0	0	0
Pr5_GAM+pH-6_AN_0_0	0.944625	0	0	0	0	0	0	0	0	0	0	0	0	0	0	0	0	0	7.85223	0	0	0.388169	0	0	0	0	0	0	0	0	0	0	0	0	0	0	0	0	0	0	0	0	0	0	0	0	0	0	0
Pr5_GAM+pH-8_AN_0_0	1.02761	0	0.434919	0	0	0	0.185708	0	0	0	0	0	0	0	0	0	0	0	8.15022	0	0	0.366261	0	0	0	0	0	0	0	0	0	0	0	0	0	0	0	0	0.628781	0	0	0	0	0	0	0	0	0	0
Pr5_GAM_AE_0_0	0.330608	0	0.60795	0	0	0	0	0	0	0	0	0	0	0	0	0	0	0	0.989443	0	0.233503	0	0	0	0.692978	0	0	0	0	0	0	0	0	0	0	0	0	0	0	0	0	0	0	0	0	0	0	0	0
Pr5_GAM_AN_0_1	0.674787	0	0.311414	0	0	0	0.255064	0	0	0	0	0	0.327312	0	0	0	0	0	7.55169	0	0	0.267098	0	0	0	0	0	0	0	0	0	0	0	0	0	0	0	0	0	0	0	0.34699	0	0.272126	0	0	0	0	0
Pr5_ISO-0001_AN_0_1	0.780092	0	0.455475	0	0	0	0	0	0	0	0	0	0	0	0	0	0	0	9.2591	0	0	0	0	0	0	0	0	0	0	0	0	0	0	0	0	0	0	0	0	0.193234	0	0	0	0	0	0	0	0	0
Pr5_ISO-0002_AN_0_1	0.224939	0	0.232938	0	0	0	0	0	0	0	0	0	0	0	0	0	0	0	5.52833	0	0	0	0	0	0	0	0	0	0	0	0	0	0	0	0	0	0	0	0	0	0	0	0	0	0	0	0	0	0
Pr5_ISO-0003_AN_0_0	0.330152	0	0.504702	0	0	0	0	0	0	0	0	0	0	0	0	0	0	0	9.95798	0	0	0	0	0	0	0	0	0	0	0	0	0	0	0	0	0	0	0	0	0	0	0	0	0	0	0	0	0	0
Pr5_ISO-0004_AN_0_0	0.517864	0	0.461405	0	0	0	0	0	0	0	0	0	0	0	0	0	0	0	9.78543	1.84501	0	0	0	0	0	0	0	0	0	0	0	0	0	0	0	0	0	0	0	0	0	0	0	0	0	0	0	0	0
Pr5_ISO-0005_AN_0_1	1.2302	0	0.301272	0	0	0	0	0	0	0	0	0	0	0	0	0	0	0	9.88141	0	0	0	0	0	0	0	0	0	0	0	0	0	0	0	0	0	0	0	0	0	0	0	0	0	0	0	0	0	0
Pr5_ISO-0006_AN_0_0	0.680102	0	0	0	0	0	0	0	0	0	0	0	0	0	0	0	0	0	4.24229	0	0	0	0	0	0	0	0	0	0	0	0	0	0	0	0	0	0	0	0	0	0	0	0	0	0	0	0	0	0
Pr5_ISO-0007_AN_0_0	0.31979	0	0.60183	0	0	0	0	0	0	0	0	0	0	0	0	0	0	1.75962	9.79001	0	0	0	0	0	0	0	0	0	0	0	0	0	0	0	0	0	0	0	0	0	0	0	0	0	0	0	0	0	0
Pr5_ISO-0008_AN_0_0	1.98514	0	0.388075	0	0	0.224055	0	0	0	0	0	0	0	0	0	0	0	0	6.98356	0	4.95208	0	0	0	0	0	0	0	0	0	0	0	0	0	0	0	0	0	0	0.158431	1.82023	0	0	1.88792	0	0	0	0	0
Pr5_ISO-0009_AN_0_0	1.20877	0	0.418731	0	0	0	0	0	0	0	0	0	0	0	0	0	0	0	7.1716	0	5.32958	0.418731	0	0	0	0	0	0	0	0	0	0	0	0	0	0	0	0	0	0.241755	1.05378	0	0	1.67493	0	0	0	0	0
Pr5_ISO-0010_AN_0_0	0.599281	0	0.282504	0	0	0.19976	0	0	0	0	0	0	0	0	0	0	0	0	9.28832	0	0.489311	0.19976	0	0	0	0	0	0	0	0	0	0	0	0	1.01858	0	0	0	1.2151	0.915417	0	0	0	0	0	0	0	0	0
Pr5_ISO-0011_AN_0_0	3.12804	0	0.374766	0	0	0.305995	0	0	0	0	0	0	0	0	0	0	0	0	6.77349	0	5.24226	0.305995	0	0	0	0	0	0	0	0	0	0	0	0	0	0	0	0	0	0.216371	3.40054	0	0	0	0	0	0	0	0
Pr5_ISO-0012_AN_0_0	0.461593	0	0.376889	0	0	0.188445	0	0	0	0	0	0	1.09881	0	0	0	0	0	1.22126	0	0.326396	0.188445	0	0	0	0	0	0	0	0	0	0	0	0	0	0	0	0	0	0	0	0	0	0	0	0	0	0	0
Pr5_ISO-0013_AN_0_0	0.663098	0	0.354441	0	0	0.250627	0	0	0	0	0	0	0	0	0	0	0	0	9.09884	0	0.56042	0.354441	0	0.354441	0	0	0	0	0	0	0	0	0	0	0	0	0	0	0.792553	0.250627	0.434099	0	0	1.27795	0	0	0	0	0
Pr5_ISO-0014_AN_0_0	0.631194	0	0.446322	0	0	0	0	0	0	0	0	0	0	0	0	0	0	0	9.80893	0	0.446322	0	0	0	0	0	0	0	0	0	0	0	0	0	0	0	0	0	0	0	0	0	0	0	0	0	0	0	0
Pr5_ISO-0015_AN_0_0	1.49738	0	0.229688	0	0	0.363168	1.52358	0	0.324828	0	0	0	0	0	0	0	0	0	5.31518	0	0.974483	0.397831	0	0	0	0	0	0	0	0	0	0	0	0	0	0	0	0	0	0.397831	0	0	0	0	0	0	0	0	0
Pr5_ISO-0016_AN_0_0	1.64399	0	0	0	0	0	0	0	0	0	0	0	0	0	0	0	0	0	9.06433	0	1.27343	0.735215	0	0	0	0	0	0	0	0	0	0	0	0	0	0	0	0	0	1.47043	0	0	0	0	0	0	0	0	0
Pr5_ISO-0017_AN_0_0	0.993633	0	0.325243	0	0	0.187779	0	0	0	0	0	0	0	0	0	0	0	0	9.56936	0	0.459963	0.563337	0	0	0	0	0	0	0	0	0	0	0	0	0	0	0	0	0	0.187779	0.650485	0	0	0	0	0	0	0	0
Pr5_ISO-0018_AN_0_0	0.611736	0	0.407824	0	0	0.203912	0	0	0	0	0	0	0	0	0	0	0	0	9.78564	0	0.57675	0	0	0	0	0	0	0	0	0	0	0	0	0	0	0	0	0	1.1535	0.203912	0	0	0	0	0	0	0	0	0
Pr5_ISO-0019_AN_0_0	0.870388	0	0.389249	0	0	0	0	0	0	0	0	0	2.58199	0	0	0	0	0	5.99242	0	1.23091	0.389249	0	0	0	0	0	0	0	0	0	0	0	0	0	0	0	0	0	0	0	0	0	0	0	0	0	0	0
Pr5_ISO-0020_AN_0_0	1.43373	0	0.450182	0	0	0.240632	0	0	0	0	0	0	0	0	0	0	0	0	3.08629	0	2.85735	0	0	0	0	0	0	0	0	0	0	0	0	0	0	0	0	0	0	0.170153	1.63205	0	0	0	0	0	0	0	0
Pr5_ISO-0021_AN_0_0	0.474676	0	0.202403	0	0	0.247892	0	0	0	0	0	0	0	0	0	0	0	0	3.88276	0	0.474676	1.01201	0	0	0	0	0	0	0	0	0	0	0	0	0	0	0	0	0	0.378661	0	0	0	0	0	0	0	0	0
Pr5_ISO-0023_AN_0_0	0.869018	0	0.434509	0	0	0.434509	0	0	0.434509	0	0	0	0	0	0	0	0	0	3.66124	0	0.869018	5.62629	0	0	0	0	0	0	0	0	0	0	0	0	0	0	0	0	0.560949	0	0	0	0	0	0	0	0	0	0
Pr5_ISO-0024_AN_0_0	0.818317	0	0.578638	0	0	0.472456	0	0	0	0	0	0	0	0	0	0	0	0	4.36862	0	0.334077	0.578638	0	0	0	0	0	0	0	0	0	0	0	0	0	0	0	0	0	0	0	0	0	0	0	0	0	0	0
Pr5_ISO-0025_AN_0_0	0.52778	0	0.215465	0	0	0	0	0	0.215465	0	0	0	0	0	0	0	0	0	9.90437	0	0.481795	0.215465	0	0	0	0	0	0	0	0	0	0	0	0	0	0	0	0	0	0.52778	0	0	0	0	0	0	0	0	0
Pr5_ISO-0026_AN_0_0	0.462943	0	0.292791	0	0	0.292791	0	0	0.207034	0	0	0	0	0	0	0	0	0	9.53483	0.686656	0.462943	0	0	0	0	0	0	0	0	0	0	0	0	0	0	0	0	0	2.40552	0	0	0	0	0	0	0	0	0	0
Pr5_ISO-0027_AN_0_0	0.581238	0	0.410997	0	0	0.290619	0	0	0	0	0	0	0	0	0	0	0	0	3.57119	0	0.503367	0.581238	0	0	0	0	0	0	0	0	0	0	0	0	0	0	0	0	0	0	0	0	0	0	0	0	0	0	0
Pr5_ISO-0028_AN_0_0	1.07211	0	0.608919	0	0	0.272317	0.544634	0	0	0	0	0	0	0	0	0	0	0	8.62862	0	1.00056	0.430571	0	0	0	0	0	0	0	0	0	0	0	0	0	0	0	0	0	0.333519	0	0.272317	0	0.192557	0	0	0	0	0
Pr5_ISO-0029_AN_0_0	0.322749	0	0.322749	0	0	0.228218	0	0	0	0	0	0	0	0	0	0	0	0	9.92157	0	0.456435	0	0	0	0	0	0	0	0	0	0	0	0	0	0	0	0	0	0	0	0	0	0	0	0	0	0	0	0
Pr5_ISO-0030_AN_0_0	0.951959	0	0.443853	0	0	0.198497	0	0	0	0	0	0	0	0	0	0	0	0	4.06313	0	1.10519	0.198497	0	0	0	0	0	0	0	0	0	0	0	0	0	0	0	0	0	0	0	0	0	0	0	0	0	0	0
Pr6_CTRL_0_stool_0_1	3.57328	0	0.235142	0.308504	0	1.24189	0.771459	0	0.204567	0	1.73873	0	0	0	0	0	1.06152	0.657273	2.23687	0	0.499553	0.205837	0	1.13648	0	0	0	0	0	0	0.647483	0	0.291719	0	0	0	0.151175	0	4.05085	1.90274	0	0.438727	0	0.813257	0	0	0	0	0
Pr6_GAM+10X_AN_0_0	0.970729	0	0	0	0	0	0	0	0	0	0	0	0	0	0	0	0	0	5.03537	0	0	1.01475	0	0	0	0	0	0	0	0	0	0	0	0	0	0	0	0	1.24331	0	0	0	0	0	0	0	0	0	0
Pr6_GAM+AA-HISTI_AN_0_0	0.750578	0	0	0	0	0	0	0.525943	0	0	0	0	0	0	0	0	0	0	6.68923	0	0.183159	1.06534	0	0	0	0	0	0	0	0	0	0	0	0	0	0	0	0	0	0	0	0	0	0	0	0	0	0	0
Pr6_GAM+AA-TRPTO_AN_0_0	1.12066	0	0.686264	0	0	0	0	0	0	0	0	0	0	0	0	0	0	0	6.25216	0	1.63363	0.792429	0	0	0	0	0	0	0	0	0	0	0	0	0	0	0	0	0	0.560332	0	0	0	0	0	0	0	0	0
Pr6_GAM+AA-TYRO_AN_0_0	1.45065	0	0	0	0	0	0	0	0	0	0	0	0	0	0	0	0	0	7.55812	0	0	0.603987	0	0	0	0	0	0	0	0	0	0	0	0	0	0	0	0	0	0	0	0	0	0	0	0	0	0	0
Pr6_GAM+Abx-CHLP_AN_0_0	0.444895	0	0	0	0	0	9.85112	0	0	0	0	0	0	0	0	0	0	0	1.39325	0	0	0.624962	0	0	0	0	0	0	0	0	0	0	0	0	0	0	0	0	0	0	0	0	0	0.38529	0	0	0	0	0
Pr6_GAM+Abx-CIP_AN_0_0	0.304575	0	0.275666	0	0	0.716787	2.96699	0.866819	0	0	0	0	0	0	0	0	0	0	6.6863	0	0	0	0	0	0	0	0	0	0	0	0	0	0	0	0	0	0	0	3.71393	0.290836	0	0	0	0	0	0	0	0	0
Pr6_GAM+Abx-CLIN_AN_0_0	0.181496	0	0	0	0	0.194191	0	0	0	0	0	0	0	0	0	0	0	0	9.85621	0	0.223627	0.215129	0	0	0	0	0	0	0	0	0	0	0	0	0	0	0	0	0	0	0	0	0	0	0	0	0	0	0
Pr6_GAM+Abx-CTX_AN_0_0	0.893921	0	0	0	0	0	0	0	0	0	0	0	0	0	0	0	0	0	6.57405	0	0	1.34873	0	0	0	0	0	0	0	0	0	0	0	0	0	0	0	0	0	0	0	0	0	0	0	0	0	0	0
Pr6_GAM+Abx-ERY_AN_0_0	0.546385	0	0	0	0	0	0	0	0	0	0	0	0	0	0	0	0	0	7.42754	0	0	0	0	0	0	0	0	0	0	0	0	0	0	0	0	0	0	0	0	0	0	0	0	0	0	0	0	0	0
Pr6_GAM+Abx-GEN_AN_0_0	1.30437	0	2.02949	0	0	0	0	0	0	0	0	0	0	0	0	0	0	0	9.27883	0	0	0	0	0	0	0	0	0	0	0	0	0	0	0	0	0	0	0	0	0	0	0	0	0	0	0	0	0	0
Pr6_GAM+Abx-IMIPM_AN_0_0	0.755943	0	0	0	0	0	0	0	0	0	0	0	0	0	0	0	0	0	6.33582	0	0	1.62742	0	0	0	0	0	0	0	0	0	0	0	0	0	0	0	0	0	0	0	0	0	0	0	0	0	0	0
Pr6_GAM+Abx-NICLO_AN_0_0	0.841104	0	0.221041	0	0	0	0	0	0	0	0	0	0	0	0	0	0	0	6.4933	0	0	2.13915	0	0	0	0	0	0	0	0	0	0	0	0	0	0	0	0	0	0	0	0	0	0.245691	0	0	0	0	0
Pr6_GAM+Abx-PIP_AN_0_0	0.863555	0	0	0	0	0	0	0	0	0	0	0	0	0	0	0	0	0	6.19593	0	0	1.0606	0	0	0	0	0	0	0	0	0	0	0	0	0	0	0	0	0	0	0	0	0	0	0	0	0	0	0
Pr6_GAM+Abx-SLMET_AN_0_0	0.656272	0	0	0	0	0	0	0	0	0	0	0	0	0	0	0	0	0	5.95369	0	0	1.2601	0	0	0	0	0	0	0	0	0	0	0	0	0	0	0	0	0	0	0	0	0	0	0	0	0	0	0
Pr6_GAM+Abx-TET_AN_0_0	0.958683	0	0	0	0	0	0.636134	0	0	0	0	0	0	0	0	0	0	0	7.9504	0	0	0	0	0	0	0	0	0	0	0	0	0	0	0	0	0	0	0	0	0	0	0	0	0	0	0	0	0	0
Pr6_GAM+Abx-VAN_AN_0_0	0.847579	0	0.169516	0	0	0.239732	0	0	0.169516	0	0	0	0	0	0	0	0	0	9.35107	0	0.698932	0.239732	0	0	0	0	0	0	0	0	0	0	0	0	0	0	0	0	0	0.29361	0	0	0	0	0	0	0	0	0
Pr6_GAM+Bile-CA_AN_0_0	0.309084	0	0	0	0	0	0	0	0	0	0	0	0	0	0	0	0	0	1.53162	0	0	3.90859	0	0	0	0	0	0	0	0	0	0	0	0	0	0	0	0	0	0	0	0	0	0	0	0	0	0	0
Pr6_GAM+Bile-CDCA_AN_0_0	0.684502	0	0.277776	0	0	0	0	0	0	0	0	0	0	0	0	0	0	0	2.25871	0	0.412085	7.48438	0	0	0	0	0	0	0	0	0	0	0	0	0	0	0	0	0	0	0	0	0	0	0	0	0	0	0
Pr6_GAM+Bile-DCA_AN_0_0	0.683815	0	0	0	0	0	0	0	0	0	0	0	0	0	0	0	0	0	2.79756	0	0.260434	7.47079	0	0	0	0	0	0	0	0	0	0	0	0	0	0	0	0	0	1.17445	0	0	0	0	0	0	0	0	0
Pr6_GAM+Bile-GCA_AN_0_0	0.946588	0	0	0	0	0	0	0	0	0	0	0	0	0	0	0	0	0	2.41369	0	0.376357	3.10674	0	0	0	0	0	0	0	0	0	0	0	0	0	0	0	0	0	0.442058	0	0	0	0	0	0	0	0	0
Pr6_GAM+Bile-LCA_AN_0_0	0.82282	0	0	0	0	0	0	0	0	0	0	0	0	0	0	0	0	0	4.79641	0	0	1.00163	0	0	0	0	0	0	0	0	0	0	0	0	0	0	0	0	0	0	0	0	0	0	0	0	0	0	0
Pr6_GAM+Bile-TAURN_AN_0_0	0.447952	0	0	0	0	0.23139	0	0	0	0	0	0	0	0	0	0	0	0	3.87627	0	0.243728	7.04961	0	0	0	0	0	0	0	0	0	0	0	0	0	0	0	0	0	0	0	0	0	0	0	0	0	0	0
Pr6_GAM+Bile-TCA_AN_0_0	0.455796	0	0	0	0	0	0	0	0	0	0	0	0	0	0	0	0	0	1.12729	0	0.361269	5.7678	0	0	0	0	0	0	0	0	0	0	0	0	0	0	0	0	0	0	0	0	0	0	0	0	0	0	0
Pr6_GAM+CPD-CAPSI_AN_0_0	1.18251	0	0	0	0	0	0	0	0	0	0	0	0	0	0	0	0	0	5.06653	0	0	1.70014	0	0	0	0	0	0	0	0	0	0	0	0	0	0	0	0	0	0	0	0	0	0	0	0	0	0	0
Pr6_GAM+CPD-EtOH_AN_0_0	0.232307	0	0.232307	0	0	0	0	0	0	0	0	0	0	0	0	0	0	0	9.96486	0	0.232307	0.232307	0	0	0	0	0	0	0	0	0	0	0	0	0	0	0	0	0	0	0	0	0	0	0	0	0	0	0
Pr6_GAM+CPD-FLUO_AN_0_0	1.32218	0	0	0	0	0	0	0	0	0	0	0	0	0	0	0	0	0	7.42926	0	0	1.20297	0	0	0	0	0	0	0	0	0	0	0	0	0	0	0	0	0	0.463203	0	0	0	0	0	0	0	0	0
Pr6_GAM+CPD-NANOP_AN_0_0	1.15627	0	0	0	0	0	0	0	0	0	0	0	0	0	0	0	0	0	7.04984	0	0	1.57626	0	0	0	0	0	0	0	0	0	0	0	0	0	0	0	0	0	0	0	0	0	0	0	0	0	0	0
Pr6_GAM+CPD-NaCl_AN_0_0	0.417101	0	0	0	0	0.263798	0	0	0	0	0	0	0	0	0	0	0	0	9.40469	0	0.373067	0.323085	0	0	0	0	0	0	0	0	0	0	0	0	0	0	0	0	0	0.323085	0	0	0	0	0	0	0	0	0
Pr6_GAM+CPD-OXAL_AN_0_0	0.827419	0	0	0	0	0	0	0	0	0	0	0	0	0	0	0	0	0	7.38204	0	0	1.06219	0	0	0	0	0	0	0	0	0	0	0	0	0	0	0	0	0	0	0	0	0	0	0	0	0	0	0
Pr6_GAM+CPD-UREA_AN_0_0	0.427569	0	0.331194	0	0	0.270418	0	0	0	0	0	0	0	0	0	0	0	0	6.49567	0	0.468379	0.331194	0	0	0	0	0	0	0	0	0	0	0	0	0	0	0	0	0	0.427569	0	0	0	0	0	0	0	0	0
Pr6_GAM+SCFA-ACTAT_AN_0_0	0.880678	0	0	0	0	0	0	0	0	0	0	0	0	0	0	0	0	0	6.76285	0	0	1.4725	0	0	0	0	0	0	0	0	0	0	0	0	0	0	0	0	0	0	0	0	0	0	0	0	0	0	0
Pr6_GAM+SCFA-BUTY_AN_0_0	0.87347	0	0.451398	0	0	0	0	0	0	0	0	0	0	0	0	0	0	0	6.35508	0	0	1.4983	0	0	0	0	0	0	0	0	0	0	0	0	0	0	0	0	0.531614	0.655968	0	0	0	0	0	0	0	0	0
Pr6_GAM+SCFA-FORMT_AN_0_0	0.956226	0	0	0	0	0	0.21814	0	0	0	0	0	0	0	0	0	0	0	7.08426	0	0	2.33702	0	0	0	0	0	0	0	0	0	0	0	0	0	0	0	0	0	0	0	0	0	0	0	0	0	0	0
Pr6_GAM+SCFA-GLUTA_AN_0_0	1.12245	0	0	0	0	0	0	0	0	0	0	0	0	0	0	0	0	0	6.82241	0	0	1.72802	0	0	0	0	0	0	0	0	0	0	0	0	0	0	0	0	0	0	0	0	0	0	0	0	0	0	0
Pr6_GAM+SCFA-ISBUT_AN_0_0	1.08756	0	0	0	0	0	0	0	0	0	0	0	0	0	0	0	0	0	7.64495	0	0	1.8017	0	0	0	0	0	0	0	0	0	0	0	0	0	0	0	0	0	0	0	0	0	0	0	0	0	0	0
Pr6_GAM+SCFA-ISVAL_AN_0_0	0.69931	0	0	0	0	0.286327	0	0	0	0	0	0	0	0	0	0	0	0	6.6715	0	0.213259	1.99363	0	0	0	0	0	0	0	0	0	0	0	0	0	0	0	0	0	0.211177	0	0	0	0.182003	0	0	0	0	0
Pr6_GAM+SCFA-LACT_AN_0_0	0.831049	0	0	0	0	0	0	0	0	0	0	0	0	0	0	0	0	0	5.97863	0	0	1.69447	0	0	0	0	0	0	0	0	0	0	0	0	0	0	0	0	0	0	0	0	0	0	0	0	0	0	0
Pr6_GAM+SCFA-PROPI_AN_0_0	1.02613	0	0	0	0	0	0	0	0	0	0	0	0	0	0	0	0	0	7.06423	0	0	2.10432	0	0	0	0	0	0	0	0	0	0	0	0	0	0	0	0	0	0	0	0	0	0.247246	0	0	0	0	0
Pr6_GAM+Sugar-INUL_AN_0_0	0.959348	0	0	0	0	0	0	0	0	0	0	0	0	0	0	0	0	0	8.35359	0	0.440207	0	0	0	0	0	0	0	0	0	0	0	0	0	0	0	0	0	0	0	0	0	0	0	0	0	0	0	0
Pr6_GAM+Sugar-MUCIN_AN_0_0	0.715011	0	0	0	0	0.233942	0.741414	0	0	0	0	0	0	0	0	0	0	0	6.38056	0	0.258672	0.677751	0	0	0	0	0	0	0	0	0	0	0	0	0	0	0	0	0	0	0	0	0	0	0	0	0	0	0
Pr6_GAM+Sugar-PECT_AN_0_0	0.635785	0	0	0	0	0	0	0	0	0	0	0	0	0	0	0	0	0	7.6686	0	0	0.275061	0	0	0	0	0	0	0	0	0	0	0	0	0	0	0	0	0	0	0	0	0	0	0	0	0	0	0
Pr6_GAM+Sugar-XANTA_AN_0_0	0.589295	0	0	0	0	0	0	0	0	0	0	0	0	0	0	0	0	0	5.82557	0	0	0.93115	0	0	0	0	0	0	0	0	0	0	0	0	0	0	0	0	0.833841	0.491024	0	0	0	0	0	0	0	0	0
Pr6_GAM+Temp-30C_AN_0_0	0.627422	0	0.400227	0	0	0	0	0	0	0	0	0	0	0	0	0	0	0	3.26896	0	0	0.552153	0	0	0	0	0	0	0	0	0	0	0	0	0	0	0	0	0	0	0	0	0	0	0	0	0	0	0
Pr6_GAM+Temp-42C_AN_0_1	0.502993	0	0.271962	0	0	0	0.151821	0	0	0	0	0	0	0	0	0	0	0	7.76035	0	0	2.70745	0	0	0	0	0	0	0	0	0	0	0	0	0	0	0	0	0	0	0	0	0	0	0	0	0	0	0
Pr6_GAM+pH-4_AN_0_0	0.782219	0	0	0	0	0	0	0	0	0	0	0	0	0	0	0	0	0	6.04764	0	0	1.11668	0	0	0	0	0	0	0	0	0	0	0	0	0	0	0	0	0	0	0	0	0	0	0	0	0	0	0
Pr6_GAM+pH-5_AN_0_0	0.792525	0	0	0	0	0	0	0	0	0	0	0	0	0	0	0	0	0	5.63257	0	0	1.20115	0	0	0	0	0	0	0	0	0	0	0	0	0	0	0	0	0	0.898784	0	0	0	0	0	0	0	0	0
Pr6_GAM+pH-6_AN_0_0	0.730726	0	0.393882	0	0	0	0.357112	0	0	0	0	0	0	0	0	0	0	0	6.95793	0	0	1.5914	0	0	0	0	0	0	0	0	0	0	0	0	0	0	0	0	0	0	0	0	0	0.310942	0	0	0	0	0
Pr6_GAM+pH-8_AN_0_0	0.900196	0	0	0	0	0	0.254914	0	0	0	0	0	0	0	0	0	0	0	7.73834	0	0.281376	1.69857	0	0	0	0	0	0	0	0	0	0	0	0	0	0	0	0	0	0	0	0	0	0	0	0	0	0	0
Pr6_GAM_AE_0_0	0.487541	0	0	0	0	0	0	0	0	0	0	0	0	0	0	0	0	0	0.671523	0	0	0	0	0	0	0	0	0	0	0	0	0	0	0	0	0	0	0	0	0	0	0	0	0	0	0	0	0	0
Pr6_GAM_AN_0_0	1.23495	0	0	0	0	0	0	0	0	0	0	0	0	0	0	0	0	0	6.8041	0	0	1.69465	0	0	0	0	0	0	0	0	0	0	0	0	0	0	0	0	0	0	0	0	0	0	0	0	0	0	0
Pr6_ISO-0001_AN_0_1	0.73954	0	0.440796	0	0	0	0	0	0	0	0	0	0	0	0	0	0	0	8.39786	0	0	0	0	0	0	0	0	0	0	0	0	0	0	0	0	0	0	0	0	0	0	0	0	0	0	0	0	0	0
Pr6_ISO-0002_AN_0_1	0.250304	0	0.313249	0	0	0	0	0	0	0	0	0	0	0	0	0	0	0	9.93071	0	0	0	0	0	0	0	0	0	0	0	0	0	0	0	0	0	0	0	0.666803	0	0	0	0	0	0	0	0	0	0
Pr6_ISO-0003_AN_0_0	0.562603	0	0.362881	0	0	0	0	0	0	0	0	0	0	0	0	0	0	0	9.95977	0	0	0	0	0	0	0	0	0	0	0	0	0	0	0	0	0	0	0	0	0	0	0	0	0	0	0	0	0	0
Pr6_ISO-0004_AN_0_0	0.506648	0	0.45316	0	0	0	0	0	0	0	0	0	0	0	0	0	0	0	9.94038	0	0	0	0	0	0	0	0	0	0	0	0	0	0	0	0	0	0	0	0	0	0	0	0	0	0	0	0	0	0
Pr6_ISO-0005_AN_0_0	0.828503	0	0.509077	0	0	0	0	0	0	0	0	0	0	0	0	0	0	0	9.77177	0	0	0	0	0	0	0	0	0	0	0	0	0	0	0	0	0	0	0	0	0	0	0	0	0	0	0	0	0	0
Pr6_ISO-0006_AN_0_0	0.443471	0	0	0	0	0	0	0	0	0	0	0	0	0	0	0	0	0	9.97489	0	0	0	0	0	0	0	0	0	0	0	0	0	0	0	0	0	0	0	0	0	0	0	0	0	0	0	0	0	0
Pr6_ISO-0007_AN_0_0	1.0681	0	1.10871	0	0	0	0	0	0	0	0	0	0	0	0	0	0	0	9.11472	0	0	0	0	0	0	0	0	0	0	0	0	0	0	0	0	0	0	0	0	0.583412	0	0	0	0	0	0	0	0	0
Pr6_ISO-0008_AN_0_0	0.449618	0	0.259587	0	0	0.259587	0	0	0.317928	0	0	0	0	0	0	0	0	0	1.42182	0	0.580454	0.449618	0	0	0	0	0	0	0	0	0	0	0	0	0	0	0	0	0	0.485643	0	0	0	0	0	0	0	0	0
Pr6_ISO-0009_AN_0_0	1.44841	0	0.482805	0	0	0	0	0.591312	0	0	0	0	0	0	0	0	0	0	9.69223	0	0.682789	0.341394	0	0.482805	0	0	0	0	0	0	0	0	0	0	0	0	0	0	0	0.682789	0	0	0	0	0	0	0	0	0
Pr6_ISO-0010_AN_0_0	3.75983	0	0.354218	0	0	0.541077	0.737364	0.613524	0	0	0	0	0	0	0	0	0	0	7.24778	0	0.50094	0.289218	0	0	0	0	0	0	0	0	0	0	0	0	0	0	0	0	0	4.82656	1.59726	0	0	0.354218	0	0	0	0	0
Pr6_ISO-0011_AN_0_0	0.490349	0	0.155062	0	0	0.268575	0	0	0.346729	0	0	0	0	0	0	0	0	0	9.84003	0	0.514283	0.268575	0	0	0	0	0	0	0	0	0	0	0	0	0	0	0	0	0	0.310124	0	0	0	0.155062	0	0	0	0	0
Pr6_ISO-0012_AN_0_0	1.66091	0	0.830455	0	0	0	0	0	0	0	0	0	0	0	0	0	0	0	7.96544	0	1.85695	0	0	0	0	0	0	0	0	0	0	0	0	0	0	0	0	0	0	0	0	0	0	0	0	0	0	0	0
Pr6_ISO-0013_AN_0_0	1.48028	0	0.446322	0	0	0	0	0.54663	0	0	0	0	0	0	0	0	0	0	9.75292	0	0.446322	0.315597	0	0	0	0	0	0	0	0	0	0	0	0	0	0	0	0	0	0.315597	0	0	0	0	0	0	0	0	0
Pr6_ISO-0014_AN_0_0	7.70827	0	0.388173	0	0	4.35723	0	0	0	0	0	0	0	0	0	0	0	0	2.02322	0	0.708703	0	0	0	0	0	0	0	0	0	0	0	0	0	0	0	0	0	0	0.158471	3.95543	0	0	0	0	0	0	0	0
Pr6_ISO-0015_AN_0_0	0.504862	0	0.145741	0	0	0	0	0	0	0	0	0	0	0	0	0	0	0	9.9061	0	0.412218	0.206109	0	0	0	0	0	0	0	0	0	0	0	0	0	0	0	0	0	0.291482	0	0	0	0.145741	0	0	0	0	0
Pr6_ISO-0016_AN_0_0	1.95366	0	0.504433	0	0	0.617802	0	0	0	0	0	0	0	0	0	0	0	0	8.28101	0	1.71062	2.85351	0	0	0	0	0	0	0	0	0	0	0	0	0	0	0	0	0	0	0.873704	0	0	0	0	0	0	0	0
Pr6_ISO-0017_AN_0_0	3.114	0	0.778499	0	0	0	0	0	0	0	0	0	0	0	0	0	0	0	7.74597	0	0.778499	0	0	0	0	0	0	0	0	0	0	0	0	0	0	0	0	0	0	0.778499	0	0	0	0	0	0	0	0	0
Pr6_ISO-0018_AN_0_0	0.734718	0	0.367359	0	0	0	0	0	0.367359	0	0	0	0	0	0	0	0	0	1.8368	0	0.519524	0.519524	0	0	0	0	0	0	0	0	0	0	0	0	0	0	0	0	0	0.519524	0	0	0	0	0	0	0	0	0
Pr6_ISO-0019_AN_0_0	0.465471	0	0.28069	0	0	0.198478	0	0	0	0	0	0	0	0	0	0	0	0	3.62459	0	7.44622	0.198478	0	0	0	0	0	0	0	0	0	0	0	0	0	0	0	0	0	0.243084	0	0	0	0	0	0	0	0	0
Pr6_ISO-0020_AN_0_0	3.68844	0	0.504273	0	0	0.308803	0	0	0	0	0	0	0	0	0	0	0	0	2.10198	0	0.943408	3.97065	0	0	0	0	0	0	0	0	0	0	0	0	0	0	0	0	0	0.252136	2.15425	0	0	0	0	0	0	0	0
Pr6_ISO-0023_AN_0_0	0	0	0	0	0	0	0	0	0	0	0	0	0	0	0	0	0	0	0	0	0	0	0	0	0	0	0	0	0	0	0	0	0	0	0	0	0	0	0	0	0	0	0	0	0	0	0	0	0
Pr6_ISO-0024_AN_0_0	2.3795	0	0.295141	0	0	0.208696	0	0	0	0	0	0	0	0	0	0	0	0	9.61814	0	0.417392	0.295141	0	0	0	0	0	0	0	0	0	0	0	0	0	0	0	0	0	0	0.590281	0	0	0	0	0	0	0	0
Pr6_ISO-0025_AN_0_0	0.461196	0	0.493039	0	0	0.348631	0	0	0	0	0	0	0	0	0	0	0	0	1.22021	0	0.426984	0.246519	0	0	0	0	0	0	0	0	0	0	0	0	0	0	0	0	0	0.246519	0	0	0	0	0	0	0	0	0
Pr6_ISO-0026_AN_0_0	3.58057	0	0	0	0	0	0	0	0	0	0	0	0	0	0	0	0	0	8.91556	0	1.96116	1.13228	0	0	0	0	0	0	0	0	0	0	0	0	0	0	0	0	0	0	0	0	0	0	0	0	0	0	0
Pr6_ISO-0027_AN_0_0	0.371493	0	0.287757	0	0	0.234953	0.166137	0	0	0	0	0	0	0	0	0	0	0	1.54069	0	0.287757	0.166137	0	0	0	0	0	0	0	0	0	0	0	0	0	0	0	0	0	0.166137	0	0	0	0	0	0	0	0	0
Pr6_ISO-0028_AN_0_0	0.844551	0	0.377695	0	0	0	0	0	0	0	0	0	0	0	0	0	0	0	3.67161	0	0.654187	0.46258	0	0	0	0	0	0	0	0	0	0	0	0	0	0	0	0	0	0	0	0	0	0	0	0	0	0	0
Pr6_ISO-0029_AN_0_0	0.981857	0	0.228277	0	0	0.322833	0.161416	0	0.427068	0	0	0	0	0	0	0	0.395388	0	5.60326	0	0.645665	0.427068	0	0	0	0	0	0	0	0	0	0	0	0	0.456554	0	0	0	0	2.03538	0	0	0	0.161416	0	0	0	0	0
Pr6_ISO-0030_AN_0_0	1.24035	0	0	0	0	0	0	0	0	0	0	0	0	0	0	0	0	0	2.48069	0	0	0	0	0	0	0	0	0	0	0	0	0	0	0	0	0	0	0	0	0	0	0	0	0	0	0	0	0	0
Pr6_ISO-0031_AN_0_0	0.429983	0	0.456066	0	0	0.304044	0	0	0	0	0	0	0	0	0	0	0	0	1.73997	0	0.456066	0.152022	0	0	0	0	0	0	0	0	0	0	0	0	0	0	0	0	0	0.152022	0	0	0	0.152022	0	0	0	0	0
Pr7_CTRL_0_stool_0_1	2.57766	0	0.30837	0	0	0	1.47688	0	0	0	1.08904	0	0	0	0	0	0.282447	1.74498	4.24023	0.308542	0.584141	0.314891	0	1.13399	0	0	0.586911	0	0	0	0	0	0	0	0	0.559661	0	0	2.60506	2.07547	0.740394	0	0.288916	0.947302	0.550688	0	0	0	0
Pr7_GAM+10X_AN_0_1	1.30121	0	3.3744	0	0	0	0	0	0	0	0	0	0	0	0	0	0	0	5.99947	0	0	1.53816	0	0	0	0	0	0	0	0	0	0	0	0	0	0	0	0	0	0.379823	1.29534	0	0	0.490183	0	0	0	0	0
Pr7_GAM+AA-HISTI_AN_0_0	0.320515	0	9.46523	0	0	0	0	0	0	0	0	0	0	0	0	0	0	0	1.99886	0	0	0	0	0	0	0	0	0	0	0	0	0	0	0	0	0	0	0	0	0	0	0	0	0.22755	0	0	0	0	0
Pr7_GAM+AA-TRPTO_AN_0_0	0.9734	0	0.74132	0	0	0.275319	0	0	0.307816	0	0	0	0	0	0	0	0	0	1.22355	0	1.92231	0.275319	0	0	0	0	0	0	0	0	0	0	0	0	0	0	0	0	0	0.337196	0	0	0	0	0	0	0	0	0
Pr7_GAM+AA-TYRO_AN_0_1	0.769466	0	0.384971	0	0	0	0	0	0	0	0	0	0	0	0	0	0	0	8.3039	0	0	2.28408	0	0	0	0	0	0	0	0	0	0	0	0.811239	0	0	0	0	0	0	0	0	0	0	0	0	0	0	0
Pr7_GAM+Abx-CHLP_AN_0_1	1.71762	0	2.25853	0	0	0	0	0	0	0	0	0	0	0	0	0	0	0	8.4358	0	0	0	0	0	0	0	0	0	0	0	0	0	0	0	0	0	0	0	0	1.19511	0	0	0	0	0	0	0	0	0
Pr7_GAM+Abx-CIP_AN_0_0	0.528619	0	0	0	0	0	0	0	0	0	0	0	0	0	0	0	0	0	8.19538	0	0	0	0	0	0	0	0	0	0	0	0	0	0	0	0	0	0	0	0	0	0	0	0	5.53351	0	0	0	0	0
Pr7_GAM+Abx-CLIN_AN_0_0	0.523711	0	0.383398	0	0	0	0	0	0	0	0	0	0	0	0	0	0	0	9.94105	0	0	0	0	0	0	0	0	0	0	0	0	0	0	0	0	0	0	0	0	0	0	0	0	0	0	0	0	0	0
Pr7_GAM+Abx-CTX_AN_0_0	0.770963	0	5.49279	0	0	0	0	0	0	0	0	0	0	0	0	0	0	0	6.94312	0	0	0.398343	0	0	0	0	0	0	0	0	0	0	0	0	0	0	0	0	0	0.647429	0	0	0	0.472105	0	0	0	0	0
Pr7_GAM+Abx-ERY_AN_0_1	0.48366	0	0.388552	0	0	0	0	0	0	0	0	0	0	0	0	0	0	0	8.66303	0	0	0.310478	0	0	0	0	0	0	0	0	0	0	0	0	0	0	0	0	0	0	0	0	0	0	0	0	0	0	0
Pr7_GAM+Abx-GEN_AN_0_0	0.661113	0	7.98397	0	0	0	0	0	0	0	0	0	0	0	0	0	0	0.649248	5.72238	0	0	0	0	0	0	0	0	0	0	0	0	0	0	0	0	0	0	0	0	0	0	0	0	0	0	0	0	0	0
Pr7_GAM+Abx-IMIPM_AN_0_1	0.828733	0	4.6646	0	0	0	0	0	0	0	0	0	0	0	0	0	0	0	7.52009	0	0	0.541069	0	0	0	0	0	0	0	0	0	0	0	0	0	0	0	0	0	0	0	0	0	0.289492	0	0	0	0	0
Pr7_GAM+Abx-NICLO_AN_0_0	0.572438	0	4.27862	0	0	0	0	0	0	0	0	0	0	0	0	0	0	0	7.11576	0	0	0.32267	0	0	0	0	0	0	0	0	0	0	0	0	0	0	0	0	0	0	0	0	0	0	0	0	0	0	0
Pr7_GAM+Abx-PIP_AN_0_0	1.52383	0	5.09714	0	0	0	0	0	0	0	0	0	0	0	0	0	0	0	7.40614	0	0	0	0	0	0	0	0	0	0	0	0	0	0	0	0	0	0	0	0	0	0	0	0	0	0	0	0	0	0
Pr7_GAM+Abx-SLMET_AN_0_0	0.581369	0	5.67322	0	0	0	0.207073	0	0	0	0	0	0	0	0	0	0	0.534716	5.7681	0	0	0.595551	0	0	0	0	0	0	0	0	0	0	0	0	0	0	0	0	0	0	0	0	0	0.597566	0	0	0	0	0
Pr7_GAM+Abx-TET_AN_0_1	0.813441	0	0.310147	0	0	0	0	0	0	0	0	0	0	0	0	0	0	0	6.5902	0	0.235719	0	0	0	0	0	0	0	0	0	0	0	0	0	0	0	0	0	0	0	0	0	0	0	0	0	0	0	0
Pr7_GAM+Abx-VAN_AN_0_0	1.12446	0	3.10951	0	0	0.192843	0	0	0.334014	0	0	0	0	0	0	0	0	4.70791	3.46582	0	0.431211	1.3499	0	0	0	0	0	0	0	0	0	0	0	0	0	0	0	0	0	0	0	0	0	0	0	0	0	0	0
Pr7_GAM+Bile-CA_AN_0_1	0.800117	0	0.345799	0	0	0	0	0	0	0	0	0	0	0	0	0	0	0	3.38726	0	0.191663	4.43514	0	0	0	0	0	0	0	0	0	0	0	0	0	0	0	0	0	0.195706	0	0	0	0	0	0	0	0	0
Pr7_GAM+Bile-CDCA_AN_0_1	0.352364	0	0.371116	0	0	0	0	0	0	0	0	0	0	0	0	0	0	0	0.76911	0	0	1.54283	0	0	0	0	0	0	0	0	0	0	0	0	0	0	0	0	0	0.236633	0	0	0	0	0	0	0	0	0
Pr7_GAM+Bile-DCA_AN_0_1	0.78272	0	0.796383	0	0	0	0	0	0	0	0	0	0	0	0	0	0	0	1.75986	0	0	7.69154	0	0	0	0	0	0	0	0	0	0	0	0	0	0	0	0	0	0	0	0	0	0	0	0	0	0	0
Pr7_GAM+Bile-GCA_AN_0_0	1.37583	0	0	0	0	0	0	0	0	0	0	0	0	0	0	0	0	0	4.09368	0	0.490885	2.66434	0	0	0	0	0	0	0	0	0	0	0	0	0	0	0	0	0	1.26111	2.20431	0	0	0.343711	0	0	0	0	0
Pr7_GAM+Bile-LCA_AN_0_0	1.18891	0	0	0	0	0	0	0	0	0	0	0	0	0	0	0	0	0	7.3437	0	0	1.15324	0	0	0	0	0	0	0	0	0	0	0	0	0	0	0	0	0	0	0	0	0	0	0	0	0	0	0
Pr7_GAM+Bile-TAURN_AN_0_1	0.874378	0	6.19145	0	0	0	0	0	0	0	0	0	0	0	0	0	0	0	5.5297	0	0	4.4685	0	0	0	0	0	0	0	0	0	0	0	0	0	0	0	0	0	0	0	0	0	0	0	0	0	0	0
Pr7_GAM+Bile-TCA_AN_0_0	0.598589	0	0.453858	0	0	0	0	0	0	0	0	0	0	0	0	0	0	0	2.23007	0	0	7.21826	0	0	0	0	0	0	0	0	0	0	0	0	0	0	0	0	0	0	0.65472	0	0	0.638835	0	0	0	0	0
Pr7_GAM+CPD-CAFFE_AN_0_0	1.00586	0	0	0	0	0.180657	0	0	0	0	0	0	0	0	0	0	0	0	0.921175	0	0.477974	0.312908	0	0	0	0	0	0	0	0	0	0	0	0	0	0	0	0	0.477974	6.07825	0	0	0	0	0	0	0	0	0
Pr7_GAM+CPD-CAPSI_AN_0_1	0.829709	0	6.44756	0	0	0	0	0	0	0	0	0	0	0	0	0	0	0	4.99106	0	0.162847	0.909097	0	0	0	0	0	0	0	0	0	0	0	0	0	0	0	0	0	0.289846	0	0	0	0.52629	0	0	0	0	0
Pr7_GAM+CPD-EtOH_AN_0_0	0.485071	0	0.171499	0	0	0.242536	0	0	0	0	0	0	0	0	0	0	0	0	9.06675	0	0.514496	0.420084	0	0	0	0	0	0.383482	0	0	0	0	0	0	0	0	0	0	0	1.31731	0	0	0	0	0	0	0	0	0
Pr7_GAM+CPD-FLUO_AN_0_1	0.644314	0	5.62823	0	0	0	0	0	0	0	0	0	0	0	0	0	0	0	6.57308	0	0	0.848714	0	0	0	0	0	0	0	0	0	0	0	0	0	0	0	0	0	0.353889	0	0	0	0.322826	0	0	0	0	0
Pr7_GAM+CPD-NANOP_AN_0_0	0.753668	0	6.45051	0	0	0	0	0	0	0	0	0	0	0	0	0	0	0	5.99749	0	0	0.589313	0	0	0	0	0	0	0	0	0	0	0	0	0	0	0	0	0	0	0	0	0	0.452693	0	0	0	0	0
Pr7_GAM+CPD-NaCl_AN_0_0	0.995037	0	0.322833	0	0	0.228277	0	0	0	0	0	0	0	0	0	0	0	0	5.28993	0	7.25476	0.228277	0	0	0	0	0	0	0	0	0	0	0	0	0	1.69295	0	0	0	0.603965	0	0	0	1.09478	0	0	0	0	0
Pr7_GAM+CPD-OXAL_AN_0_0	0.905649	0	4.84425	0	0	0	0	0	0	0	0	0	0	0	0	0	0	0.688024	6.75784	0	0	0.467904	0	0	0	0	0	0	0	0	0	0	0	0	0	0	0	0	0	0	0	0	0	0.265775	0	0	0	0	0
Pr7_GAM+CPD-UREA_AN_0_0	3.0546	0	0.721312	0	0	0	0.49275	0	0	0	0	0	0	0	0	0	0	0	7.51458	0	0.873553	1.23539	0	0	0	0	0	0	0	0	0	0	0	0	0	0	0	0	0	0	0	0	0	0	0	0	0	0	0
Pr7_GAM+SCFA-ACTAT_AN_0_0	0.946319	0	4.79717	0	0	0	0	0	0	0	0	0	0	0	0	0	0	0	7.48017	0	0	0.378019	0	0	0	0	0	0	0	0	0	0	0	0	0	0	0	0	0	0	0	0	0	0.287946	0	0	0	0	0
Pr7_GAM+SCFA-BUTY_AN_0_0	0.575199	0	6.97013	0	0	0	0	0	0	0	0	0	0	0	0	0	0	0	4.70429	0	0	0.42221	0	0	0	0	0	0	0	0	0	0	0	0	0	0	0	0	0	0.37767	0	0	0	0.219327	0	0	0	0	0
Pr7_GAM+SCFA-FORMT_AN_0_0	0.341798	0	5.3113	0	0	0	0	0	0	0	0	0	0	0	0	0	0	0	6.65618	0	0	0.662852	0	0	0	0	0	0	0	0	0	0	0	0	0	0	0	0	0	0	0	0	0	0	0	0	0	0	0
Pr7_GAM+SCFA-GLUTA_AN_0_0	0.64598	0	7.45212	0	0	0	0	0	0	0	0	0	0	0	0	0	0	0	4.63174	0	0	0.41884	0	0	0	0	0	0	0	0	0	0	0	0	0	0	0	0	0	0	0	0	0	0.243553	0	0	0	0	0
Pr7_GAM+SCFA-ISBUT_AN_0_0	0.360762	0	5.92695	0	0	0	0	0	0	0	0	0	0	0	0	0	0	0	6.38379	0	0	0.431475	0	0	0	0	0	0	0	0	0	0	0	0	0	0	0	0	0	0.41772	0	0	0	0.327529	0	0	0	0	0
Pr7_GAM+SCFA-ISVAL_AN_0_0	0.729149	0	6.79632	0	0	0	0	0	0	0	0	0	0	0	0	0	0	0	4.98678	0	0	0.462309	0	0	0	0	0	0	0	0	0	0	0	0	0	0	0	0	0	0	0	0	0	0	0	0	0	0	0
Pr7_GAM+SCFA-LACT_AN_0_1	1.04434	0	4.47243	0	0	0	0	0	0	0	0	0	0	0	0	0	0	0	4.64469	0	0	0.698062	0	0	0	0	0	0	0	0	0	0	0	0	0	0	0	0	0	0.334944	0.292692	0	0.229758	0.382008	0	0	0	0	0
Pr7_GAM+SCFA-PROPI_AN_0_1	0.568653	0	5.56887	0	0	0	0	0	0	0	0	0	0	0	0	0	0	0	5.75368	0	0	0.956189	0	0	0	0	0	0	0	0	0	0	0	0	0	0	0	0	0	0.356674	0	0	0	0.243653	0	0	0	0	0
Pr7_GAM+Sugar-INUL_AN_0_0	0.617303	0	1.04628	0	0	0	0	0	0	0	0	0	0	0	0	0	0	0	8.10703	0	2.64333	0.166233	0	0.242911	0	0	0	0	0	0	0	0	0	0	0	0.227557	0	0	0	0	0	0	0	2.12506	0	0	0	0	0
Pr7_GAM+Sugar-MUCIN_AN_0_1	0.767024	0	5.14236	0	0	0	0.261565	0	0	0	0	0	0	0	0	0	0	0	6.29414	0	0	0.984051	0	0	0	0	0	0	0	0	0	0	0	0	0	0	0	0	0	0	0.610791	0	0	0.42697	0	0	0	0	0
Pr7_GAM+Sugar-PECT_AN_0_0	1.00877	0	2.96726	0	0	0	0	0	0	0	0	0	0	0	0	0	0	0	8.8138	0	0.304136	0	0	0	0	0	0	0	0	0	0	0	0	0	0	0	0	0	0	0	0	0	0	1.51643	0	0	0	0	0
Pr7_GAM+Sugar-XANTA_AN_0_1	0.741907	0	6.00731	0	0	0	0	0	0	0	0	0	0	0	0	0	0	0	4.97002	0	0	0.441027	0	0	0	0	0	0	0	0	0	0	0	0	0	0	0	0	0	0.257612	0	0	0	0.47919	0	0	0	0	0
Pr7_GAM+Temp-30C_AN_0_0	1.07612	0	1.10986	0	0	0	0	0	0	0	0	0	0	0	0	0	0	0	5.95762	0	0	0	0	0	0	0	0	0	0	0	0	0	0	0	0	0	0	0	0	0	0	0	0	0	0	0	0	0	0
Pr7_GAM+Temp-42C_AN_0_0	0.864367	0	3.26591	0	0	0	0	0	0	0	0	0	0	0	0	0	0	0	7.1564	0	0	1.39277	0	0	0	0	0	0	0	0	0	0	0	0	0	0	0	0	0	0	0	0	0	0	0	0	0	0	0
Pr7_GAM+pH-4_AN_0_0	0.69674	0	6.45138	0	0	0	0	0	0	0	0	0	0	0	0	0	0	0	4.92335	0	0	0.389537	0	0	0	0	0	0	0	0	0	0	0	0	0	0	0	0	0	0	0	0	0	0.375731	0	0	0	0	0
Pr7_GAM+pH-5_AN_0_0	0.742532	0	7.24322	0	0	0	0	0	0	0	0	0	0	0	0	0	0	0	5.37125	0	0	0.486101	0	0	0	0	0	0	0	0	0	0	0	0	0	0	0	0	0	0.338764	0	0	0	0.476463	0	0	0	0	0
Pr7_GAM+pH-6_AN_0_1	0.804851	0	5.23117	0	0	0	0	0	0	0	0	0	0	0	0	0	0	0	6.16779	0	0	0.883628	0	0	0	0	0	0	0	0	0	0	0	0	0	0	0	0	0	0.31976	0.70973	0	0	0.332542	0	0	0	0	0
Pr7_GAM+pH-8_AN_0_0	1.03172	0	6.79675	0	0	0	0	0	0	0	0	0	0	0	0	0	0	0	6.25508	0	0	0.40216	0	0	0	0	0	0	0	0	0	0	0	0	0	0	0	0	0	0.896541	0	0	0	0	0	0	0	0	0
Pr7_GAM_AE_0_0	0.325291	0	0.5584	0	0	0	0	0	0	0	0	0	0	0	0	0	0	0	1.00211	0	0	0	0	0	0	0	0	0	0	0	0	0	0	0	0	0	0	0	0	0	0	0	0	0	0	0	0	0	0
Pr7_GAM_AN_0_0	0.982545	0	6.96901	0	0	0	0	0	0	0	0	0	0	0	0	0	0	0	5.49142	0	0	0.678097	0	0	0	0	0	0	0	0	0	0	0	0	0	0	0	0	0	0	0	0	0	0.396025	0	0	0	0	0
Pr7_ISO-0001_AN_0_1	0.46567	0	0.44417	0	0	0	0	0	0	0	0	0	0	0	0	0	0	0	1.4942	0	0	0.943116	0	0	0	0	0	0	0	0	0	0	0	0	0	0	0	0	0	0	0	0	0	0	0	0	0	0	0
Pr7_ISO-0002_AN_0_0	0.907305	0	0.44713	0	0	0	0	0	0	0	0	0	0	0	0	0	0	0	9.83352	0	0	0	0	0	0	0	0	0	0	0	0	0	0	0	0	0	0	0	0	0	0	0	0	0	0	0	0	0	0
Pr7_ISO-0003_AN_0_0	0.624636	0	0	0	0	0	0	0	0	0	0	0	0	0	0	0	0	0	5.06137	0	0	0	0	0	0	0	0	0	0	0	0	0	0	0	0	0	0	0	0	0	0	0	0	0	0	0	0	0	0
Pr7_ISO-0004_AN_0_0	0.420617	0	0.486326	0	0	0	0	0	0	0	0	0	0	0	0	0	0	0	9.95822	0	0	0	0	0	0	0	0	0	0	0	0	0	0	0	0	0	0	0	0	0	0	0	0	0	0	0	0	0	0
Pr7_ISO-0005_AN_0_0	0.432925	0	0.785462	0	0	0	0	0	0	0	0	0	0	0	0	0	0	0	8.61865	0	0	0	0	0	0	0	0	0	0	0	0	0	0	0	0	0	0	0	0	0	0	0	0	0	0	0	0	0	0
Pr7_ISO-0006_AN_0_0	0.223532	0	0.477118	0	0	0	0	0	0	0	0	0	0	0	0	0	0	0	9.7928	0	0	0	0	0	0	0	0	0	0	0	0	0	0	0	0	0	0	0	0	0.161014	0	0	0	0	0	0	0	0	0
Pr7_ISO-0007_AN_0_0	0.39745	0	0.784161	0	0	0	0	0	0	0	0	0	0	0	0	0	0	0	2.44119	0	0	0	0	0	0	0	0	0	0	0	0	0	0	0	0	0	0	0	0	0	0	0	0	0	0	0	0	0	0
Pr7_ISO-0008_AN_0_0	2.46932	0	0	0	0	0	0	0	1.10432	0	0	0	0	0	0	0	1.56174	0	4.8136	0	0	0	0	0	0	0	0	0	0	0	0	0	0	0	0	0	0	0	0	4.41726	0	0	0	0	0	0	0	0	0
Pr7_ISO-0010_AN_0_0	0.567504	0	0	0	0	0	0	0	0	0	0	0	0	0	0	0	0	0	1.0617	0	0.567504	0	0	0	0	0	0	0	0	0	0	0	0	0	0	0	0	0	0	0.802572	0	0	0	0	0	0	0	0	0
Pr7_ISO-0011_AN_0_0	3.53553	0	0	0	0	0	0	0	0	0	0	0	0	0	0	0	0	0	6.12372	0	1.76777	0	0	0	0	0	0	0	0	0	0	0	0	0	0	0	0	0	0	4.67707	0	0	0	0	0	0	0	0	0
Pr7_ISO-0012_AN_0_0	0.540343	0	1.28627	0	0	0	0	0	0	0	0	0	0	0	0	0	0	0	4.57965	0	0.220594	0.540343	0	0	0	0	0	0	0	0	0	0	0	0	0	0	0	0	0	0.220594	0	0	0	0	0	0	0	0	0
Pr7_ISO-0013_AN_0_0	0.55699	0	0.45478	0	0	0.321578	0	0	0	0	0	0	0	0	0	0	0	0	9.67411	0	0.321578	0.321578	0	0.321578	0	0	0	0	0	0	0	0	0	0	0	0	0	0	0	0	0	0	0	0.719071	0	0	0	0	0
Pr7_ISO-0014_AN_0_0	0.54413	0	0.384758	0	0	0	0	0	0	0	0	0	0	0	0	0	0	0	9.52227	0	0.769515	0.47123	0	0	0	0	0	0	0	0	0	0	0	0	0	0	0	0	0	0.272065	0	0	0	0	0	0	0	0	0
Pr7_ISO-0015_AN_0_0	0.380749	0	0.340552	0	0	0.380749	0	0	0	0	0	0	0	0	0	0	0	0	1.65965	0	0.637114	0.417089	0	0	0	0	0	0	0	0	0	0	0	0	0	0	0	0	0	0.450508	0	0	0	0	0	0	0	0	0
Pr7_ISO-0016_AN_0_0	0.303402	0	0.175169	0	0	0.175169	0	0	0.247727	0	0	0	0	0	0	0	0	0	9.92608	0	0.429075	0.303402	0	0	0	0	0	0	0	0	0	0	0	0	0	0	0	0	0	0.303402	0	0	0	0	0	0	0	0	0
Pr7_ISO-0017_AN_0_0	1.33631	0	0.165748	0	0	0	0.287085	0.662994	0.287085	0	0	0	0	0	0	0	0	0	2.39046	0	0.952152	6.38508	0	0	0	0	0	0	0	0	0	0	0	0	0	0	0	0	0	0.331497	1.16024	0	0	0	0	0	0	0	0
Pr7_ISO-0018_AN_0_0	0.518128	0	0.518128	0	0	0.366372	0	0	0.366372	0	0	0	0	0	0	0	0	0	2.19823	0	0.518128	0.366372	0	0	0	0	0	0	0	0	0	0	0	0	0	0	0	0	9.03387	0	0	0	0	0	0	0	0	0	0
Pr7_ISO-0019_AN_0_0	0.527688	0	0.263844	0	0	0.228496	0.186566	0	0	0	0	0	0	0	0	0	0	0	2.62853	0	0.575035	0	0	0	0	0	0	0	0	0	0	0	0	0	0	0	0	0	0	0	0	0	0	0	0	0	0	0	0
Pr7_ISO-0020_AN_0_0	0.925933	0	0.135061	0	0	0.135061	0	0	0.233933	0	0	0	0	0	0	0	0	0	3.40611	0	7.84518	0.233933	0	0	0	0	0	0	0	0	0	0	0	0	0	0.191005	0	0	0	0.302006	0	0	0	0	0	0	0	0	0
Pr7_ISO-0023_AN_0_0	0.47036	0	8.19652	0	0	0	0	0	0	0	0	0	0	0	0	0	0	0	1.92024	0	0.332595	2.93112	0	0	0	0	0	0	0	0	0	0	0	0	0	0	0	0	0	0	0	0	0	0	0	0	0	0	0
Pr7_ISO-0024_AN_0_0	0.845154	0	0.48795	0	0	0	0	0	0	0	0	0	0	0	0	0	0	0	3.08607	0	0.597614	0.690066	0	0	0	0	0	0	0	0	0	0	0	0	0	0	0	0	0	1.46385	0	0	0	0	0	0	0	0	0
Pr7_ISO-0026_AN_0_0	0.664455	0	0.525298	0	0	0.23492	0	0	0	0	0	0	0	0	0	0	0	0	9.84706	0	0.406894	0.23492	0	0	0	0	0	0	0	0	0	0	0	0	0	0	0	0	0	0.23492	0	0	0	0	0	0	0	0	0
Pr7_ISO-0027_AN_0_0	0.461462	0	0.505506	0	0	0.291854	0	0	0	0	0	0	0	0	0	0	0	0	1.81091	0	0.291854	0.206372	0	0	0	0	0	0	0	0	0	0	0	0	0	0	0	0	0	0	0	0	0	0	0	0	0	0	0
Pr7_ISO-0028_AN_0_0	1.16143	0	0.424094	0	0	0	0	0	0	0	0	0	0	0	0	0	0	0	6.01258	0	1.30715	0.519408	0	0	0	0	0	0	0	0	0	0	0	0	0	0	0	0	0	0.29988	0	0	0	0	0	0	0	0	0
Pr7_ISO-0029_AN_0_0	0.439587	0	0.380693	0	0	0.219793	0	0	0	0	0	0	0	0	0	0	0	0	9.85646	0	0.439587	0.310835	0	0	0	0	0	0	0	0	0	0	0	0	0	0	0	0	0	0	0	0	0	0	0	0	0	0	0
Pr7_ISO-0030_AN_0_0	1.9245	0	0	0	0	0	0	0	0	0	0	0	0	0	0	0	0	0	6.66667	0	1.9245	0	0	0	0	0	0	0	0	0	0	0	0	0	0	0	0	0	0	0	0	0	0	0	0	0	0	0	0
[truncated: 71 more columns]

## Sheet: Figure 4b
dm1	dm2	statistic	p-value	n	method	permutations	alternative
Pr1	Pr2	0.469936	0.001	47	pearson	999	two-sided
Pr1	Pr3	0.738305	0.001	47	pearson	999	two-sided
Pr1	Pr5	0.731829	0.001	47	pearson	999	two-sided
Pr1	Pr6	0.780219	0.001	47	pearson	999	two-sided
Pr1	Pr7	0.710227	0.001	47	pearson	999	two-sided
Pr2	Pr3	0.788399	0.001	47	pearson	999	two-sided
Pr2	Pr5	0.564653	0.002	47	pearson	999	two-sided
Pr2	Pr6	0.610121	0.001	47	pearson	999	two-sided
Pr2	Pr7	0.627186	0.001	47	pearson	999	two-sided
Pr3	Pr5	0.696741	0.001	47	pearson	999	two-sided
Pr3	Pr6	0.744281	0.001	47	pearson	999	two-sided
Pr3	Pr7	0.736409	0.001	47	pearson	999	two-sided
Pr5	Pr6	0.744936	0.001	47	pearson	999	two-sided
Pr6	Pr7	0.690952	0.001	47	pearson	999	two-sided

## Sheet: Figure 4c
variance_ratio	Modification
0.10124	LCA
0.0675368	30C
0.0585713	10X
0.0312497	pH6
0.0489472	Nanoparticle
0.0304569	Propionate
0.0267062	Fluoride
0.0216684	Oxalate
0.0552646	Isovalerate
0.082201	Glutamate
0.0662401	Butyrate
0.0272891	Isobutyrate
0.0339688	Acetate
0.0750724	Capsaicin
0.0324074	pH8
0.0712305	pH5
0.0441878	Base
0.0331563	Niclosamide
0.034904	Imipenem
0.0486038	Piperacillin
0.0814146	Cefotaxime
0.0697129	Sulfamethoxazole
0.0235179	Formate
0.05088	Xanthan
0.036463	Mucin
0.0672911	pH4
0.0573911	Lactate
0.155795	Histidine
0.02695	42C
0.0365456	Tyrosine
0.0777144	Erythromycin
0.092024	Taurine
0.0820085	Pectin
0.0836524	Inulin
0.186378	Tryptophan
0.0490062	Urea
0.0447866	Tetracyclin
0.0353093	Gentamycin
0.166708	Vancomycin
0.083454	Clindamycin
0.189574	Chloramphenicol
0.169007	GCA
0.182102	CA
0.131421	TCA
0.177563	DCA
0.0242213	CDCA
0.121531	Aerobic
0.0970145	Ethanol
0.2695	Sodium salt
0.158575	Ciprofloxacin
0.237852	Caffeine

## Sheet: Figure 5a
Source	Target	Distance	Donor	Taxo_level
Actinobacteria	Actinobacteria	0	Pr1	Phylum
Bacteria phylum Proteobacteria/Bacteroidetes	Bacteria phylum Proteobacteria/Bacteroidetes	0	Pr1	Phylum
Bacteroidetes	Bacteroidetes	0	Pr1	Phylum
Firmicutes	Firmicutes	0	Pr1	Phylum
Proteobacteria	Proteobacteria	0	Pr1	Phylum
Verrucomicrobia	Verrucomicrobia	0	Pr1	Phylum
Verrucomicrobia	Bacteria phylum Proteobacteria/Bacteroidetes	8.63049	Pr1	Phylum
Bacteria phylum Proteobacteria/Bacteroidetes	Verrucomicrobia	8.63049	Pr1	Phylum
Bacteria phylum Proteobacteria/Bacteroidetes	Actinobacteria	12.0419	Pr1	Phylum
Actinobacteria	Bacteria phylum Proteobacteria/Bacteroidetes	12.0419	Pr1	Phylum
Verrucomicrobia	Actinobacteria	14.6206	Pr1	Phylum
Actinobacteria	Verrucomicrobia	14.6206	Pr1	Phylum
Verrucomicrobia	Firmicutes	15.843	Pr1	Phylum
Firmicutes	Verrucomicrobia	15.843	Pr1	Phylum
Firmicutes	Bacteria phylum Proteobacteria/Bacteroidetes	16.642	Pr1	Phylum
Bacteria phylum Proteobacteria/Bacteroidetes	Firmicutes	16.642	Pr1	Phylum
Firmicutes	Actinobacteria	17.3657	Pr1	Phylum
Actinobacteria	Firmicutes	17.3657	Pr1	Phylum
Proteobacteria	Bacteroidetes	31.335	Pr1	Phylum
Bacteroidetes	Proteobacteria	31.335	Pr1	Phylum
Firmicutes	Bacteroidetes	37.1854	Pr1	Phylum
Bacteroidetes	Firmicutes	37.1854	Pr1	Phylum
Actinobacteria	Bacteroidetes	40.2137	Pr1	Phylum
Bacteroidetes	Actinobacteria	40.2137	Pr1	Phylum
Proteobacteria	Firmicutes	41.9124	Pr1	Phylum
Firmicutes	Proteobacteria	41.9124	Pr1	Phylum
Bacteroidetes	Bacteria phylum Proteobacteria/Bacteroidetes	44.5705	Pr1	Phylum
Bacteria phylum Proteobacteria/Bacteroidetes	Bacteroidetes	44.5705	Pr1	Phylum
Proteobacteria	Actinobacteria	44.9573	Pr1	Phylum
Actinobacteria	Proteobacteria	44.9573	Pr1	Phylum
Verrucomicrobia	Bacteroidetes	45.2874	Pr1	Phylum
Bacteroidetes	Verrucomicrobia	45.2874	Pr1	Phylum
Proteobacteria	Bacteria phylum Proteobacteria/Bacteroidetes	48.635	Pr1	Phylum
Bacteria phylum Proteobacteria/Bacteroidetes	Proteobacteria	48.635	Pr1	Phylum
Verrucomicrobia	Proteobacteria	49.4738	Pr1	Phylum
Proteobacteria	Verrucomicrobia	49.4738	Pr1	Phylum
Actinobacteria	Actinobacteria	0	Pr2	Phylum
Bacteria phylum Proteobacteria/Actinobacteria	Bacteria phylum Proteobacteria/Actinobacteria	0	Pr2	Phylum
Bacteria phylum incertae sedis	Bacteria phylum incertae sedis	0	Pr2	Phylum
Bacteroidetes	Bacteroidetes	0	Pr2	Phylum
Firmicutes	Firmicutes	0	Pr2	Phylum
Proteobacteria	Proteobacteria	0	Pr2	Phylum
Verrucomicrobia	Verrucomicrobia	0	Pr2	Phylum
Verrucomicrobia	Bacteria phylum incertae sedis	3.43811	Pr2	Phylum
Bacteria phylum incertae sedis	Verrucomicrobia	3.43811	Pr2	Phylum
Verrucomicrobia	Bacteria phylum Proteobacteria/Actinobacteria	9.89536	Pr2	Phylum
Bacteria phylum Proteobacteria/Actinobacteria	Verrucomicrobia	9.89536	Pr2	Phylum
Bacteria phylum incertae sedis	Bacteria phylum Proteobacteria/Actinobacteria	10.4487	Pr2	Phylum
Bacteria phylum Proteobacteria/Actinobacteria	Bacteria phylum incertae sedis	10.4487	Pr2	Phylum
Verrucomicrobia	Actinobacteria	11.4341	Pr2	Phylum
Actinobacteria	Verrucomicrobia	11.4341	Pr2	Phylum
Bacteria phylum incertae sedis	Actinobacteria	11.9858	Pr2	Phylum
Actinobacteria	Bacteria phylum incertae sedis	11.9858	Pr2	Phylum
Bacteria phylum Proteobacteria/Actinobacteria	Actinobacteria	15.1578	Pr2	Phylum
Actinobacteria	Bacteria phylum Proteobacteria/Actinobacteria	15.1578	Pr2	Phylum
Proteobacteria	Actinobacteria	16.5263	Pr2	Phylum
Actinobacteria	Proteobacteria	16.5263	Pr2	Phylum
Bacteria phylum incertae sedis	Proteobacteria	19.9324	Pr2	Phylum
Proteobacteria	Bacteria phylum incertae sedis	19.9324	Pr2	Phylum
Verrucomicrobia	Proteobacteria	19.9995	Pr2	Phylum
Proteobacteria	Verrucomicrobia	19.9995	Pr2	Phylum
Proteobacteria	Bacteria phylum Proteobacteria/Actinobacteria	21.8023	Pr2	Phylum
Bacteria phylum Proteobacteria/Actinobacteria	Proteobacteria	21.8023	Pr2	Phylum
Proteobacteria	Firmicutes	24.2853	Pr2	Phylum
Firmicutes	Proteobacteria	24.2853	Pr2	Phylum
Firmicutes	Actinobacteria	25.2468	Pr2	Phylum
Actinobacteria	Firmicutes	25.2468	Pr2	Phylum
Firmicutes	Bacteria phylum incertae sedis	29.8174	Pr2	Phylum
Bacteria phylum incertae sedis	Firmicutes	29.8174	Pr2	Phylum
Verrucomicrobia	Firmicutes	30.2521	Pr2	Phylum
Firmicutes	Verrucomicrobia	30.2521	Pr2	Phylum
Firmicutes	Bacteria phylum Proteobacteria/Actinobacteria	31.8782	Pr2	Phylum
Bacteria phylum Proteobacteria/Actinobacteria	Firmicutes	31.8782	Pr2	Phylum
Firmicutes	Bacteroidetes	32.8855	Pr2	Phylum
Bacteroidetes	Firmicutes	32.8855	Pr2	Phylum
Bacteroidetes	Proteobacteria	47.5433	Pr2	Phylum
Proteobacteria	Bacteroidetes	47.5433	Pr2	Phylum
Bacteroidetes	Actinobacteria	50.5311	Pr2	Phylum
Actinobacteria	Bacteroidetes	50.5311	Pr2	Phylum
Bacteroidetes	Bacteria phylum incertae sedis	56.7175	Pr2	Phylum
Bacteria phylum incertae sedis	Bacteroidetes	56.7175	Pr2	Phylum
Verrucomicrobia	Bacteroidetes	56.7363	Pr2	Phylum
Bacteroidetes	Verrucomicrobia	56.7363	Pr2	Phylum
Bacteroidetes	Bacteria phylum Proteobacteria/Actinobacteria	57.6449	Pr2	Phylum
Bacteria phylum Proteobacteria/Actinobacteria	Bacteroidetes	57.6449	Pr2	Phylum
Actinobacteria	Actinobacteria	0	Pr3	Phylum
Bacteria phylum Proteobacteria/Firmicutes	Bacteria phylum Proteobacteria/Firmicutes	0	Pr3	Phylum
Bacteria phylum incertae sedis	Bacteria phylum incertae sedis	0	Pr3	Phylum
Bacteroidetes	Bacteroidetes	0	Pr3	Phylum
Firmicutes	Firmicutes	0	Pr3	Phylum
Proteobacteria	Proteobacteria	0	Pr3	Phylum
Synergistetes	Synergistetes	0	Pr3	Phylum
Verrucomicrobia	Verrucomicrobia	0	Pr3	Phylum
Synergistetes	Bacteria phylum incertae sedis	0.162908	Pr3	Phylum
Bacteria phylum incertae sedis	Synergistetes	0.162908	Pr3	Phylum
Synergistetes	Bacteria phylum Proteobacteria/Firmicutes	0.573302	Pr3	Phylum
Bacteria phylum Proteobacteria/Firmicutes	Synergistetes	0.573302	Pr3	Phylum
Verrucomicrobia	Bacteria phylum Proteobacteria/Firmicutes	0.584643	Pr3	Phylum
Bacteria phylum Proteobacteria/Firmicutes	Verrucomicrobia	0.584643	Pr3	Phylum
Bacteria phylum incertae sedis	Bacteria phylum Proteobacteria/Firmicutes	0.685621	Pr3	Phylum
Bacteria phylum Proteobacteria/Firmicutes	Bacteria phylum incertae sedis	0.685621	Pr3	Phylum
Verrucomicrobia	Synergistetes	0.742126	Pr3	Phylum
Synergistetes	Verrucomicrobia	0.742126	Pr3	Phylum
Verrucomicrobia	Bacteria phylum incertae sedis	0.831957	Pr3	Phylum
Bacteria phylum incertae sedis	Verrucomicrobia	0.831957	Pr3	Phylum
Verrucomicrobia	Actinobacteria	12.0903	Pr3	Phylum
Actinobacteria	Verrucomicrobia	12.0903	Pr3	Phylum
Bacteria phylum incertae sedis	Actinobacteria	12.1078	Pr3	Phylum
Actinobacteria	Bacteria phylum incertae sedis	12.1078	Pr3	Phylum
Synergistetes	Actinobacteria	12.1234	Pr3	Phylum
Actinobacteria	Synergistetes	12.1234	Pr3	Phylum
Bacteria phylum Proteobacteria/Firmicutes	Actinobacteria	12.1574	Pr3	Phylum
Actinobacteria	Bacteria phylum Proteobacteria/Firmicutes	12.1574	Pr3	Phylum
Firmicutes	Bacteroidetes	24.61	Pr3	Phylum
Bacteroidetes	Firmicutes	24.61	Pr3	Phylum
Proteobacteria	Firmicutes	26.3275	Pr3	Phylum
Firmicutes	Proteobacteria	26.3275	Pr3	Phylum
Proteobacteria	Actinobacteria	28.3545	Pr3	Phylum
Actinobacteria	Proteobacteria	28.3545	Pr3	Phylum
Firmicutes	Actinobacteria	30.9824	Pr3	Phylum
Actinobacteria	Firmicutes	30.9824	Pr3	Phylum
Proteobacteria	Bacteroidetes	32.3263	Pr3	Phylum
Bacteroidetes	Proteobacteria	32.3263	Pr3	Phylum
Verrucomicrobia	Proteobacteria	34.2221	Pr3	Phylum
Proteobacteria	Verrucomicrobia	34.2221	Pr3	Phylum
Proteobacteria	Bacteria phylum incertae sedis	34.2401	Pr3	Phylum
Bacteria phylum incertae sedis	Proteobacteria	34.2401	Pr3	Phylum
Proteobacteria	Bacteria phylum Proteobacteria/Firmicutes	34.2542	Pr3	Phylum
Bacteria phylum Proteobacteria/Firmicutes	Proteobacteria	34.2542	Pr3	Phylum
Synergistetes	Proteobacteria	34.2568	Pr3	Phylum
Proteobacteria	Synergistetes	34.2568	Pr3	Phylum
Verrucomicrobia	Firmicutes	36.1384	Pr3	Phylum
Firmicutes	Verrucomicrobia	36.1384	Pr3	Phylum
Firmicutes	Bacteria phylum Proteobacteria/Firmicutes	36.2963	Pr3	Phylum
Bacteria phylum Proteobacteria/Firmicutes	Firmicutes	36.2963	Pr3	Phylum
Bacteria phylum incertae sedis	Firmicutes	36.3111	Pr3	Phylum
Firmicutes	Bacteria phylum incertae sedis	36.3111	Pr3	Phylum
Synergistetes	Firmicutes	36.3357	Pr3	Phylum
Firmicutes	Synergistetes	36.3357	Pr3	Phylum
Bacteroidetes	Actinobacteria	42.2359	Pr3	Phylum
Actinobacteria	Bacteroidetes	42.2359	Pr3	Phylum
Verrucomicrobia	Bacteroidetes	47.6736	Pr3	Phylum
Bacteroidetes	Verrucomicrobia	47.6736	Pr3	Phylum
Bacteroidetes	Bacteria phylum incertae sedis	47.7008	Pr3	Phylum
Bacteria phylum incertae sedis	Bacteroidetes	47.7008	Pr3	Phylum
Bacteroidetes	Synergistetes	47.7223	Pr3	Phylum
Synergistetes	Bacteroidetes	47.7223	Pr3	Phylum
Bacteroidetes	Bacteria phylum Proteobacteria/Firmicutes	47.7244	Pr3	Phylum
Bacteria phylum Proteobacteria/Firmicutes	Bacteroidetes	47.7244	Pr3	Phylum
Actinobacteria	Actinobacteria	0	Pr5	Phylum
Bacteria phylum Proteobacteria/Firmicutes	Bacteria phylum Proteobacteria/Firmicutes	0	Pr5	Phylum
Bacteria phylum incertae sedis	Bacteria phylum incertae sedis	0	Pr5	Phylum
Bacteroidetes	Bacteroidetes	0	Pr5	Phylum
Firmicutes	Firmicutes	0	Pr5	Phylum
Proteobacteria	Proteobacteria	0	Pr5	Phylum
Verrucomicrobia	Verrucomicrobia	0	Pr5	Phylum
Verrucomicrobia	Bacteria phylum incertae sedis	2.49209	Pr5	Phylum
Bacteria phylum incertae sedis	Verrucomicrobia	2.49209	Pr5	Phylum
Verrucomicrobia	Bacteria phylum Proteobacteria/Firmicutes	2.90234	Pr5	Phylum
Bacteria phylum Proteobacteria/Firmicutes	Verrucomicrobia	2.90234	Pr5	Phylum
Bacteria phylum incertae sedis	Actinobacteria	3.83931	Pr5	Phylum
Actinobacteria	Bacteria phylum incertae sedis	3.83931	Pr5	Phylum
Bacteria phylum incertae sedis	Bacteria phylum Proteobacteria/Firmicutes	4.04702	Pr5	Phylum
Bacteria phylum Proteobacteria/Firmicutes	Bacteria phylum incertae sedis	4.04702	Pr5	Phylum
Verrucomicrobia	Actinobacteria	4.17449	Pr5	Phylum
Actinobacteria	Verrucomicrobia	4.17449	Pr5	Phylum
Bacteria phylum Proteobacteria/Firmicutes	Actinobacteria	4.88999	Pr5	Phylum
Actinobacteria	Bacteria phylum Proteobacteria/Firmicutes	4.88999	Pr5	Phylum
Firmicutes	Actinobacteria	19.8766	Pr5	Phylum
Actinobacteria	Firmicutes	19.8766	Pr5	Phylum
Firmicutes	Bacteria phylum incertae sedis	21.1248	Pr5	Phylum
Bacteria phylum incertae sedis	Firmicutes	21.1248	Pr5	Phylum
Verrucomicrobia	Firmicutes	21.3216	Pr5	Phylum
Firmicutes	Verrucomicrobia	21.3216	Pr5	Phylum
Firmicutes	Bacteria phylum Proteobacteria/Firmicutes	21.4839	Pr5	Phylum
Bacteria phylum Proteobacteria/Firmicutes	Firmicutes	21.4839	Pr5	Phylum
Proteobacteria	Firmicutes	27.8455	Pr5	Phylum
Firmicutes	Proteobacteria	27.8455	Pr5	Phylum
Proteobacteria	Bacteroidetes	34.201	Pr5	Phylum
Bacteroidetes	Proteobacteria	34.201	Pr5	Phylum
Firmicutes	Bacteroidetes	35.8895	Pr5	Phylum
Bacteroidetes	Firmicutes	35.8895	Pr5	Phylum
Proteobacteria	Actinobacteria	40.2137	Pr5	Phylum
Actinobacteria	Proteobacteria	40.2137	Pr5	Phylum
Proteobacteria	Bacteria phylum Proteobacteria/Firmicutes	40.583	Pr5	Phylum
Bacteria phylum Proteobacteria/Firmicutes	Proteobacteria	40.583	Pr5	Phylum
Verrucomicrobia	Proteobacteria	41.1647	Pr5	Phylum
Proteobacteria	Verrucomicrobia	41.1647	Pr5	Phylum
Proteobacteria	Bacteria phylum incertae sedis	41.2875	Pr5	Phylum
Bacteria phylum incertae sedis	Proteobacteria	41.2875	Pr5	Phylum
Bacteroidetes	Actinobacteria	50.9223	Pr5	Phylum
Actinobacteria	Bacteroidetes	50.9223	Pr5	Phylum
Bacteroidetes	Bacteria phylum incertae sedis	52.2216	Pr5	Phylum
Bacteria phylum incertae sedis	Bacteroidetes	52.2216	Pr5	Phylum
Bacteroidetes	Verrucomicrobia	52.4087	Pr5	Phylum
Verrucomicrobia	Bacteroidetes	52.4087	Pr5	Phylum
Bacteroidetes	Bacteria phylum Proteobacteria/Firmicutes	52.4162	Pr5	Phylum
Bacteria phylum Proteobacteria/Firmicutes	Bacteroidetes	52.4162	Pr5	Phylum
Actinobacteria	Actinobacteria	0	Pr6	Phylum
Bacteroidetes	Bacteroidetes	0	Pr6	Phylum
Firmicutes	Firmicutes	0	Pr6	Phylum
Fusobacteria	Fusobacteria	0	Pr6	Phylum
Proteobacteria	Proteobacteria	0	Pr6	Phylum
Verrucomicrobia	Verrucomicrobia	0	Pr6	Phylum
Verrucomicrobia	Fusobacteria	1.51346	Pr6	Phylum
Fusobacteria	Verrucomicrobia	1.51346	Pr6	Phylum
Fusobacteria	Actinobacteria	5.54156	Pr6	Phylum
Actinobacteria	Fusobacteria	5.54156	Pr6	Phylum
Verrucomicrobia	Actinobacteria	5.81825	Pr6	Phylum
Actinobacteria	Verrucomicrobia	5.81825	Pr6	Phylum
Firmicutes	Actinobacteria	9.62007	Pr6	Phylum
Actinobacteria	Firmicutes	9.62007	Pr6	Phylum
Verrucomicrobia	Firmicutes	12.118	Pr6	Phylum
Firmicutes	Verrucomicrobia	12.118	Pr6	Phylum
Firmicutes	Fusobacteria	12.1521	Pr6	Phylum
Fusobacteria	Firmicutes	12.1521	Pr6	Phylum
Proteobacteria	Bacteroidetes	33.2791	Pr6	Phylum
Bacteroidetes	Proteobacteria	33.2791	Pr6	Phylum
Firmicutes	Bacteroidetes	39.4062	Pr6	Phylum
Bacteroidetes	Firmicutes	39.4062	Pr6	Phylum
Proteobacteria	Firmicutes	41.8382	Pr6	Phylum
Firmicutes	Proteobacteria	41.8382	Pr6	Phylum
Bacteroidetes	Actinobacteria	44.8109	Pr6	Phylum
Actinobacteria	Bacteroidetes	44.8109	Pr6	Phylum
Proteobacteria	Actinobacteria	45.2445	Pr6	Phylum
Actinobacteria	Proteobacteria	45.2445	Pr6	Phylum
Fusobacteria	Bacteroidetes	48.3349	Pr6	Phylum
Bacteroidetes	Fusobacteria	48.3349	Pr6	Phylum
Proteobacteria	Fusobacteria	48.3453	Pr6	Phylum
Fusobacteria	Proteobacteria	48.3453	Pr6	Phylum
Bacteroidetes	Verrucomicrobia	48.4496	Pr6	Phylum
Verrucomicrobia	Bacteroidetes	48.4496	Pr6	Phylum
Verrucomicrobia	Proteobacteria	48.6491	Pr6	Phylum
Proteobacteria	Verrucomicrobia	48.6491	Pr6	Phylum
Actinobacteria	Actinobacteria	0	Pr7	Phylum
Bacteroidetes	Bacteroidetes	0	Pr7	Phylum
Firmicutes	Firmicutes	0	Pr7	Phylum
Proteobacteria	Proteobacteria	0	Pr7	Phylum
Verrucomicrobia	Verrucomicrobia	0	Pr7	Phylum
Verrucomicrobia	Actinobacteria	11.5855	Pr7	Phylum
Actinobacteria	Verrucomicrobia	11.5855	Pr7	Phylum
Firmicutes	Bacteroidetes	27.1323	Pr7	Phylum
Bacteroidetes	Firmicutes	27.1323	Pr7	Phylum
Proteobacteria	Bacteroidetes	29.2567	Pr7	Phylum
Bacteroidetes	Proteobacteria	29.2567	Pr7	Phylum
Proteobacteria	Firmicutes	30.2515	Pr7	Phylum
Firmicutes	Proteobacteria	30.2515	Pr7	Phylum
Proteobacteria	Actinobacteria	32.0086	Pr7	Phylum
Actinobacteria	Proteobacteria	32.0086	Pr7	Phylum
Firmicutes	Actinobacteria	33.7899	Pr7	Phylum
Actinobacteria	Firmicutes	33.7899	Pr7	Phylum
Verrucomicrobia	Proteobacteria	37.0224	Pr7	Phylum
Proteobacteria	Verrucomicrobia	37.0224	Pr7	Phylum
Firmicutes	Verrucomicrobia	38.2738	Pr7	Phylum
Verrucomicrobia	Firmicutes	38.2738	Pr7	Phylum
Bacteroidetes	Actinobacteria	39.82	Pr7	Phylum
Actinobacteria	Bacteroidetes	39.82	Pr7	Phylum
Verrucomicrobia	Bacteroidetes	45.279	Pr7	Phylum
Bacteroidetes	Verrucomicrobia	45.279	Pr7	Phylum
Acidaminococcaceae	Acidaminococcaceae	0	Pr1	Family
Akkermansiaceae	Akkermansiaceae	0	Pr1	Family
Bacteria fam. Erwiniaceae/Enterobacteriaceae/Sphingobacteriaceae	Bacteria fam. Erwiniaceae/Enterobacteriaceae/Sphingobacteriaceae	0	Pr1	Family
Bacteroidaceae	Bacteroidaceae	0	Pr1	Family
Bacteroidales fam. incertae sedis	Bacteroidales fam. incertae sedis	0	Pr1	Family
Barnesiellaceae	Barnesiellaceae	0	Pr1	Family
Bifidobacteriaceae	Bifidobacteriaceae	0	Pr1	Family
Clostridiaceae	Clostridiaceae	0	Pr1	Family
Clostridiales fam. incertae sedis	Clostridiales fam. incertae sedis	0	Pr1	Family
Desulfovibrionaceae	Desulfovibrionaceae	0	Pr1	Family
Eggerthellaceae	Eggerthellaceae	0	Pr1	Family
Enterobacteriaceae	Enterobacteriaceae	0	Pr1	Family
Erysipelotrichaceae	Erysipelotrichaceae	0	Pr1	Family
Firmicutes fam. Carnobacteriaceae/Acidaminococcaceae	Firmicutes fam. Carnobacteriaceae/Acidaminococcaceae	0	Pr1	Family
Firmicutes fam. Erysipelotrichaceae/Peptostreptococcaceae	Firmicutes fam. Erysipelotrichaceae/Peptostreptococcaceae	0	Pr1	Family
Firmicutes fam. Lachnospiraceae/Lactobacillaceae	Firmicutes fam. Lachnospiraceae/Lactobacillaceae	0	Pr1	Family
Firmicutes fam. incertae sedis	Firmicutes fam. incertae sedis	0	Pr1	Family
Hafniaceae	Hafniaceae	0	Pr1	Family
Lachnospiraceae	Lachnospiraceae	0	Pr1	Family
Lactobacillaceae	Lactobacillaceae	0	Pr1	Family
Odoribacteraceae	Odoribacteraceae	0	Pr1	Family
Oscillospiraceae	Oscillospiraceae	0	Pr1	Family
Peptostreptococcaceae	Peptostreptococcaceae	0	Pr1	Family
Proteobacteria fam. Acetobacteraceae/Enterobacteriaceae	Proteobacteria fam. Acetobacteraceae/Enterobacteriaceae	0	Pr1	Family
Rikenellaceae	Rikenellaceae	0	Pr1	Family
Ruminococcaceae	Ruminococcaceae	0	Pr1	Family
Staphylococcaceae	Staphylococcaceae	0	Pr1	Family
Streptococcaceae	Streptococcaceae	0	Pr1	Family
Sutterellaceae	Sutterellaceae	0	Pr1	Family
Tannerellaceae	Tannerellaceae	0	Pr1	Family
Veillonellaceae	Veillonellaceae	0	Pr1	Family
Staphylococcaceae	Firmicutes fam. incertae sedis	0.227187	Pr1	Family
Firmicutes fam. incertae sedis	Staphylococcaceae	0.227187	Pr1	Family
Firmicutes fam. incertae sedis	Firmicutes fam. Erysipelotrichaceae/Peptostreptococcaceae	0.448151	Pr1	Family
Firmicutes fam. Erysipelotrichaceae/Peptostreptococcaceae	Firmicutes fam. incertae sedis	0.448151	Pr1	Family
Staphylococcaceae	Firmicutes fam. Erysipelotrichaceae/Peptostreptococcaceae	0.448828	Pr1	Family
Firmicutes fam. Erysipelotrichaceae/Peptostreptococcaceae	Staphylococcaceae	0.448828	Pr1	Family
Veillonellaceae	Lactobacillaceae	0.521524	Pr1	Family
Lactobacillaceae	Veillonellaceae	0.521524	Pr1	Family
Streptococcaceae	Firmicutes fam. incertae sedis	0.540857	Pr1	Family
Firmicutes fam. incertae sedis	Streptococcaceae	0.540857	Pr1	Family
Streptococcaceae	Staphylococcaceae	0.541418	Pr1	Family
Staphylococcaceae	Streptococcaceae	0.541418	Pr1	Family
Odoribacteraceae	Firmicutes fam. incertae sedis	0.543612	Pr1	Family
Firmicutes fam. incertae sedis	Odoribacteraceae	0.543612	Pr1	Family
Staphylococcaceae	Odoribacteraceae	0.54417	Pr1	Family
Odoribacteraceae	Staphylococcaceae	0.54417	Pr1	Family
Sutterellaceae	Streptococcaceae	0.56093	Pr1	Family
Streptococcaceae	Sutterellaceae	0.56093	Pr1	Family
Firmicutes fam. incertae sedis	Firmicutes fam. Lachnospiraceae/Lactobacillaceae	0.613524	Pr1	Family
Firmicutes fam. Lachnospiraceae/Lactobacillaceae	Firmicutes fam. incertae sedis	0.613524	Pr1	Family
Staphylococcaceae	Firmicutes fam. Lachnospiraceae/Lactobacillaceae	0.614018	Pr1	Family
Firmicutes fam. Lachnospiraceae/Lactobacillaceae	Staphylococcaceae	0.614018	Pr1	Family
Streptococcaceae	Firmicutes fam. Erysipelotrichaceae/Peptostreptococcaceae	0.665101	Pr1	Family
Firmicutes fam. Erysipelotrichaceae/Peptostreptococcaceae	Streptococcaceae	0.665101	Pr1	Family
Odoribacteraceae	Firmicutes fam. Erysipelotrichaceae/Peptostreptococcaceae	0.667343	Pr1	Family
Firmicutes fam. Erysipelotrichaceae/Peptostreptococcaceae	Odoribacteraceae	0.667343	Pr1	Family
Firmicutes fam. Lachnospiraceae/Lactobacillaceae	Firmicutes fam. Erysipelotrichaceae/Peptostreptococcaceae	0.725427	Pr1	Family
Firmicutes fam. Erysipelotrichaceae/Peptostreptococcaceae	Firmicutes fam. Lachnospiraceae/Lactobacillaceae	0.725427	Pr1	Family
Sutterellaceae	Lactobacillaceae	0.726021	Pr1	Family
Lactobacillaceae	Sutterellaceae	0.726021	Pr1	Family
Streptococcaceae	Odoribacteraceae	0.732825	Pr1	Family
Odoribacteraceae	Streptococcaceae	0.732825	Pr1	Family
Streptococcaceae	Firmicutes fam. Lachnospiraceae/Lactobacillaceae	0.786085	Pr1	Family
Firmicutes fam. Lachnospiraceae/Lactobacillaceae	Streptococcaceae	0.786085	Pr1	Family
Odoribacteraceae	Firmicutes fam. Lachnospiraceae/Lactobacillaceae	0.787984	Pr1	Family
Firmicutes fam. Lachnospiraceae/Lactobacillaceae	Odoribacteraceae	0.787984	Pr1	Family
Odoribacteraceae	Barnesiellaceae	0.802651	Pr1	Family
Barnesiellaceae	Odoribacteraceae	0.802651	Pr1	Family
Veillonellaceae	Sutterellaceae	0.834912	Pr1	Family
Sutterellaceae	Veillonellaceae	0.834912	Pr1	Family
Streptococcaceae	Lactobacillaceae	0.850429	Pr1	Family
Lactobacillaceae	Streptococcaceae	0.850429	Pr1	Family
Sutterellaceae	Firmicutes fam. incertae sedis	0.930868	Pr1	Family
Firmicutes fam. incertae sedis	Sutterellaceae	0.930868	Pr1	Family
Sutterellaceae	Staphylococcaceae	0.958191	Pr1	Family
Staphylococcaceae	Sutterellaceae	0.958191	Pr1	Family
Veillonellaceae	Streptococcaceae	0.997606	Pr1	Family
Streptococcaceae	Veillonellaceae	0.997606	Pr1	Family
Firmicutes fam. incertae sedis	Barnesiellaceae	1.00494	Pr1	Family
Barnesiellaceae	Firmicutes fam. incertae sedis	1.00494	Pr1	Family
Staphylococcaceae	Barnesiellaceae	1.00524	Pr1	Family
Barnesiellaceae	Staphylococcaceae	1.00524	Pr1	Family
Peptostreptococcaceae	Oscillospiraceae	1.00696	Pr1	Family
Oscillospiraceae	Peptostreptococcaceae	1.00696	Pr1	Family
Sutterellaceae	Odoribacteraceae	1.01644	Pr1	Family
Odoribacteraceae	Sutterellaceae	1.01644	Pr1	Family
Clostridiales fam. incertae sedis	Barnesiellaceae	1.01892	Pr1	Family
Barnesiellaceae	Clostridiales fam. incertae sedis	1.01892	Pr1	Family
Sutterellaceae	Firmicutes fam. Erysipelotrichaceae/Peptostreptococcaceae	1.03313	Pr1	Family
Firmicutes fam. Erysipelotrichaceae/Peptostreptococcaceae	Sutterellaceae	1.03313	Pr1	Family
Firmicutes fam. Erysipelotrichaceae/Peptostreptococcaceae	Barnesiellaceae	1.07691	Pr1	Family
Barnesiellaceae	Firmicutes fam. Erysipelotrichaceae/Peptostreptococcaceae	1.07691	Pr1	Family
Staphylococcaceae	Clostridiales fam. incertae sedis	1.10824	Pr1	Family
Clostridiales fam. incertae sedis	Staphylococcaceae	1.10824	Pr1	Family
Sutterellaceae	Firmicutes fam. Lachnospiraceae/Lactobacillaceae	1.11487	Pr1	Family
Firmicutes fam. Lachnospiraceae/Lactobacillaceae	Sutterellaceae	1.11487	Pr1	Family
Odoribacteraceae	Clostridiales fam. incertae sedis	1.11818	Pr1	Family
Clostridiales fam. incertae sedis	Odoribacteraceae	1.11818	Pr1	Family
Streptococcaceae	Barnesiellaceae	1.11867	Pr1	Family
Barnesiellaceae	Streptococcaceae	1.11867	Pr1	Family
Hafniaceae	Firmicutes fam. incertae sedis	1.13498	Pr1	Family
Firmicutes fam. incertae sedis	Hafniaceae	1.13498	Pr1	Family
Staphylococcaceae	Hafniaceae	1.13525	Pr1	Family
Hafniaceae	Staphylococcaceae	1.13525	Pr1	Family
Hafniaceae	Odoribacteraceae	1.13803	Pr1	Family
Odoribacteraceae	Hafniaceae	1.13803	Pr1	Family
Firmicutes fam. Lachnospiraceae/Lactobacillaceae	Barnesiellaceae	1.15555	Pr1	Family
Barnesiellaceae	Firmicutes fam. Lachnospiraceae/Lactobacillaceae	1.15555	Pr1	Family
Firmicutes fam. incertae sedis	Clostridiales fam. incertae sedis	1.16555	Pr1	Family
Clostridiales fam. incertae sedis	Firmicutes fam. incertae sedis	1.16555	Pr1	Family
Hafniaceae	Firmicutes fam. Erysipelotrichaceae/Peptostreptococcaceae	1.19918	Pr1	Family
Firmicutes fam. Erysipelotrichaceae/Peptostreptococcaceae	Hafniaceae	1.19918	Pr1	Family
Sutterellaceae	Barnesiellaceae	1.22537	Pr1	Family
Barnesiellaceae	Sutterellaceae	1.22537	Pr1	Family
Firmicutes fam. Erysipelotrichaceae/Peptostreptococcaceae	Clostridiales fam. incertae sedis	1.22815	Pr1	Family
Clostridiales fam. incertae sedis	Firmicutes fam. Erysipelotrichaceae/Peptostreptococcaceae	1.22815	Pr1	Family
Streptococcaceae	Hafniaceae	1.23681	Pr1	Family
Hafniaceae	Streptococcaceae	1.23681	Pr1	Family
Streptococcaceae	Clostridiales fam. incertae sedis	1.26492	Pr1	Family
Clostridiales fam. incertae sedis	Streptococcaceae	1.26492	Pr1	Family
Hafniaceae	Barnesiellaceae	1.26505	Pr1	Family
Barnesiellaceae	Hafniaceae	1.26505	Pr1	Family
Hafniaceae	Firmicutes fam. Lachnospiraceae/Lactobacillaceae	1.27027	Pr1	Family
Firmicutes fam. Lachnospiraceae/Lactobacillaceae	Hafniaceae	1.27027	Pr1	Family
Sutterellaceae	Clostridiales fam. incertae sedis	1.29093	Pr1	Family
Clostridiales fam. incertae sedis	Sutterellaceae	1.29093	Pr1	Family
Firmicutes fam. Lachnospiraceae/Lactobacillaceae	Clostridiales fam. incertae sedis	1.29766	Pr1	Family
Clostridiales fam. incertae sedis	Firmicutes fam. Lachnospiraceae/Lactobacillaceae	1.29766	Pr1	Family
Lactobacillaceae	Firmicutes fam. incertae sedis	1.37647	Pr1	Family
Firmicutes fam. incertae sedis	Lactobacillaceae	1.37647	Pr1	Family
Staphylococcaceae	Lactobacillaceae	1.37669	Pr1	Family
Lactobacillaceae	Staphylococcaceae	1.37669	Pr1	Family
Sutterellaceae	Hafniaceae	1.3796	Pr1	Family
Hafniaceae	Sutterellaceae	1.3796	Pr1	Family
Hafniaceae	Clostridiales fam. incertae sedis	1.38118	Pr1	Family
Clostridiales fam. incertae sedis	Hafniaceae	1.38118	Pr1	Family
Ruminococcaceae	Firmicutes fam. Erysipelotrichaceae/Peptostreptococcaceae	1.38298	Pr1	Family
Firmicutes fam. Erysipelotrichaceae/Peptostreptococcaceae	Ruminococcaceae	1.38298	Pr1	Family
Lactobacillaceae	Firmicutes fam. Erysipelotrichaceae/Peptostreptococcaceae	1.42986	Pr1	Family
Firmicutes fam. Erysipelotrichaceae/Peptostreptococcaceae	Lactobacillaceae	1.42986	Pr1	Family
Veillonellaceae	Firmicutes fam. incertae sedis	1.43688	Pr1	Family
Firmicutes fam. incertae sedis	Veillonellaceae	1.43688	Pr1	Family
Odoribacteraceae	Lactobacillaceae	1.46259	Pr1	Family
Lactobacillaceae	Odoribacteraceae	1.46259	Pr1	Family
Veillonellaceae	Staphylococcaceae	1.47216	Pr1	Family
Staphylococcaceae	Veillonellaceae	1.47216	Pr1	Family
Lactobacillaceae	Firmicutes fam. Lachnospiraceae/Lactobacillaceae	1.48999	Pr1	Family
Firmicutes fam. Lachnospiraceae/Lactobacillaceae	Lactobacillaceae	1.48999	Pr1	Family
Ruminococcaceae	Firmicutes fam. incertae sedis	1.51143	Pr1	Family
Firmicutes fam. incertae sedis	Ruminococcaceae	1.51143	Pr1	Family
Veillonellaceae	Firmicutes fam. Erysipelotrichaceae/Peptostreptococcaceae	1.522	Pr1	Family
Firmicutes fam. Erysipelotrichaceae/Peptostreptococcaceae	Veillonellaceae	1.522	Pr1	Family
Staphylococcaceae	Ruminococcaceae	1.52841	Pr1	Family
Ruminococcaceae	Staphylococcaceae	1.52841	Pr1	Family
Veillonellaceae	Odoribacteraceae	1.55279	Pr1	Family
Odoribacteraceae	Veillonellaceae	1.55279	Pr1	Family
Veillonellaceae	Firmicutes fam. Carnobacteriaceae/Acidaminococcaceae	1.56282	Pr1	Family
Firmicutes fam. Carnobacteriaceae/Acidaminococcaceae	Veillonellaceae	1.56282	Pr1	Family
Veillonellaceae	Firmicutes fam. Lachnospiraceae/Lactobacillaceae	1.57862	Pr1	Family
Firmicutes fam. Lachnospiraceae/Lactobacillaceae	Veillonellaceae	1.57862	Pr1	Family
Streptococcaceae	Ruminococcaceae	1.60529	Pr1	Family
Ruminococcaceae	Streptococcaceae	1.60529	Pr1	Family
Ruminococcaceae	Odoribacteraceae	1.60622	Pr1	Family
Odoribacteraceae	Ruminococcaceae	1.60622	Pr1	Family
Barnesiellaceae	Bacteroidales fam. incertae sedis	1.62193	Pr1	Family
Bacteroidales fam. incertae sedis	Barnesiellaceae	1.62193	Pr1	Family
Lactobacillaceae	Firmicutes fam. Carnobacteriaceae/Acidaminococcaceae	1.62339	Pr1	Family
Firmicutes fam. Carnobacteriaceae/Acidaminococcaceae	Lactobacillaceae	1.62339	Pr1	Family
Firmicutes fam. incertae sedis	Bacteroidales fam. incertae sedis	1.62694	Pr1	Family
Bacteroidales fam. incertae sedis	Firmicutes fam. incertae sedis	1.62694	Pr1	Family
Staphylococcaceae	Bacteroidales fam. incertae sedis	1.62712	Pr1	Family
Bacteroidales fam. incertae sedis	Staphylococcaceae	1.62712	Pr1	Family
Sutterellaceae	Firmicutes fam. Carnobacteriaceae/Acidaminococcaceae	1.62781	Pr1	Family
Firmicutes fam. Carnobacteriaceae/Acidaminococcaceae	Sutterellaceae	1.62781	Pr1	Family
Ruminococcaceae	Firmicutes fam. Lachnospiraceae/Lactobacillaceae	1.63121	Pr1	Family
Firmicutes fam. Lachnospiraceae/Lactobacillaceae	Ruminococcaceae	1.63121	Pr1	Family
Streptococcaceae	Firmicutes fam. Carnobacteriaceae/Acidaminococcaceae	1.63632	Pr1	Family
Firmicutes fam. Carnobacteriaceae/Acidaminococcaceae	Streptococcaceae	1.63632	Pr1	Family
Staphylococcaceae	Bacteria fam. Erwiniaceae/Enterobacteriaceae/Sphingobacteriaceae	1.64738	Pr1	Family
Bacteria fam. Erwiniaceae/Enterobacteriaceae/Sphingobacteriaceae	Staphylococcaceae	1.64738	Pr1	Family
Odoribacteraceae	Bacteria fam. Erwiniaceae/Enterobacteriaceae/Sphingobacteriaceae	1.64895	Pr1	Family
Bacteria fam. Erwiniaceae/Enterobacteriaceae/Sphingobacteriaceae	Odoribacteraceae	1.64895	Pr1	Family
Clostridiales fam. incertae sedis	Bacteroidales fam. incertae sedis	1.67013	Pr1	Family
Bacteroidales fam. incertae sedis	Clostridiales fam. incertae sedis	1.67013	Pr1	Family
Firmicutes fam. Erysipelotrichaceae/Peptostreptococcaceae	Bacteroidales fam. incertae sedis	1.67235	Pr1	Family
Bacteroidales fam. incertae sedis	Firmicutes fam. Erysipelotrichaceae/Peptostreptococcaceae	1.67235	Pr1	Family
Ruminococcaceae	Barnesiellaceae	1.67398	Pr1	Family
Barnesiellaceae	Ruminococcaceae	1.67398	Pr1	Family
Firmicutes fam. incertae sedis	Bacteria fam. Erwiniaceae/Enterobacteriaceae/Sphingobacteriaceae	1.67872	Pr1	Family
Bacteria fam. Erwiniaceae/Enterobacteriaceae/Sphingobacteriaceae	Firmicutes fam. incertae sedis	1.67872	Pr1	Family
Lactobacillaceae	Barnesiellaceae	1.68925	Pr1	Family
Barnesiellaceae	Lactobacillaceae	1.68925	Pr1	Family
Streptococcaceae	Bacteroidales fam. incertae sedis	1.69954	Pr1	Family
Bacteroidales fam. incertae sedis	Streptococcaceae	1.69954	Pr1	Family
Odoribacteraceae	Bacteroidales fam. incertae sedis	1.70042	Pr1	Family
Bacteroidales fam. incertae sedis	Odoribacteraceae	1.70042	Pr1	Family
Firmicutes fam. Erysipelotrichaceae/Peptostreptococcaceae	Bacteria fam. Erwiniaceae/Enterobacteriaceae/Sphingobacteriaceae	1.72277	Pr1	Family
Bacteria fam. Erwiniaceae/Enterobacteriaceae/Sphingobacteriaceae	Firmicutes fam. Erysipelotrichaceae/Peptostreptococcaceae	1.72277	Pr1	Family
Firmicutes fam. Lachnospiraceae/Lactobacillaceae	Bacteroidales fam. incertae sedis	1.72404	Pr1	Family
Bacteroidales fam. incertae sedis	Firmicutes fam. Lachnospiraceae/Lactobacillaceae	1.72404	Pr1	Family
Streptococcaceae	Bacteria fam. Erwiniaceae/Enterobacteriaceae/Sphingobacteriaceae	1.74918	Pr1	Family
Bacteria fam. Erwiniaceae/Enterobacteriaceae/Sphingobacteriaceae	Streptococcaceae	1.74918	Pr1	Family
Veillonellaceae	Barnesiellaceae	1.76792	Pr1	Family
Barnesiellaceae	Veillonellaceae	1.76792	Pr1	Family
Lactobacillaceae	Hafniaceae	1.7697	Pr1	Family
Hafniaceae	Lactobacillaceae	1.7697	Pr1	Family
Firmicutes fam. Lachnospiraceae/Lactobacillaceae	Bacteria fam. Erwiniaceae/Enterobacteriaceae/Sphingobacteriaceae	1.773	Pr1	Family
Bacteria fam. Erwiniaceae/Enterobacteriaceae/Sphingobacteriaceae	Firmicutes fam. Lachnospiraceae/Lactobacillaceae	1.773	Pr1	Family
Sutterellaceae	Ruminococcaceae	1.77509	Pr1	Family
Ruminococcaceae	Sutterellaceae	1.77509	Pr1	Family
Lactobacillaceae	Clostridiales fam. incertae sedis	1.78946	Pr1	Family
Clostridiales fam. incertae sedis	Lactobacillaceae	1.78946	Pr1	Family
Firmicutes fam. Carnobacteriaceae/Acidaminococcaceae	Firmicutes fam. Erysipelotrichaceae/Peptostreptococcaceae	1.81621	Pr1	Family
Firmicutes fam. Erysipelotrichaceae/Peptostreptococcaceae	Firmicutes fam. Carnobacteriaceae/Acidaminococcaceae	1.81621	Pr1	Family
Firmicutes fam. incertae sedis	Firmicutes fam. Carnobacteriaceae/Acidaminococcaceae	1.83385	Pr1	Family
Firmicutes fam. Carnobacteriaceae/Acidaminococcaceae	Firmicutes fam. incertae sedis	1.83385	Pr1	Family
Staphylococcaceae	Firmicutes fam. Carnobacteriaceae/Acidaminococcaceae	1.8361	Pr1	Family
Firmicutes fam. Carnobacteriaceae/Acidaminococcaceae	Staphylococcaceae	1.8361	Pr1	Family
Veillonellaceae	Hafniaceae	1.84495	Pr1	Family
Hafniaceae	Veillonellaceae	1.84495	Pr1	Family
Barnesiellaceae	Bacteria fam. Erwiniaceae/Enterobacteriaceae/Sphingobacteriaceae	1.85217	Pr1	Family
Bacteria fam. Erwiniaceae/Enterobacteriaceae/Sphingobacteriaceae	Barnesiellaceae	1.85217	Pr1	Family
Firmicutes fam. Lachnospiraceae/Lactobacillaceae	Firmicutes fam. Carnobacteriaceae/Acidaminococcaceae	1.86107	Pr1	Family
Firmicutes fam. Carnobacteriaceae/Acidaminococcaceae	Firmicutes fam. Lachnospiraceae/Lactobacillaceae	1.86107	Pr1	Family
Veillonellaceae	Clostridiales fam. incertae sedis	1.86391	Pr1	Family
Clostridiales fam. incertae sedis	Veillonellaceae	1.86391	Pr1	Family
Sutterellaceae	Bacteroidales fam. incertae sedis	1.87442	Pr1	Family
Bacteroidales fam. incertae sedis	Sutterellaceae	1.87442	Pr1	Family
Ruminococcaceae	Hafniaceae	1.89014	Pr1	Family
Hafniaceae	Ruminococcaceae	1.89014	Pr1	Family
Ruminococcaceae	Clostridiales fam. incertae sedis	1.90865	Pr1	Family
Clostridiales fam. incertae sedis	Ruminococcaceae	1.90865	Pr1	Family
Odoribacteraceae	Firmicutes fam. Carnobacteriaceae/Acidaminococcaceae	1.91824	Pr1	Family
Firmicutes fam. Carnobacteriaceae/Acidaminococcaceae	Odoribacteraceae	1.91824	Pr1	Family
Sutterellaceae	Bacteria fam. Erwiniaceae/Enterobacteriaceae/Sphingobacteriaceae	1.91954	Pr1	Family
Bacteria fam. Erwiniaceae/Enterobacteriaceae/Sphingobacteriaceae	Sutterellaceae	1.91954	Pr1	Family
Veillonellaceae	Ruminococcaceae	1.93439	Pr1	Family
Ruminococcaceae	Veillonellaceae	1.93439	Pr1	Family
Clostridiales fam. incertae sedis	Bacteria fam. Erwiniaceae/Enterobacteriaceae/Sphingobacteriaceae	1.96538	Pr1	Family
Bacteria fam. Erwiniaceae/Enterobacteriaceae/Sphingobacteriaceae	Clostridiales fam. incertae sedis	1.96538	Pr1	Family
Hafniaceae	Bacteroidales fam. incertae sedis	1.97081	Pr1	Family
Bacteroidales fam. incertae sedis	Hafniaceae	1.97081	Pr1	Family
Ruminococcaceae	Bacteroidales fam. incertae sedis	1.99198	Pr1	Family
Bacteroidales fam. incertae sedis	Ruminococcaceae	1.99198	Pr1	Family
Hafniaceae	Bacteria fam. Erwiniaceae/Enterobacteriaceae/Sphingobacteriaceae	2.01378	Pr1	Family
Bacteria fam. Erwiniaceae/Enterobacteriaceae/Sphingobacteriaceae	Hafniaceae	2.01378	Pr1	Family
Ruminococcaceae	Lactobacillaceae	2.04428	Pr1	Family
Lactobacillaceae	Ruminococcaceae	2.04428	Pr1	Family
Ruminococcaceae	Peptostreptococcaceae	2.06686	Pr1	Family
Peptostreptococcaceae	Ruminococcaceae	2.06686	Pr1	Family
Firmicutes fam. Carnobacteriaceae/Acidaminococcaceae	Barnesiellaceae	2.09619	Pr1	Family
Barnesiellaceae	Firmicutes fam. Carnobacteriaceae/Acidaminococcaceae	2.09619	Pr1	Family
Hafniaceae	Firmicutes fam. Carnobacteriaceae/Acidaminococcaceae	2.10845	Pr1	Family
Firmicutes fam. Carnobacteriaceae/Acidaminococcaceae	Hafniaceae	2.10845	Pr1	Family
Lactobacillaceae	Bacteroidales fam. incertae sedis	2.1191	Pr1	Family
Bacteroidales fam. incertae sedis	Lactobacillaceae	2.1191	Pr1	Family
Firmicutes fam. Carnobacteriaceae/Acidaminococcaceae	Clostridiales fam. incertae sedis	2.14032	Pr1	Family
Clostridiales fam. incertae sedis	Firmicutes fam. Carnobacteriaceae/Acidaminococcaceae	2.14032	Pr1	Family
Ruminococcaceae	Firmicutes fam. Carnobacteriaceae/Acidaminococcaceae	2.15058	Pr1	Family
Firmicutes fam. Carnobacteriaceae/Acidaminococcaceae	Ruminococcaceae	2.15058	Pr1	Family
Lactobacillaceae	Bacteria fam. Erwiniaceae/Enterobacteriaceae/Sphingobacteriaceae	2.15911	Pr1	Family
Bacteria fam. Erwiniaceae/Enterobacteriaceae/Sphingobacteriaceae	Lactobacillaceae	2.15911	Pr1	Family
Veillonellaceae	Bacteroidales fam. incertae sedis	2.18233	Pr1	Family
Bacteroidales fam. incertae sedis	Veillonellaceae	2.18233	Pr1	Family
Veillonellaceae	Bacteria fam. Erwiniaceae/Enterobacteriaceae/Sphingobacteriaceae	2.22121	Pr1	Family
Bacteria fam. Erwiniaceae/Enterobacteriaceae/Sphingobacteriaceae	Veillonellaceae	2.22121	Pr1	Family
Ruminococcaceae	Bacteria fam. Erwiniaceae/Enterobacteriaceae/Sphingobacteriaceae	2.25888	Pr1	Family
Bacteria fam. Erwiniaceae/Enterobacteriaceae/Sphingobacteriaceae	Ruminococcaceae	2.25888	Pr1	Family
Bacteroidales fam. incertae sedis	Bacteria fam. Erwiniaceae/Enterobacteriaceae/Sphingobacteriaceae	2.3268	Pr1	Family
Bacteria fam. Erwiniaceae/Enterobacteriaceae/Sphingobacteriaceae	Bacteroidales fam. incertae sedis	2.3268	Pr1	Family
Peptostreptococcaceae	Firmicutes fam. incertae sedis	2.44993	Pr1	Family
Firmicutes fam. incertae sedis	Peptostreptococcaceae	2.44993	Pr1	Family
Staphylococcaceae	Peptostreptococcaceae	2.45006	Pr1	Family
Peptostreptococcaceae	Staphylococcaceae	2.45006	Pr1	Family
Firmicutes fam. Carnobacteriaceae/Acidaminococcaceae	Bacteroidales fam. incertae sedis	2.45582	Pr1	Family
Bacteroidales fam. incertae sedis	Firmicutes fam. Carnobacteriaceae/Acidaminococcaceae	2.45582	Pr1	Family
Firmicutes fam. Carnobacteriaceae/Acidaminococcaceae	Bacteria fam. Erwiniaceae/Enterobacteriaceae/Sphingobacteriaceae	2.4643	Pr1	Family
Bacteria fam. Erwiniaceae/Enterobacteriaceae/Sphingobacteriaceae	Firmicutes fam. Carnobacteriaceae/Acidaminococcaceae	2.4643	Pr1	Family
Peptostreptococcaceae	Firmicutes fam. Erysipelotrichaceae/Peptostreptococcaceae	2.48033	Pr1	Family
Firmicutes fam. Erysipelotrichaceae/Peptostreptococcaceae	Peptostreptococcaceae	2.48033	Pr1	Family
Streptococcaceae	Peptostreptococcaceae	2.49874	Pr1	Family
Peptostreptococcaceae	Streptococcaceae	2.49874	Pr1	Family
Peptostreptococcaceae	Odoribacteraceae	2.49934	Pr1	Family
Odoribacteraceae	Peptostreptococcaceae	2.49934	Pr1	Family
Peptostreptococcaceae	Firmicutes fam. Lachnospiraceae/Lactobacillaceae	2.51547	Pr1	Family
Firmicutes fam. Lachnospiraceae/Lactobacillaceae	Peptostreptococcaceae	2.51547	Pr1	Family
Veillonellaceae	Peptostreptococcaceae	2.57721	Pr1	Family
Peptostreptococcaceae	Veillonellaceae	2.57721	Pr1	Family
Sutterellaceae	Peptostreptococcaceae	2.62082	Pr1	Family
Peptostreptococcaceae	Sutterellaceae	2.62082	Pr1	Family
Peptostreptococcaceae	Barnesiellaceae	2.63838	Pr1	Family
Barnesiellaceae	Peptostreptococcaceae	2.63838	Pr1	Family
Peptostreptococcaceae	Hafniaceae	2.69061	Pr1	Family
Hafniaceae	Peptostreptococcaceae	2.69061	Pr1	Family
Peptostreptococcaceae	Clostridiales fam. incertae sedis	2.70364	Pr1	Family
Clostridiales fam. incertae sedis	Peptostreptococcaceae	2.70364	Pr1	Family
Ruminococcaceae	Oscillospiraceae	2.73771	Pr1	Family
Oscillospiraceae	Ruminococcaceae	2.73771	Pr1	Family
Peptostreptococcaceae	Lactobacillaceae	2.80104	Pr1	Family
Lactobacillaceae	Peptostreptococcaceae	2.80104	Pr1	Family
Peptostreptococcaceae	Firmicutes fam. Carnobacteriaceae/Acidaminococcaceae	2.84012	Pr1	Family
Firmicutes fam. Carnobacteriaceae/Acidaminococcaceae	Peptostreptococcaceae	2.84012	Pr1	Family
Peptostreptococcaceae	Bacteroidales fam. incertae sedis	2.93225	Pr1	Family
Bacteroidales fam. incertae sedis	Peptostreptococcaceae	2.93225	Pr1	Family
Peptostreptococcaceae	Bacteria fam. Erwiniaceae/Enterobacteriaceae/Sphingobacteriaceae	2.9613	Pr1	Family
Bacteria fam. Erwiniaceae/Enterobacteriaceae/Sphingobacteriaceae	Peptostreptococcaceae	2.9613	Pr1	Family
Veillonellaceae	Oscillospiraceae	3.3476	Pr1	Family
Oscillospiraceae	Veillonellaceae	3.3476	Pr1	Family
Oscillospiraceae	Firmicutes fam. incertae sedis	3.3555	Pr1	Family
Firmicutes fam. incertae sedis	Oscillospiraceae	3.3555	Pr1	Family
Staphylococcaceae	Oscillospiraceae	3.36318	Pr1	Family
Oscillospiraceae	Staphylococcaceae	3.36318	Pr1	Family
Oscillospiraceae	Firmicutes fam. Erysipelotrichaceae/Peptostreptococcaceae	3.3853	Pr1	Family
Firmicutes fam. Erysipelotrichaceae/Peptostreptococcaceae	Oscillospiraceae	3.3853	Pr1	Family
Streptococcaceae	Oscillospiraceae	3.39881	Pr1	Family
Oscillospiraceae	Streptococcaceae	3.39881	Pr1	Family
Oscillospiraceae	Odoribacteraceae	3.39925	Pr1	Family
Odoribacteraceae	Oscillospiraceae	3.39925	Pr1	Family
Oscillospiraceae	Firmicutes fam. Lachnospiraceae/Lactobacillaceae	3.41113	Pr1	Family
Firmicutes fam. Lachnospiraceae/Lactobacillaceae	Oscillospiraceae	3.41113	Pr1	Family
Sutterellaceae	Oscillospiraceae	3.48223	Pr1	Family
Oscillospiraceae	Sutterellaceae	3.48223	Pr1	Family
Oscillospiraceae	Barnesiellaceae	3.50275	Pr1	Family
Barnesiellaceae	Oscillospiraceae	3.50275	Pr1	Family
Oscillospiraceae	Hafniaceae	3.54226	Pr1	Family
Hafniaceae	Oscillospiraceae	3.54226	Pr1	Family
Oscillospiraceae	Clostridiales fam. incertae sedis	3.55217	Pr1	Family
Clostridiales fam. incertae sedis	Oscillospiraceae	3.55217	Pr1	Family
Oscillospiraceae	Firmicutes fam. Carnobacteriaceae/Acidaminococcaceae	3.56603	Pr1	Family
Firmicutes fam. Carnobacteriaceae/Acidaminococcaceae	Oscillospiraceae	3.56603	Pr1	Family
Oscillospiraceae	Lactobacillaceae	3.62685	Pr1	Family
Lactobacillaceae	Oscillospiraceae	3.62685	Pr1	Family
Oscillospiraceae	Bacteroidales fam. incertae sedis	3.72912	Pr1	Family
Bacteroidales fam. incertae sedis	Oscillospiraceae	3.72912	Pr1	Family
Oscillospiraceae	Bacteria fam. Erwiniaceae/Enterobacteriaceae/Sphingobacteriaceae	3.752	Pr1	Family
Bacteria fam. Erwiniaceae/Enterobacteriaceae/Sphingobacteriaceae	Oscillospiraceae	3.752	Pr1	Family
Rikenellaceae	Barnesiellaceae	4.8337	Pr1	Family
Barnesiellaceae	Rikenellaceae	4.8337	Pr1	Family
Rikenellaceae	Bacteroidales fam. incertae sedis	4.97114	Pr1	Family
Bacteroidales fam. incertae sedis	Rikenellaceae	4.97114	Pr1	Family
Rikenellaceae	Desulfovibrionaceae	4.97334	Pr1	Family
Desulfovibrionaceae	Rikenellaceae	4.97334	Pr1	Family
Rikenellaceae	Bacteria fam. Erwiniaceae/Enterobacteriaceae/Sphingobacteriaceae	5.00236	Pr1	Family
Bacteria fam. Erwiniaceae/Enterobacteriaceae/Sphingobacteriaceae	Rikenellaceae	5.00236	Pr1	Family
Rikenellaceae	Odoribacteraceae	5.07791	Pr1	Family
Odoribacteraceae	Rikenellaceae	5.07791	Pr1	Family
Rikenellaceae	Clostridiales fam. incertae sedis	5.07808	Pr1	Family
Clostridiales fam. incertae sedis	Rikenellaceae	5.07808	Pr1	Family
Rikenellaceae	Hafniaceae	5.24099	Pr1	Family
Hafniaceae	Rikenellaceae	5.24099	Pr1	Family
Ruminococcaceae	Rikenellaceae	5.24902	Pr1	Family
Rikenellaceae	Ruminococcaceae	5.24902	Pr1	Family
Staphylococcaceae	Rikenellaceae	5.28592	Pr1	Family
Rikenellaceae	Staphylococcaceae	5.28592	Pr1	Family
Sutterellaceae	Rikenellaceae	5.28619	Pr1	Family
Rikenellaceae	Sutterellaceae	5.28619	Pr1	Family
Rikenellaceae	Firmicutes fam. Erysipelotrichaceae/Peptostreptococcaceae	5.30651	Pr1	Family
Firmicutes fam. Erysipelotrichaceae/Peptostreptococcaceae	Rikenellaceae	5.30651	Pr1	Family
Rikenellaceae	Firmicutes fam. incertae sedis	5.31147	Pr1	Family
Firmicutes fam. incertae sedis	Rikenellaceae	5.31147	Pr1	Family
Streptococcaceae	Rikenellaceae	5.33416	Pr1	Family
Rikenellaceae	Streptococcaceae	5.33416	Pr1	Family
Rikenellaceae	Firmicutes fam. Lachnospiraceae/Lactobacillaceae	5.34201	Pr1	Family
Firmicutes fam. Lachnospiraceae/Lactobacillaceae	Rikenellaceae	5.34201	Pr1	Family
Rikenellaceae	Firmicutes fam. Carnobacteriaceae/Acidaminococcaceae	5.42251	Pr1	Family
Firmicutes fam. Carnobacteriaceae/Acidaminococcaceae	Rikenellaceae	5.42251	Pr1	Family
Hafniaceae	Eggerthellaceae	5.43946	Pr1	Family
Eggerthellaceae	Hafniaceae	5.43946	Pr1	Family
Rikenellaceae	Lactobacillaceae	5.48228	Pr1	Family
Lactobacillaceae	Rikenellaceae	5.48228	Pr1	Family
Veillonellaceae	Rikenellaceae	5.50703	Pr1	Family
Rikenellaceae	Veillonellaceae	5.50703	Pr1	Family
Ruminococcaceae	Eggerthellaceae	5.59937	Pr1	Family
Eggerthellaceae	Ruminococcaceae	5.59937	Pr1	Family
Eggerthellaceae	Clostridiales fam. incertae sedis	5.64293	Pr1	Family
Clostridiales fam. incertae sedis	Eggerthellaceae	5.64293	Pr1	Family
Eggerthellaceae	Barnesiellaceae	5.65056	Pr1	Family
Barnesiellaceae	Eggerthellaceae	5.65056	Pr1	Family
Rikenellaceae	Eggerthellaceae	5.6861	Pr1	Family
Eggerthellaceae	Rikenellaceae	5.6861	Pr1	Family
Eggerthellaceae	Desulfovibrionaceae	5.69167	Pr1	Family
Desulfovibrionaceae	Eggerthellaceae	5.69167	Pr1	Family
Firmicutes fam. Erysipelotrichaceae/Peptostreptococcaceae	Eggerthellaceae	5.73744	Pr1	Family
Eggerthellaceae	Firmicutes fam. Erysipelotrichaceae/Peptostreptococcaceae	5.73744	Pr1	Family
Clostridiaceae	Barnesiellaceae	5.75534	Pr1	Family
Barnesiellaceae	Clostridiaceae	5.75534	Pr1	Family
Odoribacteraceae	Eggerthellaceae	5.78091	Pr1	Family
Eggerthellaceae	Odoribacteraceae	5.78091	Pr1	Family
Staphylococcaceae	Eggerthellaceae	5.79773	Pr1	Family
Eggerthellaceae	Staphylococcaceae	5.79773	Pr1	Family
Ruminococcaceae	Clostridiaceae	5.81137	Pr1	Family
Clostridiaceae	Ruminococcaceae	5.81137	Pr1	Family
Firmicutes fam. incertae sedis	Eggerthellaceae	5.81882	Pr1	Family
Eggerthellaceae	Firmicutes fam. incertae sedis	5.81882	Pr1	Family
Sutterellaceae	Eggerthellaceae	5.81906	Pr1	Family
Eggerthellaceae	Sutterellaceae	5.81906	Pr1	Family
Peptostreptococcaceae	Clostridiaceae	5.82906	Pr1	Family
Clostridiaceae	Peptostreptococcaceae	5.82906	Pr1	Family
Streptococcaceae	Eggerthellaceae	5.83954	Pr1	Family
Eggerthellaceae	Streptococcaceae	5.83954	Pr1	Family
Rikenellaceae	Peptostreptococcaceae	5.8449	Pr1	Family
Peptostreptococcaceae	Rikenellaceae	5.8449	Pr1	Family
Firmicutes fam. Lachnospiraceae/Lactobacillaceae	Eggerthellaceae	5.84672	Pr1	Family
Eggerthellaceae	Firmicutes fam. Lachnospiraceae/Lactobacillaceae	5.84672	Pr1	Family
Eggerthellaceae	Bacteria fam. Erwiniaceae/Enterobacteriaceae/Sphingobacteriaceae	5.84684	Pr1	Family
Bacteria fam. Erwiniaceae/Enterobacteriaceae/Sphingobacteriaceae	Eggerthellaceae	5.84684	Pr1	Family
Clostridiales fam. incertae sedis	Clostridiaceae	5.85952	Pr1	Family
Clostridiaceae	Clostridiales fam. incertae sedis	5.85952	Pr1	Family
Firmicutes fam. Carnobacteriaceae/Acidaminococcaceae	Clostridiaceae	5.87192	Pr1	Family
Clostridiaceae	Firmicutes fam. Carnobacteriaceae/Acidaminococcaceae	5.87192	Pr1	Family
Eggerthellaceae	Bacteroidales fam. incertae sedis	5.87633	Pr1	Family
Bacteroidales fam. incertae sedis	Eggerthellaceae	5.87633	Pr1	Family
Clostridiaceae	Veillonellaceae	5.89643	Pr1	Family
Veillonellaceae	Clostridiaceae	5.89643	Pr1	Family
Hafniaceae	Clostridiaceae	5.90277	Pr1	Family
Clostridiaceae	Hafniaceae	5.90277	Pr1	Family
Sutterellaceae	Clostridiaceae	5.90729	Pr1	Family
Clostridiaceae	Sutterellaceae	5.90729	Pr1	Family
Eggerthellaceae	Firmicutes fam. Carnobacteriaceae/Acidaminococcaceae	5.91263	Pr1	Family
Firmicutes fam. Carnobacteriaceae/Acidaminococcaceae	Eggerthellaceae	5.91263	Pr1	Family
Firmicutes fam. Erysipelotrichaceae/Peptostreptococcaceae	Clostridiaceae	5.94477	Pr1	Family
Clostridiaceae	Firmicutes fam. Erysipelotrichaceae/Peptostreptococcaceae	5.94477	Pr1	Family
Clostridiaceae	Bacteroidales fam. incertae sedis	5.95408	Pr1	Family
Bacteroidales fam. incertae sedis	Clostridiaceae	5.95408	Pr1	Family
Streptococcaceae	Clostridiaceae	5.95644	Pr1	Family
Clostridiaceae	Streptococcaceae	5.95644	Pr1	Family
Staphylococcaceae	Clostridiaceae	5.97223	Pr1	Family
Clostridiaceae	Staphylococcaceae	5.97223	Pr1	Family
Lactobacillaceae	Eggerthellaceae	5.97515	Pr1	Family
Eggerthellaceae	Lactobacillaceae	5.97515	Pr1	Family
Firmicutes fam. incertae sedis	Clostridiaceae	5.97892	Pr1	Family
Clostridiaceae	Firmicutes fam. incertae sedis	5.97892	Pr1	Family
Veillonellaceae	Eggerthellaceae	5.98608	Pr1	Family
Eggerthellaceae	Veillonellaceae	5.98608	Pr1	Family
Clostridiaceae	Lactobacillaceae	6.00041	Pr1	Family
Lactobacillaceae	Clostridiaceae	6.00041	Pr1	Family
Odoribacteraceae	Clostridiaceae	6.00278	Pr1	Family
Clostridiaceae	Odoribacteraceae	6.00278	Pr1	Family
Oscillospiraceae	Clostridiaceae	6.01166	Pr1	Family
Clostridiaceae	Oscillospiraceae	6.01166	Pr1	Family
Firmicutes fam. Lachnospiraceae/Lactobacillaceae	Clostridiaceae	6.01807	Pr1	Family
Clostridiaceae	Firmicutes fam. Lachnospiraceae/Lactobacillaceae	6.01807	Pr1	Family
Ruminococcaceae	Erysipelotrichaceae	6.03417	Pr1	Family
Erysipelotrichaceae	Ruminococcaceae	6.03417	Pr1	Family
Rikenellaceae	Acidaminococcaceae	6.13643	Pr1	Family
Acidaminococcaceae	Rikenellaceae	6.13643	Pr1	Family
Firmicutes fam. Erysipelotrichaceae/Peptostreptococcaceae	Erysipelotrichaceae	6.14419	Pr1	Family
Erysipelotrichaceae	Firmicutes fam. Erysipelotrichaceae/Peptostreptococcaceae	6.14419	Pr1	Family
Clostridiaceae	Bacteria fam. Erwiniaceae/Enterobacteriaceae/Sphingobacteriaceae	6.18121	Pr1	Family
Bacteria fam. Erwiniaceae/Enterobacteriaceae/Sphingobacteriaceae	Clostridiaceae	6.18121	Pr1	Family
Peptostreptococcaceae	Eggerthellaceae	6.21826	Pr1	Family
Eggerthellaceae	Peptostreptococcaceae	6.21826	Pr1	Family
Rikenellaceae	Oscillospiraceae	6.23295	Pr1	Family
Oscillospiraceae	Rikenellaceae	6.23295	Pr1	Family
Oscillospiraceae	Lachnospiraceae	6.35527	Pr1	Family
Lachnospiraceae	Oscillospiraceae	6.35527	Pr1	Family
Clostridiaceae	Akkermansiaceae	6.35882	Pr1	Family
Akkermansiaceae	Clostridiaceae	6.35882	Pr1	Family
Firmicutes fam. Carnobacteriaceae/Acidaminococcaceae	Erysipelotrichaceae	6.48017	Pr1	Family
Erysipelotrichaceae	Firmicutes fam. Carnobacteriaceae/Acidaminococcaceae	6.48017	Pr1	Family
Rikenellaceae	Clostridiaceae	6.53882	Pr1	Family
Clostridiaceae	Rikenellaceae	6.53882	Pr1	Family
Oscillospiraceae	Eggerthellaceae	6.5415	Pr1	Family
Eggerthellaceae	Oscillospiraceae	6.5415	Pr1	Family
Firmicutes fam. incertae sedis	Erysipelotrichaceae	6.56431	Pr1	Family
Erysipelotrichaceae	Firmicutes fam. incertae sedis	6.56431	Pr1	Family
Staphylococcaceae	Erysipelotrichaceae	6.56435	Pr1	Family
Erysipelotrichaceae	Staphylococcaceae	6.56435	Pr1	Family
Odoribacteraceae	Erysipelotrichaceae	6.57479	Pr1	Family
Erysipelotrichaceae	Odoribacteraceae	6.57479	Pr1	Family
Streptococcaceae	Erysipelotrichaceae	6.58268	Pr1	Family
Erysipelotrichaceae	Streptococcaceae	6.58268	Pr1	Family
Firmicutes fam. Lachnospiraceae/Lactobacillaceae	Erysipelotrichaceae	6.58904	Pr1	Family
Erysipelotrichaceae	Firmicutes fam. Lachnospiraceae/Lactobacillaceae	6.58904	Pr1	Family
Barnesiellaceae	Erysipelotrichaceae	6.61032	Pr1	Family
Erysipelotrichaceae	Barnesiellaceae	6.61032	Pr1	Family
Sutterellaceae	Erysipelotrichaceae	6.6129	Pr1	Family
Erysipelotrichaceae	Sutterellaceae	6.6129	Pr1	Family
Desulfovibrionaceae	Acidaminococcaceae	6.62167	Pr1	Family
Acidaminococcaceae	Desulfovibrionaceae	6.62167	Pr1	Family
Erysipelotrichaceae	Clostridiales fam. incertae sedis	6.62499	Pr1	Family
Clostridiales fam. incertae sedis	Erysipelotrichaceae	6.62499	Pr1	Family
Hafniaceae	Erysipelotrichaceae	6.64222	Pr1	Family
Erysipelotrichaceae	Hafniaceae	6.64222	Pr1	Family
Lactobacillaceae	Erysipelotrichaceae	6.70326	Pr1	Family
Erysipelotrichaceae	Lactobacillaceae	6.70326	Pr1	Family
Veillonellaceae	Erysipelotrichaceae	6.72352	Pr1	Family
Erysipelotrichaceae	Veillonellaceae	6.72352	Pr1	Family
Erysipelotrichaceae	Bacteroidales fam. incertae sedis	6.75914	Pr1	Family
Bacteroidales fam. incertae sedis	Erysipelotrichaceae	6.75914	Pr1	Family
Erysipelotrichaceae	Bacteria fam. Erwiniaceae/Enterobacteriaceae/Sphingobacteriaceae	6.77179	Pr1	Family
Bacteria fam. Erwiniaceae/Enterobacteriaceae/Sphingobacteriaceae	Erysipelotrichaceae	6.77179	Pr1	Family
Desulfovibrionaceae	Barnesiellaceae	6.99832	Pr1	Family
Barnesiellaceae	Desulfovibrionaceae	6.99832	Pr1	Family
Peptostreptococcaceae	Erysipelotrichaceae	7.00295	Pr1	Family
Erysipelotrichaceae	Peptostreptococcaceae	7.00295	Pr1	Family
Peptostreptococcaceae	Lachnospiraceae	7.00657	Pr1	Family
Lachnospiraceae	Peptostreptococcaceae	7.00657	Pr1	Family
Ruminococcaceae	Desulfovibrionaceae	7.01418	Pr1	Family
Desulfovibrionaceae	Ruminococcaceae	7.01418	Pr1	Family
Desulfovibrionaceae	Clostridiales fam. incertae sedis	7.02413	Pr1	Family
Clostridiales fam. incertae sedis	Desulfovibrionaceae	7.02413	Pr1	Family
Hafniaceae	Desulfovibrionaceae	7.07221	Pr1	Family
Desulfovibrionaceae	Hafniaceae	7.07221	Pr1	Family
Bacteria fam. Erwiniaceae/Enterobacteriaceae/Sphingobacteriaceae	Desulfovibrionaceae	7.16763	Pr1	Family
Desulfovibrionaceae	Bacteria fam. Erwiniaceae/Enterobacteriaceae/Sphingobacteriaceae	7.16763	Pr1	Family
Firmicutes fam. Carnobacteriaceae/Acidaminococcaceae	Desulfovibrionaceae	7.2278	Pr1	Family
Desulfovibrionaceae	Firmicutes fam. Carnobacteriaceae/Acidaminococcaceae	7.2278	Pr1	Family
Eggerthellaceae	Clostridiaceae	7.23841	Pr1	Family
Clostridiaceae	Eggerthellaceae	7.23841	Pr1	Family
Desulfovibrionaceae	Bacteroidales fam. incertae sedis	7.2648	Pr1	Family
Bacteroidales fam. incertae sedis	Desulfovibrionaceae	7.2648	Pr1	Family
Sutterellaceae	Desulfovibrionaceae	7.28428	Pr1	Family
Desulfovibrionaceae	Sutterellaceae	7.28428	Pr1	Family
Odoribacteraceae	Desulfovibrionaceae	7.29603	Pr1	Family
Desulfovibrionaceae	Odoribacteraceae	7.29603	Pr1	Family
Lachnospiraceae	Clostridiaceae	7.34235	Pr1	Family
Clostridiaceae	Lachnospiraceae	7.34235	Pr1	Family
Oscillospiraceae	Erysipelotrichaceae	7.37221	Pr1	Family
Erysipelotrichaceae	Oscillospiraceae	7.37221	Pr1	Family
Staphylococcaceae	Desulfovibrionaceae	7.38004	Pr1	Family
Desulfovibrionaceae	Staphylococcaceae	7.38004	Pr1	Family
Streptococcaceae	Desulfovibrionaceae	7.39935	Pr1	Family
Desulfovibrionaceae	Streptococcaceae	7.39935	Pr1	Family
Firmicutes fam. incertae sedis	Desulfovibrionaceae	7.40084	Pr1	Family
Desulfovibrionaceae	Firmicutes fam. incertae sedis	7.40084	Pr1	Family
Desulfovibrionaceae	Firmicutes fam. Erysipelotrichaceae/Peptostreptococcaceae	7.40498	Pr1	Family
Firmicutes fam. Erysipelotrichaceae/Peptostreptococcaceae	Desulfovibrionaceae	7.40498	Pr1	Family
Firmicutes fam. Lachnospiraceae/Lactobacillaceae	Desulfovibrionaceae	7.43047	Pr1	Family
Desulfovibrionaceae	Firmicutes fam. Lachnospiraceae/Lactobacillaceae	7.43047	Pr1	Family
Veillonellaceae	Desulfovibrionaceae	7.44996	Pr1	Family
Desulfovibrionaceae	Veillonellaceae	7.44996	Pr1	Family
Desulfovibrionaceae	Lactobacillaceae	7.46532	Pr1	Family
Lactobacillaceae	Desulfovibrionaceae	7.46532	Pr1	Family
Desulfovibrionaceae	Clostridiaceae	7.48608	Pr1	Family
Clostridiaceae	Desulfovibrionaceae	7.48608	Pr1	Family
Erysipelotrichaceae	Eggerthellaceae	7.68132	Pr1	Family
Eggerthellaceae	Erysipelotrichaceae	7.68132	Pr1	Family
Peptostreptococcaceae	Desulfovibrionaceae	7.73978	Pr1	Family
Desulfovibrionaceae	Peptostreptococcaceae	7.73978	Pr1	Family
Oscillospiraceae	Desulfovibrionaceae	7.95967	Pr1	Family
Desulfovibrionaceae	Oscillospiraceae	7.95967	Pr1	Family
Eggerthellaceae	Acidaminococcaceae	8.14474	Pr1	Family
Acidaminococcaceae	Eggerthellaceae	8.14474	Pr1	Family
Rikenellaceae	Erysipelotrichaceae	8.20916	Pr1	Family
Erysipelotrichaceae	Rikenellaceae	8.20916	Pr1	Family
Erysipelotrichaceae	Clostridiaceae	8.2177	Pr1	Family
Clostridiaceae	Erysipelotrichaceae	8.2177	Pr1	Family
Ruminococcaceae	Lachnospiraceae	8.29806	Pr1	Family
Lachnospiraceae	Ruminococcaceae	8.29806	Pr1	Family
Firmicutes fam. Erysipelotrichaceae/Peptostreptococcaceae	Akkermansiaceae	8.47232	Pr1	Family
Akkermansiaceae	Firmicutes fam. Erysipelotrichaceae/Peptostreptococcaceae	8.47232	Pr1	Family
Firmicutes fam. incertae sedis	Akkermansiaceae	8.47896	Pr1	Family
Akkermansiaceae	Firmicutes fam. incertae sedis	8.47896	Pr1	Family
Odoribacteraceae	Akkermansiaceae	8.47972	Pr1	Family
Akkermansiaceae	Odoribacteraceae	8.47972	Pr1	Family
Staphylococcaceae	Akkermansiaceae	8.4842	Pr1	Family
Akkermansiaceae	Staphylococcaceae	8.4842	Pr1	Family
Streptococcaceae	Akkermansiaceae	8.49839	Pr1	Family
Akkermansiaceae	Streptococcaceae	8.49839	Pr1	Family
Firmicutes fam. Lachnospiraceae/Lactobacillaceae	Akkermansiaceae	8.50332	Pr1	Family
Akkermansiaceae	Firmicutes fam. Lachnospiraceae/Lactobacillaceae	8.50332	Pr1	Family
Akkermansiaceae	Barnesiellaceae	8.51092	Pr1	Family
Barnesiellaceae	Akkermansiaceae	8.51092	Pr1	Family
Ruminococcaceae	Akkermansiaceae	8.52878	Pr1	Family
Akkermansiaceae	Ruminococcaceae	8.52878	Pr1	Family
Sutterellaceae	Akkermansiaceae	8.5299	Pr1	Family
Akkermansiaceae	Sutterellaceae	8.5299	Pr1	Family
Hafniaceae	Akkermansiaceae	8.55677	Pr1	Family
Akkermansiaceae	Hafniaceae	8.55677	Pr1	Family
Clostridiales fam. incertae sedis	Akkermansiaceae	8.56087	Pr1	Family
Akkermansiaceae	Clostridiales fam. incertae sedis	8.56087	Pr1	Family
Veillonellaceae	Akkermansiaceae	8.58028	Pr1	Family
Akkermansiaceae	Veillonellaceae	8.58028	Pr1	Family
Lactobacillaceae	Akkermansiaceae	8.59213	Pr1	Family
Akkermansiaceae	Lactobacillaceae	8.59213	Pr1	Family
Bacteroidales fam. incertae sedis	Akkermansiaceae	8.61519	Pr1	Family
Akkermansiaceae	Bacteroidales fam. incertae sedis	8.61519	Pr1	Family
Bacteria fam. Erwiniaceae/Enterobacteriaceae/Sphingobacteriaceae	Akkermansiaceae	8.63049	Pr1	Family
Akkermansiaceae	Bacteria fam. Erwiniaceae/Enterobacteriaceae/Sphingobacteriaceae	8.63049	Pr1	Family
Firmicutes fam. Carnobacteriaceae/Acidaminococcaceae	Akkermansiaceae	8.64118	Pr1	Family
Akkermansiaceae	Firmicutes fam. Carnobacteriaceae/Acidaminococcaceae	8.64118	Pr1	Family
Peptostreptococcaceae	Akkermansiaceae	8.76294	Pr1	Family
Akkermansiaceae	Peptostreptococcaceae	8.76294	Pr1	Family
Veillonellaceae	Lachnospiraceae	8.88756	Pr1	Family
Lachnospiraceae	Veillonellaceae	8.88756	Pr1	Family
Lachnospiraceae	Firmicutes fam. Carnobacteriaceae/Acidaminococcaceae	8.90687	Pr1	Family
Firmicutes fam. Carnobacteriaceae/Acidaminococcaceae	Lachnospiraceae	8.90687	Pr1	Family
Clostridiaceae	Acidaminococcaceae	8.97504	Pr1	Family
Acidaminococcaceae	Clostridiaceae	8.97504	Pr1	Family
Lachnospiraceae	Firmicutes fam. Erysipelotrichaceae/Peptostreptococcaceae	9.00565	Pr1	Family
Firmicutes fam. Erysipelotrichaceae/Peptostreptococcaceae	Lachnospiraceae	9.00565	Pr1	Family
Oscillospiraceae	Akkermansiaceae	9.027	Pr1	Family
Akkermansiaceae	Oscillospiraceae	9.027	Pr1	Family
Lachnospiraceae	Staphylococcaceae	9.0336	Pr1	Family
Staphylococcaceae	Lachnospiraceae	9.0336	Pr1	Family
Lachnospiraceae	Firmicutes fam. incertae sedis	9.04186	Pr1	Family
Firmicutes fam. incertae sedis	Lachnospiraceae	9.04186	Pr1	Family
Lachnospiraceae	Barnesiellaceae	9.04469	Pr1	Family
Barnesiellaceae	Lachnospiraceae	9.04469	Pr1	Family
Lachnospiraceae	Clostridiales fam. incertae sedis	9.05639	Pr1	Family
Clostridiales fam. incertae sedis	Lachnospiraceae	9.05639	Pr1	Family
Lachnospiraceae	Hafniaceae	9.05705	Pr1	Family
Hafniaceae	Lachnospiraceae	9.05705	Pr1	Family
Streptococcaceae	Lachnospiraceae	9.06084	Pr1	Family
Lachnospiraceae	Streptococcaceae	9.06084	Pr1	Family
Odoribacteraceae	Lachnospiraceae	9.06101	Pr1	Family
Lachnospiraceae	Odoribacteraceae	9.06101	Pr1	Family
Lachnospiraceae	Firmicutes fam. Lachnospiraceae/Lactobacillaceae	9.06547	Pr1	Family
Firmicutes fam. Lachnospiraceae/Lactobacillaceae	Lachnospiraceae	9.06547	Pr1	Family
Sutterellaceae	Lachnospiraceae	9.08966	Pr1	Family
Lachnospiraceae	Sutterellaceae	9.08966	Pr1	Family
Lachnospiraceae	Bacteria fam. Erwiniaceae/Enterobacteriaceae/Sphingobacteriaceae	9.11158	Pr1	Family
Bacteria fam. Erwiniaceae/Enterobacteriaceae/Sphingobacteriaceae	Lachnospiraceae	9.11158	Pr1	Family
Tannerellaceae	Acidaminococcaceae	9.11704	Pr1	Family
Acidaminococcaceae	Tannerellaceae	9.11704	Pr1	Family
Barnesiellaceae	Acidaminococcaceae	9.1309	Pr1	Family
Acidaminococcaceae	Barnesiellaceae	9.1309	Pr1	Family
Lactobacillaceae	Lachnospiraceae	9.14882	Pr1	Family
Lachnospiraceae	Lactobacillaceae	9.14882	Pr1	Family
Lachnospiraceae	Bacteroidales fam. incertae sedis	9.15691	Pr1	Family
Bacteroidales fam. incertae sedis	Lachnospiraceae	9.15691	Pr1	Family
Clostridiales fam. incertae sedis	Acidaminococcaceae	9.26176	Pr1	Family
Acidaminococcaceae	Clostridiales fam. incertae sedis	9.26176	Pr1	Family
Bacteria fam. Erwiniaceae/Enterobacteriaceae/Sphingobacteriaceae	Acidaminococcaceae	9.34735	Pr1	Family
Acidaminococcaceae	Bacteria fam. Erwiniaceae/Enterobacteriaceae/Sphingobacteriaceae	9.34735	Pr1	Family
Lachnospiraceae	Akkermansiaceae	9.35458	Pr1	Family
Akkermansiaceae	Lachnospiraceae	9.35458	Pr1	Family
Ruminococcaceae	Acidaminococcaceae	9.40974	Pr1	Family
Acidaminococcaceae	Ruminococcaceae	9.40974	Pr1	Family
Acidaminococcaceae	Sutterellaceae	9.49445	Pr1	Family
Sutterellaceae	Acidaminococcaceae	9.49445	Pr1	Family
Odoribacteraceae	Acidaminococcaceae	9.50586	Pr1	Family
Acidaminococcaceae	Odoribacteraceae	9.50586	Pr1	Family
Hafniaceae	Acidaminococcaceae	9.50862	Pr1	Family
Acidaminococcaceae	Hafniaceae	9.50862	Pr1	Family
Bacteroidales fam. incertae sedis	Acidaminococcaceae	9.52847	Pr1	Family
Acidaminococcaceae	Bacteroidales fam. incertae sedis	9.52847	Pr1	Family
Firmicutes fam. Carnobacteriaceae/Acidaminococcaceae	Acidaminococcaceae	9.53154	Pr1	Family
Acidaminococcaceae	Firmicutes fam. Carnobacteriaceae/Acidaminococcaceae	9.53154	Pr1	Family
Firmicutes fam. Erysipelotrichaceae/Peptostreptococcaceae	Acidaminococcaceae	9.61824	Pr1	Family
Acidaminococcaceae	Firmicutes fam. Erysipelotrichaceae/Peptostreptococcaceae	9.61824	Pr1	Family
Staphylococcaceae	Acidaminococcaceae	9.64391	Pr1	Family
Acidaminococcaceae	Staphylococcaceae	9.64391	Pr1	Family
Streptococcaceae	Acidaminococcaceae	9.65654	Pr1	Family
Acidaminococcaceae	Streptococcaceae	9.65654	Pr1	Family
Erysipelotrichaceae	Desulfovibrionaceae	9.66325	Pr1	Family
Desulfovibrionaceae	Erysipelotrichaceae	9.66325	Pr1	Family
Firmicutes fam. incertae sedis	Acidaminococcaceae	9.66903	Pr1	Family
Acidaminococcaceae	Firmicutes fam. incertae sedis	9.66903	Pr1	Family
Firmicutes fam. Lachnospiraceae/Lactobacillaceae	Acidaminococcaceae	9.68848	Pr1	Family
Acidaminococcaceae	Firmicutes fam. Lachnospiraceae/Lactobacillaceae	9.68848	Pr1	Family
Lactobacillaceae	Acidaminococcaceae	9.69391	Pr1	Family
Acidaminococcaceae	Lactobacillaceae	9.69391	Pr1	Family
Veillonellaceae	Acidaminococcaceae	9.69427	Pr1	Family
Acidaminococcaceae	Veillonellaceae	9.69427	Pr1	Family
Tannerellaceae	Desulfovibrionaceae	9.74815	Pr1	Family
Desulfovibrionaceae	Tannerellaceae	9.74815	Pr1	Family
Rikenellaceae	Akkermansiaceae	9.86582	Pr1	Family
Akkermansiaceae	Rikenellaceae	9.86582	Pr1	Family
Tannerellaceae	Rikenellaceae	9.8754	Pr1	Family
Rikenellaceae	Tannerellaceae	9.8754	Pr1	Family
Rikenellaceae	Lachnospiraceae	9.90474	Pr1	Family
Lachnospiraceae	Rikenellaceae	9.90474	Pr1	Family
Peptostreptococcaceae	Acidaminococcaceae	9.9082	Pr1	Family
Acidaminococcaceae	Peptostreptococcaceae	9.9082	Pr1	Family
Veillonellaceae	Bifidobacteriaceae	10.0073	Pr1	Family
Bifidobacteriaceae	Veillonellaceae	10.0073	Pr1	Family
Lactobacillaceae	Bifidobacteriaceae	10.0337	Pr1	Family
Bifidobacteriaceae	Lactobacillaceae	10.0337	Pr1	Family
Oscillospiraceae	Acidaminococcaceae	10.0753	Pr1	Family
Acidaminococcaceae	Oscillospiraceae	10.0753	Pr1	Family
Eggerthellaceae	Akkermansiaceae	10.1618	Pr1	Family
Akkermansiaceae	Eggerthellaceae	10.1618	Pr1	Family
Sutterellaceae	Bifidobacteriaceae	10.1922	Pr1	Family
Bifidobacteriaceae	Sutterellaceae	10.1922	Pr1	Family
Firmicutes fam. Carnobacteriaceae/Acidaminococcaceae	Bifidobacteriaceae	10.1958	Pr1	Family
Bifidobacteriaceae	Firmicutes fam. Carnobacteriaceae/Acidaminococcaceae	10.1958	Pr1	Family
Lachnospiraceae	Eggerthellaceae	10.2243	Pr1	Family
Eggerthellaceae	Lachnospiraceae	10.2243	Pr1	Family
Streptococcaceae	Bifidobacteriaceae	10.3361	Pr1	Family
Bifidobacteriaceae	Streptococcaceae	10.3361	Pr1	Family
Erysipelotrichaceae	Akkermansiaceae	10.4657	Pr1	Family
Akkermansiaceae	Erysipelotrichaceae	10.4657	Pr1	Family
Firmicutes fam. Lachnospiraceae/Lactobacillaceae	Bifidobacteriaceae	10.4868	Pr1	Family
Bifidobacteriaceae	Firmicutes fam. Lachnospiraceae/Lactobacillaceae	10.4868	Pr1	Family
Lachnospiraceae	Erysipelotrichaceae	10.5226	Pr1	Family
Erysipelotrichaceae	Lachnospiraceae	10.5226	Pr1	Family
Hafniaceae	Bifidobacteriaceae	10.5232	Pr1	Family
Bifidobacteriaceae	Hafniaceae	10.5232	Pr1	Family
Clostridiales fam. incertae sedis	Bifidobacteriaceae	10.5337	Pr1	Family
Bifidobacteriaceae	Clostridiales fam. incertae sedis	10.5337	Pr1	Family
Bifidobacteriaceae	Barnesiellaceae	10.5374	Pr1	Family
Barnesiellaceae	Bifidobacteriaceae	10.5374	Pr1	Family
Bifidobacteriaceae	Firmicutes fam. Erysipelotrichaceae/Peptostreptococcaceae	10.5382	Pr1	Family
Firmicutes fam. Erysipelotrichaceae/Peptostreptococcaceae	Bifidobacteriaceae	10.5382	Pr1	Family
Firmicutes fam. incertae sedis	Bifidobacteriaceae	10.5431	Pr1	Family
Bifidobacteriaceae	Firmicutes fam. incertae sedis	10.5431	Pr1	Family
Odoribacteraceae	Bifidobacteriaceae	10.545	Pr1	Family
Bifidobacteriaceae	Odoribacteraceae	10.545	Pr1	Family
Ruminococcaceae	Bifidobacteriaceae	10.5478	Pr1	Family
Bifidobacteriaceae	Ruminococcaceae	10.5478	Pr1	Family
Staphylococcaceae	Bifidobacteriaceae	10.5504	Pr1	Family
Bifidobacteriaceae	Staphylococcaceae	10.5504	Pr1	Family
Bifidobacteriaceae	Bacteria fam. Erwiniaceae/Enterobacteriaceae/Sphingobacteriaceae	10.6325	Pr1	Family
Bacteria fam. Erwiniaceae/Enterobacteriaceae/Sphingobacteriaceae	Bifidobacteriaceae	10.6325	Pr1	Family
Bifidobacteriaceae	Bacteroidales fam. incertae sedis	10.6536	Pr1	Family
Bacteroidales fam. incertae sedis	Bifidobacteriaceae	10.6536	Pr1	Family
Lachnospiraceae	Desulfovibrionaceae	10.7237	Pr1	Family
Desulfovibrionaceae	Lachnospiraceae	10.7237	Pr1	Family
Peptostreptococcaceae	Bifidobacteriaceae	10.7369	Pr1	Family
Bifidobacteriaceae	Peptostreptococcaceae	10.7369	Pr1	Family
Erysipelotrichaceae	Acidaminococcaceae	10.7604	Pr1	Family
Acidaminococcaceae	Erysipelotrichaceae	10.7604	Pr1	Family
Oscillospiraceae	Bifidobacteriaceae	10.9226	Pr1	Family
Bifidobacteriaceae	Oscillospiraceae	10.9226	Pr1	Family
Desulfovibrionaceae	Akkermansiaceae	11.0225	Pr1	Family
Akkermansiaceae	Desulfovibrionaceae	11.0225	Pr1	Family
Tannerellaceae	Eggerthellaceae	11.1221	Pr1	Family
Eggerthellaceae	Tannerellaceae	11.1221	Pr1	Family
Rikenellaceae	Bifidobacteriaceae	11.1365	Pr1	Family
Bifidobacteriaceae	Rikenellaceae	11.1365	Pr1	Family
Eggerthellaceae	Bifidobacteriaceae	11.3548	Pr1	Family
Bifidobacteriaceae	Eggerthellaceae	11.3548	Pr1	Family
Clostridiaceae	Bifidobacteriaceae	11.5536	Pr1	Family
Bifidobacteriaceae	Clostridiaceae	11.5536	Pr1	Family
Desulfovibrionaceae	Bifidobacteriaceae	11.9444	Pr1	Family
Bifidobacteriaceae	Desulfovibrionaceae	11.9444	Pr1	Family
Tannerellaceae	Clostridiaceae	11.9587	Pr1	Family
Clostridiaceae	Tannerellaceae	11.9587	Pr1	Family
Erysipelotrichaceae	Bifidobacteriaceae	12.1462	Pr1	Family
Bifidobacteriaceae	Erysipelotrichaceae	12.1462	Pr1	Family
Lachnospiraceae	Acidaminococcaceae	12.2772	Pr1	Family
Acidaminococcaceae	Lachnospiraceae	12.2772	Pr1	Family
Tannerellaceae	Firmicutes fam. Carnobacteriaceae/Acidaminococcaceae	12.2822	Pr1	Family
Firmicutes fam. Carnobacteriaceae/Acidaminococcaceae	Tannerellaceae	12.2822	Pr1	Family
Tannerellaceae	Bacteroidales fam. incertae sedis	12.3513	Pr1	Family
Bacteroidales fam. incertae sedis	Tannerellaceae	12.3513	Pr1	Family
Tannerellaceae	Barnesiellaceae	12.3741	Pr1	Family
Barnesiellaceae	Tannerellaceae	12.3741	Pr1	Family
Tannerellaceae	Ruminococcaceae	12.4307	Pr1	Family
Ruminococcaceae	Tannerellaceae	12.4307	Pr1	Family
Tannerellaceae	Clostridiales fam. incertae sedis	12.4614	Pr1	Family
Clostridiales fam. incertae sedis	Tannerellaceae	12.4614	Pr1	Family
Tannerellaceae	Bacteria fam. Erwiniaceae/Enterobacteriaceae/Sphingobacteriaceae	12.5511	Pr1	Family
Bacteria fam. Erwiniaceae/Enterobacteriaceae/Sphingobacteriaceae	Tannerellaceae	12.5511	Pr1	Family
Tannerellaceae	Hafniaceae	12.5856	Pr1	Family
Hafniaceae	Tannerellaceae	12.5856	Pr1	Family
Sutterellaceae	Tannerellaceae	12.6494	Pr1	Family
Tannerellaceae	Sutterellaceae	12.6494	Pr1	Family
Akkermansiaceae	Acidaminococcaceae	12.6604	Pr1	Family
Acidaminococcaceae	Akkermansiaceae	12.6604	Pr1	Family
Tannerellaceae	Odoribacteraceae	12.6787	Pr1	Family
Odoribacteraceae	Tannerellaceae	12.6787	Pr1	Family
Tannerellaceae	Firmicutes fam. Erysipelotrichaceae/Peptostreptococcaceae	12.6797	Pr1	Family
Firmicutes fam. Erysipelotrichaceae/Peptostreptococcaceae	Tannerellaceae	12.6797	Pr1	Family
Tannerellaceae	Staphylococcaceae	12.7448	Pr1	Family
Staphylococcaceae	Tannerellaceae	12.7448	Pr1	Family
Tannerellaceae	Firmicutes fam. Lachnospiraceae/Lactobacillaceae	12.7519	Pr1	Family
Firmicutes fam. Lachnospiraceae/Lactobacillaceae	Tannerellaceae	12.7519	Pr1	Family
Tannerellaceae	Streptococcaceae	12.7544	Pr1	Family
Streptococcaceae	Tannerellaceae	12.7544	Pr1	Family
Tannerellaceae	Firmicutes fam. incertae sedis	12.7631	Pr1	Family
Firmicutes fam. incertae sedis	Tannerellaceae	12.7631	Pr1	Family
Veillonellaceae	Tannerellaceae	12.7663	Pr1	Family
Tannerellaceae	Veillonellaceae	12.7663	Pr1	Family
Tannerellaceae	Lactobacillaceae	12.7827	Pr1	Family
Lactobacillaceae	Tannerellaceae	12.7827	Pr1	Family
Tannerellaceae	Erysipelotrichaceae	12.9348	Pr1	Family
Erysipelotrichaceae	Tannerellaceae	12.9348	Pr1	Family
Tannerellaceae	Peptostreptococcaceae	12.9609	Pr1	Family
Peptostreptococcaceae	Tannerellaceae	12.9609	Pr1	Family
Tannerellaceae	Oscillospiraceae	13.0955	Pr1	Family
Oscillospiraceae	Tannerellaceae	13.0955	Pr1	Family
Bifidobacteriaceae	Acidaminococcaceae	13.3452	Pr1	Family
Acidaminococcaceae	Bifidobacteriaceae	13.3452	Pr1	Family
Bifidobacteriaceae	Akkermansiaceae	13.4823	Pr1	Family
Akkermansiaceae	Bifidobacteriaceae	13.4823	Pr1	Family
Lachnospiraceae	Bifidobacteriaceae	13.5373	Pr1	Family
Bifidobacteriaceae	Lachnospiraceae	13.5373	Pr1	Family
Tannerellaceae	Lachnospiraceae	14.6182	Pr1	Family
Lachnospiraceae	Tannerellaceae	14.6182	Pr1	Family
Tannerellaceae	Akkermansiaceae	15.0049	Pr1	Family
Akkermansiaceae	Tannerellaceae	15.0049	Pr1	Family
Tannerellaceae	Bifidobacteriaceae	15.1839	Pr1	Family
Bifidobacteriaceae	Tannerellaceae	15.1839	Pr1	Family
Enterobacteriaceae	Acidaminococcaceae	21.7093	Pr1	Family
Acidaminococcaceae	Enterobacteriaceae	21.7093	Pr1	Family
Enterobacteriaceae	Desulfovibrionaceae	22.4879	Pr1	Family
Desulfovibrionaceae	Enterobacteriaceae	22.4879	Pr1	Family
Tannerellaceae	Enterobacteriaceae	22.5435	Pr1	Family
Enterobacteriaceae	Tannerellaceae	22.5435	Pr1	Family
Proteobacteria fam. Acetobacteraceae/Enterobacteriaceae	Enterobacteriaceae	23.6814	Pr1	Family
Enterobacteriaceae	Proteobacteria fam. Acetobacteraceae/Enterobacteriaceae	23.6814	Pr1	Family
Enterobacteriaceae	Rikenellaceae	24.1032	Pr1	Family
Rikenellaceae	Enterobacteriaceae	24.1032	Pr1	Family
Enterobacteriaceae	Eggerthellaceae	24.5334	Pr1	Family
Eggerthellaceae	Enterobacteriaceae	24.5334	Pr1	Family
Enterobacteriaceae	Clostridiaceae	26.1732	Pr1	Family
Clostridiaceae	Enterobacteriaceae	26.1732	Pr1	Family
Enterobacteriaceae	Bacteria fam. Erwiniaceae/Enterobacteriaceae/Sphingobacteriaceae	26.8061	Pr1	Family
Bacteria fam. Erwiniaceae/Enterobacteriaceae/Sphingobacteriaceae	Enterobacteriaceae	26.8061	Pr1	Family
Hafniaceae	Enterobacteriaceae	26.9689	Pr1	Family
Enterobacteriaceae	Hafniaceae	26.9689	Pr1	Family
Enterobacteriaceae	Barnesiellaceae	27.0529	Pr1	Family
Barnesiellaceae	Enterobacteriaceae	27.0529	Pr1	Family
Ruminococcaceae	Enterobacteriaceae	27.1318	Pr1	Family
Enterobacteriaceae	Ruminococcaceae	27.1318	Pr1	Family
Enterobacteriaceae	Clostridiales fam. incertae sedis	27.1367	Pr1	Family
Clostridiales fam. incertae sedis	Enterobacteriaceae	27.1367	Pr1	Family
Firmicutes fam. Carnobacteriaceae/Acidaminococcaceae	Enterobacteriaceae	27.1724	Pr1	Family
Enterobacteriaceae	Firmicutes fam. Carnobacteriaceae/Acidaminococcaceae	27.1724	Pr1	Family
Enterobacteriaceae	Bacteroidales fam. incertae sedis	27.2291	Pr1	Family
Bacteroidales fam. incertae sedis	Enterobacteriaceae	27.2291	Pr1	Family
Sutterellaceae	Enterobacteriaceae	27.2588	Pr1	Family
Enterobacteriaceae	Sutterellaceae	27.2588	Pr1	Family
Firmicutes fam. Lachnospiraceae/Lactobacillaceae	Enterobacteriaceae	27.2619	Pr1	Family
Enterobacteriaceae	Firmicutes fam. Lachnospiraceae/Lactobacillaceae	27.2619	Pr1	Family
Odoribacteraceae	Enterobacteriaceae	27.2767	Pr1	Family
Enterobacteriaceae	Odoribacteraceae	27.2767	Pr1	Family
Staphylococcaceae	Enterobacteriaceae	27.3184	Pr1	Family
Enterobacteriaceae	Staphylococcaceae	27.3184	Pr1	Family
Firmicutes fam. incertae sedis	Enterobacteriaceae	27.3339	Pr1	Family
Enterobacteriaceae	Firmicutes fam. incertae sedis	27.3339	Pr1	Family
Firmicutes fam. Erysipelotrichaceae/Peptostreptococcaceae	Enterobacteriaceae	27.3366	Pr1	Family
Enterobacteriaceae	Firmicutes fam. Erysipelotrichaceae/Peptostreptococcaceae	27.3366	Pr1	Family
Streptococcaceae	Enterobacteriaceae	27.3383	Pr1	Family
Enterobacteriaceae	Streptococcaceae	27.3383	Pr1	Family
Lactobacillaceae	Enterobacteriaceae	27.3676	Pr1	Family
Enterobacteriaceae	Lactobacillaceae	27.3676	Pr1	Family
Veillonellaceae	Enterobacteriaceae	27.3726	Pr1	Family
Enterobacteriaceae	Veillonellaceae	27.3726	Pr1	Family
Peptostreptococcaceae	Enterobacteriaceae	27.4425	Pr1	Family
Enterobacteriaceae	Peptostreptococcaceae	27.4425	Pr1	Family
Oscillospiraceae	Enterobacteriaceae	27.4923	Pr1	Family
Enterobacteriaceae	Oscillospiraceae	27.4923	Pr1	Family
Enterobacteriaceae	Bifidobacteriaceae	27.7067	Pr1	Family
Bifidobacteriaceae	Enterobacteriaceae	27.7067	Pr1	Family
Lachnospiraceae	Enterobacteriaceae	27.9662	Pr1	Family
Enterobacteriaceae	Lachnospiraceae	27.9662	Pr1	Family
Proteobacteria fam. Acetobacteraceae/Enterobacteriaceae	Bacteroidaceae	28.0256	Pr1	Family
Bacteroidaceae	Proteobacteria fam. Acetobacteraceae/Enterobacteriaceae	28.0256	Pr1	Family
Erysipelotrichaceae	Enterobacteriaceae	28.0597	Pr1	Family
Enterobacteriaceae	Erysipelotrichaceae	28.0597	Pr1	Family
Enterobacteriaceae	Akkermansiaceae	28.4257	Pr1	Family
Akkermansiaceae	Enterobacteriaceae	28.4257	Pr1	Family
Enterobacteriaceae	Bacteroidaceae	30.5074	Pr1	Family
Bacteroidaceae	Enterobacteriaceae	30.5074	Pr1	Family
Tannerellaceae	Proteobacteria fam. Acetobacteraceae/Enterobacteriaceae	33.1069	Pr1	Family
Proteobacteria fam. Acetobacteraceae/Enterobacteriaceae	Tannerellaceae	33.1069	Pr1	Family
Tannerellaceae	Bacteroidaceae	33.3747	Pr1	Family
Bacteroidaceae	Tannerellaceae	33.3747	Pr1	Family
Proteobacteria fam. Acetobacteraceae/Enterobacteriaceae	Acidaminococcaceae	33.8898	Pr1	Family
Acidaminococcaceae	Proteobacteria fam. Acetobacteraceae/Enterobacteriaceae	33.8898	Pr1	Family
Proteobacteria fam. Acetobacteraceae/Enterobacteriaceae	Desulfovibrionaceae	35.0798	Pr1	Family
Desulfovibrionaceae	Proteobacteria fam. Acetobacteraceae/Enterobacteriaceae	35.0798	Pr1	Family
Bacteroidaceae	Acidaminococcaceae	35.9547	Pr1	Family
Acidaminococcaceae	Bacteroidaceae	35.9547	Pr1	Family
Rikenellaceae	Proteobacteria fam. Acetobacteraceae/Enterobacteriaceae	36.61	Pr1	Family
Proteobacteria fam. Acetobacteraceae/Enterobacteriaceae	Rikenellaceae	36.61	Pr1	Family
Proteobacteria fam. Acetobacteraceae/Enterobacteriaceae	Eggerthellaceae	36.8389	Pr1	Family
Eggerthellaceae	Proteobacteria fam. Acetobacteraceae/Enterobacteriaceae	36.8389	Pr1	Family
Desulfovibrionaceae	Bacteroidaceae	37.7153	Pr1	Family
Bacteroidaceae	Desulfovibrionaceae	37.7153	Pr1	Family
Proteobacteria fam. Acetobacteraceae/Enterobacteriaceae	Clostridiaceae	38.2307	Pr1	Family
Clostridiaceae	Proteobacteria fam. Acetobacteraceae/Enterobacteriaceae	38.2307	Pr1	Family
Proteobacteria fam. Acetobacteraceae/Enterobacteriaceae	Bifidobacteriaceae	38.6044	Pr1	Family
Bifidobacteriaceae	Proteobacteria fam. Acetobacteraceae/Enterobacteriaceae	38.6044	Pr1	Family
Bacteroidaceae	Rikenellaceae	38.9176	Pr1	Family
Rikenellaceae	Bacteroidaceae	38.9176	Pr1	Family
Proteobacteria fam. Acetobacteraceae/Enterobacteriaceae	Lachnospiraceae	39.3845	Pr1	Family
Lachnospiraceae	Proteobacteria fam. Acetobacteraceae/Enterobacteriaceae	39.3845	Pr1	Family
Proteobacteria fam. Acetobacteraceae/Enterobacteriaceae	Firmicutes fam. Carnobacteriaceae/Acidaminococcaceae	39.4767	Pr1	Family
Firmicutes fam. Carnobacteriaceae/Acidaminococcaceae	Proteobacteria fam. Acetobacteraceae/Enterobacteriaceae	39.4767	Pr1	Family
Eggerthellaceae	Bacteroidaceae	39.6504	Pr1	Family
Bacteroidaceae	Eggerthellaceae	39.6504	Pr1	Family
Ruminococcaceae	Proteobacteria fam. Acetobacteraceae/Enterobacteriaceae	39.6675	Pr1	Family
Proteobacteria fam. Acetobacteraceae/Enterobacteriaceae	Ruminococcaceae	39.6675	Pr1	Family
Proteobacteria fam. Acetobacteraceae/Enterobacteriaceae	Bacteria fam. Erwiniaceae/Enterobacteriaceae/Sphingobacteriaceae	39.6947	Pr1	Family
Bacteria fam. Erwiniaceae/Enterobacteriaceae/Sphingobacteriaceae	Proteobacteria fam. Acetobacteraceae/Enterobacteriaceae	39.6947	Pr1	Family
Proteobacteria fam. Acetobacteraceae/Enterobacteriaceae	Hafniaceae	39.706	Pr1	Family
Hafniaceae	Proteobacteria fam. Acetobacteraceae/Enterobacteriaceae	39.706	Pr1	Family
Proteobacteria fam. Acetobacteraceae/Enterobacteriaceae	Barnesiellaceae	39.7132	Pr1	Family
Barnesiellaceae	Proteobacteria fam. Acetobacteraceae/Enterobacteriaceae	39.7132	Pr1	Family
Proteobacteria fam. Acetobacteraceae/Enterobacteriaceae	Oscillospiraceae	39.7553	Pr1	Family
Oscillospiraceae	Proteobacteria fam. Acetobacteraceae/Enterobacteriaceae	39.7553	Pr1	Family
Proteobacteria fam. Acetobacteraceae/Enterobacteriaceae	Clostridiales fam. incertae sedis	39.7835	Pr1	Family
Clostridiales fam. incertae sedis	Proteobacteria fam. Acetobacteraceae/Enterobacteriaceae	39.7835	Pr1	Family
Proteobacteria fam. Acetobacteraceae/Enterobacteriaceae	Bacteroidales fam. incertae sedis	39.8687	Pr1	Family
Bacteroidales fam. incertae sedis	Proteobacteria fam. Acetobacteraceae/Enterobacteriaceae	39.8687	Pr1	Family
Sutterellaceae	Proteobacteria fam. Acetobacteraceae/Enterobacteriaceae	39.8854	Pr1	Family
Proteobacteria fam. Acetobacteraceae/Enterobacteriaceae	Sutterellaceae	39.8854	Pr1	Family
Proteobacteria fam. Acetobacteraceae/Enterobacteriaceae	Peptostreptococcaceae	39.8871	Pr1	Family
Peptostreptococcaceae	Proteobacteria fam. Acetobacteraceae/Enterobacteriaceae	39.8871	Pr1	Family
Veillonellaceae	Proteobacteria fam. Acetobacteraceae/Enterobacteriaceae	39.9136	Pr1	Family
Proteobacteria fam. Acetobacteraceae/Enterobacteriaceae	Veillonellaceae	39.9136	Pr1	Family
Proteobacteria fam. Acetobacteraceae/Enterobacteriaceae	Firmicutes fam. Lachnospiraceae/Lactobacillaceae	39.9317	Pr1	Family
Firmicutes fam. Lachnospiraceae/Lactobacillaceae	Proteobacteria fam. Acetobacteraceae/Enterobacteriaceae	39.9317	Pr1	Family
Proteobacteria fam. Acetobacteraceae/Enterobacteriaceae	Odoribacteraceae	39.9564	Pr1	Family
Odoribacteraceae	Proteobacteria fam. Acetobacteraceae/Enterobacteriaceae	39.9564	Pr1	Family
Proteobacteria fam. Acetobacteraceae/Enterobacteriaceae	Firmicutes fam. incertae sedis	40.0103	Pr1	Family
Firmicutes fam. incertae sedis	Proteobacteria fam. Acetobacteraceae/Enterobacteriaceae	40.0103	Pr1	Family
Lactobacillaceae	Proteobacteria fam. Acetobacteraceae/Enterobacteriaceae	40.026	Pr1	Family
Proteobacteria fam. Acetobacteraceae/Enterobacteriaceae	Lactobacillaceae	40.026	Pr1	Family
Proteobacteria fam. Acetobacteraceae/Enterobacteriaceae	Staphylococcaceae	40.0264	Pr1	Family
Staphylococcaceae	Proteobacteria fam. Acetobacteraceae/Enterobacteriaceae	40.0264	Pr1	Family
Proteobacteria fam. Acetobacteraceae/Enterobacteriaceae	Firmicutes fam. Erysipelotrichaceae/Peptostreptococcaceae	40.0326	Pr1	Family
Firmicutes fam. Erysipelotrichaceae/Peptostreptococcaceae	Proteobacteria fam. Acetobacteraceae/Enterobacteriaceae	40.0326	Pr1	Family
Streptococcaceae	Proteobacteria fam. Acetobacteraceae/Enterobacteriaceae	40.0351	Pr1	Family
Proteobacteria fam. Acetobacteraceae/Enterobacteriaceae	Streptococcaceae	40.0351	Pr1	Family
Proteobacteria fam. Acetobacteraceae/Enterobacteriaceae	Erysipelotrichaceae	40.2331	Pr1	Family
Erysipelotrichaceae	Proteobacteria fam. Acetobacteraceae/Enterobacteriaceae	40.2331	Pr1	Family
Bacteroidaceae	Bifidobacteriaceae	40.305	Pr1	Family
Bifidobacteriaceae	Bacteroidaceae	40.305	Pr1	Family
Clostridiaceae	Bacteroidaceae	40.5758	Pr1	Family
Bacteroidaceae	Clostridiaceae	40.5758	Pr1	Family
Proteobacteria fam. Acetobacteraceae/Enterobacteriaceae	Akkermansiaceae	40.5875	Pr1	Family
Akkermansiaceae	Proteobacteria fam. Acetobacteraceae/Enterobacteriaceae	40.5875	Pr1	Family
Firmicutes fam. Carnobacteriaceae/Acidaminococcaceae	Bacteroidaceae	41.9433	Pr1	Family
Bacteroidaceae	Firmicutes fam. Carnobacteriaceae/Acidaminococcaceae	41.9433	Pr1	Family
Bacteroidales fam. incertae sedis	Bacteroidaceae	42.1582	Pr1	Family
Bacteroidaceae	Bacteroidales fam. incertae sedis	42.1582	Pr1	Family
Erysipelotrichaceae	Bacteroidaceae	42.1733	Pr1	Family
Bacteroidaceae	Erysipelotrichaceae	42.1733	Pr1	Family
Ruminococcaceae	Bacteroidaceae	42.2505	Pr1	Family
Bacteroidaceae	Ruminococcaceae	42.2505	Pr1	Family
Barnesiellaceae	Bacteroidaceae	42.2563	Pr1	Family
Bacteroidaceae	Barnesiellaceae	42.2563	Pr1	Family
Clostridiales fam. incertae sedis	Bacteroidaceae	42.2892	Pr1	Family
Bacteroidaceae	Clostridiales fam. incertae sedis	42.2892	Pr1	Family
Veillonellaceae	Bacteroidaceae	42.3255	Pr1	Family
Bacteroidaceae	Veillonellaceae	42.3255	Pr1	Family
Hafniaceae	Bacteroidaceae	42.3439	Pr1	Family
Bacteroidaceae	Hafniaceae	42.3439	Pr1	Family
Bacteria fam. Erwiniaceae/Enterobacteriaceae/Sphingobacteriaceae	Bacteroidaceae	42.3489	Pr1	Family
Bacteroidaceae	Bacteria fam. Erwiniaceae/Enterobacteriaceae/Sphingobacteriaceae	42.3489	Pr1	Family
Sutterellaceae	Bacteroidaceae	42.3756	Pr1	Family
Bacteroidaceae	Sutterellaceae	42.3756	Pr1	Family
Lactobacillaceae	Bacteroidaceae	42.4012	Pr1	Family
Bacteroidaceae	Lactobacillaceae	42.4012	Pr1	Family
Lachnospiraceae	Bacteroidaceae	42.447	Pr1	Family
Bacteroidaceae	Lachnospiraceae	42.447	Pr1	Family
Odoribacteraceae	Bacteroidaceae	42.5406	Pr1	Family
Bacteroidaceae	Odoribacteraceae	42.5406	Pr1	Family
Streptococcaceae	Bacteroidaceae	42.55	Pr1	Family
Bacteroidaceae	Streptococcaceae	42.55	Pr1	Family
Firmicutes fam. Erysipelotrichaceae/Peptostreptococcaceae	Bacteroidaceae	42.5927	Pr1	Family
Bacteroidaceae	Firmicutes fam. Erysipelotrichaceae/Peptostreptococcaceae	42.5927	Pr1	Family
Firmicutes fam. Lachnospiraceae/Lactobacillaceae	Bacteroidaceae	42.5972	Pr1	Family
Bacteroidaceae	Firmicutes fam. Lachnospiraceae/Lactobacillaceae	42.5972	Pr1	Family
Oscillospiraceae	Bacteroidaceae	42.6122	Pr1	Family
Bacteroidaceae	Oscillospiraceae	42.6122	Pr1	Family
Staphylococcaceae	Bacteroidaceae	42.6224	Pr1	Family
Bacteroidaceae	Staphylococcaceae	42.6224	Pr1	Family
Firmicutes fam. incertae sedis	Bacteroidaceae	42.6446	Pr1	Family
Bacteroidaceae	Firmicutes fam. incertae sedis	42.6446	Pr1	Family
Peptostreptococcaceae	Bacteroidaceae	42.6761	Pr1	Family
Bacteroidaceae	Peptostreptococcaceae	42.6761	Pr1	Family
Akkermansiaceae	Bacteroidaceae	43.1051	Pr1	Family
Bacteroidaceae	Akkermansiaceae	43.1051	Pr1	Family
Acidaminococcaceae	Acidaminococcaceae	0	Pr2	Family
Akkermansiaceae	Akkermansiaceae	0	Pr2	Family
Bacteria fam. Micrococcaceae/Rhodobacteraceae	Bacteria fam. Micrococcaceae/Rhodobacteraceae	0	Pr2	Family
Bacteria fam. incertae sedis	Bacteria fam. incertae sedis	0	Pr2	Family
Bacteroidaceae	Bacteroidaceae	0	Pr2	Family
Bacteroidales fam. incertae sedis	Bacteroidales fam. incertae sedis	0	Pr2	Family
Bifidobacteriaceae	Bifidobacteriaceae	0	Pr2	Family
Catabacteriaceae	Catabacteriaceae	0	Pr2	Family
Christensenellaceae	Christensenellaceae	0	Pr2	Family
Clostridiaceae	Clostridiaceae	0	Pr2	Family
Clostridiales fam. Clostridiaceae/Ruminococcaceae	Clostridiales fam. Clostridiaceae/Ruminococcaceae	0	Pr2	Family
Clostridiales fam. Lachnospiraceae/Ruminococcaceae	Clostridiales fam. Lachnospiraceae/Ruminococcaceae	0	Pr2	Family
Clostridiales fam. incertae sedis	Clostridiales fam. incertae sedis	0	Pr2	Family
Desulfovibrionaceae	Desulfovibrionaceae	0	Pr2	Family
Eggerthellaceae	Eggerthellaceae	0	Pr2	Family
Enterobacteriaceae	Enterobacteriaceae	0	Pr2	Family
Erysipelotrichaceae	Erysipelotrichaceae	0	Pr2	Family
Eubacteriaceae	Eubacteriaceae	0	Pr2	Family
Firmicutes fam. Carnobacteriaceae/Acidaminococcaceae	Firmicutes fam. Carnobacteriaceae/Acidaminococcaceae	0	Pr2	Family
Firmicutes fam. Erysipelotrichaceae/Peptostreptococcaceae	Firmicutes fam. Erysipelotrichaceae/Peptostreptococcaceae	0	Pr2	Family
Lachnospiraceae	Lachnospiraceae	0	Pr2	Family
Lactobacillaceae	Lactobacillaceae	0	Pr2	Family
Odoribacteraceae	Odoribacteraceae	0	Pr2	Family
Oscillospiraceae	Oscillospiraceae	0	Pr2	Family
Peptoniphilaceae	Peptoniphilaceae	0	Pr2	Family
Peptostreptococcaceae	Peptostreptococcaceae	0	Pr2	Family
Proteobacteria fam. Acetobacteraceae/Enterobacteriaceae	Proteobacteria fam. Acetobacteraceae/Enterobacteriaceae	0	Pr2	Family
Rikenellaceae	Rikenellaceae	0	Pr2	Family
Ruminococcaceae	Ruminococcaceae	0	Pr2	Family
Staphylococcaceae	Staphylococcaceae	0	Pr2	Family
Streptococcaceae	Streptococcaceae	0	Pr2	Family
Sutterellaceae	Sutterellaceae	0	Pr2	Family
Tannerellaceae	Tannerellaceae	0	Pr2	Family
Veillonellaceae	Veillonellaceae	0	Pr2	Family
Lactobacillaceae	Eubacteriaceae	0.343765	Pr2	Family
Eubacteriaceae	Lactobacillaceae	0.343765	Pr2	Family
Lactobacillaceae	Clostridiales fam. Lachnospiraceae/Ruminococcaceae	0.418987	Pr2	Family
Clostridiales fam. Lachnospiraceae/Ruminococcaceae	Lactobacillaceae	0.418987	Pr2	Family
Eubacteriaceae	Clostridiales fam. Lachnospiraceae/Ruminococcaceae	0.434788	Pr2	Family
Clostridiales fam. Lachnospiraceae/Ruminococcaceae	Eubacteriaceae	0.434788	Pr2	Family
Staphylococcaceae	Lactobacillaceae	0.447983	Pr2	Family
Lactobacillaceae	Staphylococcaceae	0.447983	Pr2	Family
Staphylococcaceae	Eubacteriaceae	0.462796	Pr2	Family
Eubacteriaceae	Staphylococcaceae	0.462796	Pr2	Family
Eubacteriaceae	Akkermansiaceae	0.50486	Pr2	Family
Akkermansiaceae	Eubacteriaceae	0.50486	Pr2	Family
Staphylococcaceae	Clostridiales fam. Lachnospiraceae/Ruminococcaceae	0.52111	Pr2	Family
Clostridiales fam. Lachnospiraceae/Ruminococcaceae	Staphylococcaceae	0.52111	Pr2	Family
Lactobacillaceae	Akkermansiaceae	0.578355	Pr2	Family
Akkermansiaceae	Lactobacillaceae	0.578355	Pr2	Family
Clostridiales fam. Lachnospiraceae/Ruminococcaceae	Akkermansiaceae	0.636679	Pr2	Family
Akkermansiaceae	Clostridiales fam. Lachnospiraceae/Ruminococcaceae	0.636679	Pr2	Family
Staphylococcaceae	Akkermansiaceae	0.656124	Pr2	Family
Akkermansiaceae	Staphylococcaceae	0.656124	Pr2	Family
Peptostreptococcaceae	Clostridiales fam. Clostridiaceae/Ruminococcaceae	0.720492	Pr2	Family
Clostridiales fam. Clostridiaceae/Ruminococcaceae	Peptostreptococcaceae	0.720492	Pr2	Family
Streptococcaceae	Lactobacillaceae	0.79567	Pr2	Family
Lactobacillaceae	Streptococcaceae	0.79567	Pr2	Family
Christensenellaceae	Catabacteriaceae	0.864619	Pr2	Family
Catabacteriaceae	Christensenellaceae	0.864619	Pr2	Family
Peptoniphilaceae	Lactobacillaceae	0.921239	Pr2	Family
Lactobacillaceae	Peptoniphilaceae	0.921239	Pr2	Family
Streptococcaceae	Akkermansiaceae	0.922555	Pr2	Family
Akkermansiaceae	Streptococcaceae	0.922555	Pr2	Family
Peptoniphilaceae	Eubacteriaceae	0.928532	Pr2	Family
Eubacteriaceae	Peptoniphilaceae	0.928532	Pr2	Family
Streptococcaceae	Eubacteriaceae	0.952182	Pr2	Family
Eubacteriaceae	Streptococcaceae	0.952182	Pr2	Family
Peptoniphilaceae	Clostridiales fam. Lachnospiraceae/Ruminococcaceae	0.95893	Pr2	Family
Clostridiales fam. Lachnospiraceae/Ruminococcaceae	Peptoniphilaceae	0.95893	Pr2	Family
Odoribacteraceae	Akkermansiaceae	0.965036	Pr2	Family
Akkermansiaceae	Odoribacteraceae	0.965036	Pr2	Family
Staphylococcaceae	Peptoniphilaceae	0.971949	Pr2	Family
Peptoniphilaceae	Staphylococcaceae	0.971949	Pr2	Family
Streptococcaceae	Clostridiales fam. Lachnospiraceae/Ruminococcaceae	0.981849	Pr2	Family
Clostridiales fam. Lachnospiraceae/Ruminococcaceae	Streptococcaceae	0.981849	Pr2	Family
Streptococcaceae	Staphylococcaceae	0.994568	Pr2	Family
Staphylococcaceae	Streptococcaceae	0.994568	Pr2	Family
Peptoniphilaceae	Akkermansiaceae	1.0385	Pr2	Family
Akkermansiaceae	Peptoniphilaceae	1.0385	Pr2	Family
Erysipelotrichaceae	Akkermansiaceae	1.07272	Pr2	Family
Akkermansiaceae	Erysipelotrichaceae	1.07272	Pr2	Family
Odoribacteraceae	Lactobacillaceae	1.20263	Pr2	Family
Lactobacillaceae	Odoribacteraceae	1.20263	Pr2	Family
Odoribacteraceae	Eubacteriaceae	1.20823	Pr2	Family
Eubacteriaceae	Odoribacteraceae	1.20823	Pr2	Family
Odoribacteraceae	Clostridiales fam. Lachnospiraceae/Ruminococcaceae	1.23174	Pr2	Family
Clostridiales fam. Lachnospiraceae/Ruminococcaceae	Odoribacteraceae	1.23174	Pr2	Family
Staphylococcaceae	Odoribacteraceae	1.24191	Pr2	Family
Odoribacteraceae	Staphylococcaceae	1.24191	Pr2	Family
Streptococcaceae	Peptoniphilaceae	1.27951	Pr2	Family
Peptoniphilaceae	Streptococcaceae	1.27951	Pr2	Family
Streptococcaceae	Erysipelotrichaceae	1.32266	Pr2	Family
Erysipelotrichaceae	Streptococcaceae	1.32266	Pr2	Family
Lactobacillaceae	Erysipelotrichaceae	1.33286	Pr2	Family
Erysipelotrichaceae	Lactobacillaceae	1.33286	Pr2	Family
Eubacteriaceae	Erysipelotrichaceae	1.33792	Pr2	Family
Erysipelotrichaceae	Eubacteriaceae	1.33792	Pr2	Family
Erysipelotrichaceae	Clostridiales fam. Lachnospiraceae/Ruminococcaceae	1.35919	Pr2	Family
Clostridiales fam. Lachnospiraceae/Ruminococcaceae	Erysipelotrichaceae	1.35919	Pr2	Family
Staphylococcaceae	Erysipelotrichaceae	1.3684	Pr2	Family
Erysipelotrichaceae	Staphylococcaceae	1.3684	Pr2	Family
Lactobacillaceae	Enterobacteriaceae	1.42653	Pr2	Family
Enterobacteriaceae	Lactobacillaceae	1.42653	Pr2	Family
Enterobacteriaceae	Clostridiales fam. Lachnospiraceae/Ruminococcaceae	1.44812	Pr2	Family
Clostridiales fam. Lachnospiraceae/Ruminococcaceae	Enterobacteriaceae	1.44812	Pr2	Family
Eubacteriaceae	Enterobacteriaceae	1.46052	Pr2	Family
Enterobacteriaceae	Eubacteriaceae	1.46052	Pr2	Family
Peptoniphilaceae	Odoribacteraceae	1.47997	Pr2	Family
Odoribacteraceae	Peptoniphilaceae	1.47997	Pr2	Family
Staphylococcaceae	Enterobacteriaceae	1.4885	Pr2	Family
Enterobacteriaceae	Staphylococcaceae	1.4885	Pr2	Family
Streptococcaceae	Odoribacteraceae	1.49492	Pr2	Family
Odoribacteraceae	Streptococcaceae	1.49492	Pr2	Family
Eubacteriaceae	Clostridiales fam. Clostridiaceae/Ruminococcaceae	1.51889	Pr2	Family
Clostridiales fam. Clostridiaceae/Ruminococcaceae	Eubacteriaceae	1.51889	Pr2	Family
Enterobacteriaceae	Akkermansiaceae	1.53279	Pr2	Family
Akkermansiaceae	Enterobacteriaceae	1.53279	Pr2	Family
Peptoniphilaceae	Erysipelotrichaceae	1.58762	Pr2	Family
Erysipelotrichaceae	Peptoniphilaceae	1.58762	Pr2	Family
Streptococcaceae	Enterobacteriaceae	1.6425	Pr2	Family
Enterobacteriaceae	Streptococcaceae	1.6425	Pr2	Family
Clostridiales fam. Clostridiaceae/Ruminococcaceae	Akkermansiaceae	1.66576	Pr2	Family
Akkermansiaceae	Clostridiales fam. Clostridiaceae/Ruminococcaceae	1.66576	Pr2	Family
Peptoniphilaceae	Enterobacteriaceae	1.69223	Pr2	Family
Enterobacteriaceae	Peptoniphilaceae	1.69223	Pr2	Family
Rikenellaceae	Akkermansiaceae	1.7383	Pr2	Family
Akkermansiaceae	Rikenellaceae	1.7383	Pr2	Family
Odoribacteraceae	Erysipelotrichaceae	1.76583	Pr2	Family
Erysipelotrichaceae	Odoribacteraceae	1.76583	Pr2	Family
Lactobacillaceae	Clostridiales fam. Clostridiaceae/Ruminococcaceae	1.77536	Pr2	Family
Clostridiales fam. Clostridiaceae/Ruminococcaceae	Lactobacillaceae	1.77536	Pr2	Family
Rikenellaceae	Clostridiales fam. Lachnospiraceae/Ruminococcaceae	1.78457	Pr2	Family
Clostridiales fam. Lachnospiraceae/Ruminococcaceae	Rikenellaceae	1.78457	Pr2	Family
Clostridiales fam. Lachnospiraceae/Ruminococcaceae	Clostridiales fam. Clostridiaceae/Ruminococcaceae	1.7952	Pr2	Family
Clostridiales fam. Clostridiaceae/Ruminococcaceae	Clostridiales fam. Lachnospiraceae/Ruminococcaceae	1.7952	Pr2	Family
Rikenellaceae	Lactobacillaceae	1.80162	Pr2	Family
Lactobacillaceae	Rikenellaceae	1.80162	Pr2	Family
Staphylococcaceae	Clostridiales fam. Clostridiaceae/Ruminococcaceae	1.80219	Pr2	Family
Clostridiales fam. Clostridiaceae/Ruminococcaceae	Staphylococcaceae	1.80219	Pr2	Family
Rikenellaceae	Eubacteriaceae	1.80536	Pr2	Family
Eubacteriaceae	Rikenellaceae	1.80536	Pr2	Family
Staphylococcaceae	Rikenellaceae	1.82807	Pr2	Family
Rikenellaceae	Staphylococcaceae	1.82807	Pr2	Family
Odoribacteraceae	Enterobacteriaceae	1.86045	Pr2	Family
Enterobacteriaceae	Odoribacteraceae	1.86045	Pr2	Family
Peptostreptococcaceae	Eubacteriaceae	1.88243	Pr2	Family
Eubacteriaceae	Peptostreptococcaceae	1.88243	Pr2	Family
Rikenellaceae	Odoribacteraceae	1.88466	Pr2	Family
Odoribacteraceae	Rikenellaceae	1.88466	Pr2	Family
Firmicutes fam. Erysipelotrichaceae/Peptostreptococcaceae	Akkermansiaceae	1.93225	Pr2	Family
Akkermansiaceae	Firmicutes fam. Erysipelotrichaceae/Peptostreptococcaceae	1.93225	Pr2	Family
Lactobacillaceae	Firmicutes fam. Erysipelotrichaceae/Peptostreptococcaceae	1.93571	Pr2	Family
Firmicutes fam. Erysipelotrichaceae/Peptostreptococcaceae	Lactobacillaceae	1.93571	Pr2	Family
Firmicutes fam. Erysipelotrichaceae/Peptostreptococcaceae	Eubacteriaceae	1.93919	Pr2	Family
Eubacteriaceae	Firmicutes fam. Erysipelotrichaceae/Peptostreptococcaceae	1.93919	Pr2	Family
Erysipelotrichaceae	Enterobacteriaceae	1.94717	Pr2	Family
Enterobacteriaceae	Erysipelotrichaceae	1.94717	Pr2	Family
Staphylococcaceae	Catabacteriaceae	1.94919	Pr2	Family
Catabacteriaceae	Staphylococcaceae	1.94919	Pr2	Family
Firmicutes fam. Erysipelotrichaceae/Peptostreptococcaceae	Clostridiales fam. Lachnospiraceae/Ruminococcaceae	1.95392	Pr2	Family
Clostridiales fam. Lachnospiraceae/Ruminococcaceae	Firmicutes fam. Erysipelotrichaceae/Peptostreptococcaceae	1.95392	Pr2	Family
Staphylococcaceae	Firmicutes fam. Erysipelotrichaceae/Peptostreptococcaceae	1.96035	Pr2	Family
Firmicutes fam. Erysipelotrichaceae/Peptostreptococcaceae	Staphylococcaceae	1.96035	Pr2	Family
Peptoniphilaceae	Clostridiales fam. Clostridiaceae/Ruminococcaceae	1.9738	Pr2	Family
Clostridiales fam. Clostridiaceae/Ruminococcaceae	Peptoniphilaceae	1.9738	Pr2	Family
Streptococcaceae	Clostridiales fam. Clostridiaceae/Ruminococcaceae	1.98503	Pr2	Family
Clostridiales fam. Clostridiaceae/Ruminococcaceae	Streptococcaceae	1.98503	Pr2	Family
Rikenellaceae	Peptoniphilaceae	1.99745	Pr2	Family
Peptoniphilaceae	Rikenellaceae	1.99745	Pr2	Family
Streptococcaceae	Firmicutes fam. Erysipelotrichaceae/Peptostreptococcaceae	1.99793	Pr2	Family
Firmicutes fam. Erysipelotrichaceae/Peptostreptococcaceae	Streptococcaceae	1.99793	Pr2	Family
Streptococcaceae	Rikenellaceae	2.00856	Pr2	Family
Rikenellaceae	Streptococcaceae	2.00856	Pr2	Family
Rikenellaceae	Erysipelotrichaceae	2.01679	Pr2	Family
Erysipelotrichaceae	Rikenellaceae	2.01679	Pr2	Family
Peptostreptococcaceae	Akkermansiaceae	2.02024	Pr2	Family
Akkermansiaceae	Peptostreptococcaceae	2.02024	Pr2	Family
Lactobacillaceae	Catabacteriaceae	2.10054	Pr2	Family
Catabacteriaceae	Lactobacillaceae	2.10054	Pr2	Family
Eubacteriaceae	Catabacteriaceae	2.10375	Pr2	Family
Catabacteriaceae	Eubacteriaceae	2.10375	Pr2	Family
Clostridiales fam. Lachnospiraceae/Ruminococcaceae	Catabacteriaceae	2.11734	Pr2	Family
Catabacteriaceae	Clostridiales fam. Lachnospiraceae/Ruminococcaceae	2.11734	Pr2	Family
Peptoniphilaceae	Firmicutes fam. Erysipelotrichaceae/Peptostreptococcaceae	2.11919	Pr2	Family
Firmicutes fam. Erysipelotrichaceae/Peptostreptococcaceae	Peptoniphilaceae	2.11919	Pr2	Family
Odoribacteraceae	Clostridiales fam. Clostridiaceae/Ruminococcaceae	2.11979	Pr2	Family
Clostridiales fam. Clostridiaceae/Ruminococcaceae	Odoribacteraceae	2.11979	Pr2	Family
Rikenellaceae	Enterobacteriaceae	2.13779	Pr2	Family
Enterobacteriaceae	Rikenellaceae	2.13779	Pr2	Family
Peptostreptococcaceae	Lactobacillaceae	2.15121	Pr2	Family
Lactobacillaceae	Peptostreptococcaceae	2.15121	Pr2	Family
Catabacteriaceae	Akkermansiaceae	2.15455	Pr2	Family
Akkermansiaceae	Catabacteriaceae	2.15455	Pr2	Family
Firmicutes fam. Erysipelotrichaceae/Peptostreptococcaceae	Erysipelotrichaceae	2.16548	Pr2	Family
Erysipelotrichaceae	Firmicutes fam. Erysipelotrichaceae/Peptostreptococcaceae	2.16548	Pr2	Family
Peptostreptococcaceae	Clostridiales fam. Lachnospiraceae/Ruminococcaceae	2.16762	Pr2	Family
Clostridiales fam. Lachnospiraceae/Ruminococcaceae	Peptostreptococcaceae	2.16762	Pr2	Family
Staphylococcaceae	Peptostreptococcaceae	2.17341	Pr2	Family
Peptostreptococcaceae	Staphylococcaceae	2.17341	Pr2	Family
Erysipelotrichaceae	Clostridiales fam. Clostridiaceae/Ruminococcaceae	2.1963	Pr2	Family
Clostridiales fam. Clostridiaceae/Ruminococcaceae	Erysipelotrichaceae	2.1963	Pr2	Family
Odoribacteraceae	Firmicutes fam. Erysipelotrichaceae/Peptostreptococcaceae	2.25579	Pr2	Family
Firmicutes fam. Erysipelotrichaceae/Peptostreptococcaceae	Odoribacteraceae	2.25579	Pr2	Family
Peptoniphilaceae	Catabacteriaceae	2.27074	Pr2	Family
Catabacteriaceae	Peptoniphilaceae	2.27074	Pr2	Family
Enterobacteriaceae	Clostridiales fam. Clostridiaceae/Ruminococcaceae	2.27307	Pr2	Family
Clostridiales fam. Clostridiaceae/Ruminococcaceae	Enterobacteriaceae	2.27307	Pr2	Family
Streptococcaceae	Catabacteriaceae	2.28051	Pr2	Family
Catabacteriaceae	Streptococcaceae	2.28051	Pr2	Family
Peptostreptococcaceae	Peptoniphilaceae	2.3177	Pr2	Family
Peptoniphilaceae	Peptostreptococcaceae	2.3177	Pr2	Family
Streptococcaceae	Peptostreptococcaceae	2.32727	Pr2	Family
Peptostreptococcaceae	Streptococcaceae	2.32727	Pr2	Family
Firmicutes fam. Erysipelotrichaceae/Peptostreptococcaceae	Enterobacteriaceae	2.36613	Pr2	Family
Enterobacteriaceae	Firmicutes fam. Erysipelotrichaceae/Peptostreptococcaceae	2.36613	Pr2	Family
Staphylococcaceae	Christensenellaceae	2.38974	Pr2	Family
Christensenellaceae	Staphylococcaceae	2.38974	Pr2	Family
Odoribacteraceae	Catabacteriaceae	2.39873	Pr2	Family
Catabacteriaceae	Odoribacteraceae	2.39873	Pr2	Family
Firmicutes fam. Erysipelotrichaceae/Peptostreptococcaceae	Bacteria fam. incertae sedis	2.4108	Pr2	Family
Bacteria fam. incertae sedis	Firmicutes fam. Erysipelotrichaceae/Peptostreptococcaceae	2.4108	Pr2	Family
Peptostreptococcaceae	Odoribacteraceae	2.44323	Pr2	Family
Odoribacteraceae	Peptostreptococcaceae	2.44323	Pr2	Family
Erysipelotrichaceae	Catabacteriaceae	2.4666	Pr2	Family
Catabacteriaceae	Erysipelotrichaceae	2.4666	Pr2	Family
Firmicutes fam. Erysipelotrichaceae/Peptostreptococcaceae	Catabacteriaceae	2.46921	Pr2	Family
Catabacteriaceae	Firmicutes fam. Erysipelotrichaceae/Peptostreptococcaceae	2.46921	Pr2	Family
Lactobacillaceae	Christensenellaceae	2.50409	Pr2	Family
Christensenellaceae	Lactobacillaceae	2.50409	Pr2	Family
Eubacteriaceae	Christensenellaceae	2.50678	Pr2	Family
Christensenellaceae	Eubacteriaceae	2.50678	Pr2	Family
Rikenellaceae	Clostridiales fam. Clostridiaceae/Ruminococcaceae	2.50859	Pr2	Family
Clostridiales fam. Clostridiaceae/Ruminococcaceae	Rikenellaceae	2.50859	Pr2	Family
Peptostreptococcaceae	Erysipelotrichaceae	2.50989	Pr2	Family
Erysipelotrichaceae	Peptostreptococcaceae	2.50989	Pr2	Family
Christensenellaceae	Akkermansiaceae	2.51771	Pr2	Family
Akkermansiaceae	Christensenellaceae	2.51771	Pr2	Family
Clostridiales fam. Lachnospiraceae/Ruminococcaceae	Christensenellaceae	2.5182	Pr2	Family
Christensenellaceae	Clostridiales fam. Lachnospiraceae/Ruminococcaceae	2.5182	Pr2	Family
Firmicutes fam. Erysipelotrichaceae/Peptostreptococcaceae	Clostridiales fam. Clostridiaceae/Ruminococcaceae	2.51902	Pr2	Family
Clostridiales fam. Clostridiaceae/Ruminococcaceae	Firmicutes fam. Erysipelotrichaceae/Peptostreptococcaceae	2.51902	Pr2	Family
Enterobacteriaceae	Catabacteriaceae	2.5352	Pr2	Family
Catabacteriaceae	Enterobacteriaceae	2.5352	Pr2	Family
Rikenellaceae	Firmicutes fam. Erysipelotrichaceae/Peptostreptococcaceae	2.53585	Pr2	Family
Firmicutes fam. Erysipelotrichaceae/Peptostreptococcaceae	Rikenellaceae	2.53585	Pr2	Family
Peptostreptococcaceae	Enterobacteriaceae	2.57734	Pr2	Family
Enterobacteriaceae	Peptostreptococcaceae	2.57734	Pr2	Family
Enterobacteriaceae	Acidaminococcaceae	2.63916	Pr2	Family
Acidaminococcaceae	Enterobacteriaceae	2.63916	Pr2	Family
Peptoniphilaceae	Christensenellaceae	2.64848	Pr2	Family
Christensenellaceae	Peptoniphilaceae	2.64848	Pr2	Family
Streptococcaceae	Christensenellaceae	2.65687	Pr2	Family
Christensenellaceae	Streptococcaceae	2.65687	Pr2	Family
Clostridiales fam. Clostridiaceae/Ruminococcaceae	Catabacteriaceae	2.7312	Pr2	Family
Catabacteriaceae	Clostridiales fam. Clostridiaceae/Ruminococcaceae	2.7312	Pr2	Family
Rikenellaceae	Catabacteriaceae	2.74835	Pr2	Family
Catabacteriaceae	Rikenellaceae	2.74835	Pr2	Family
Odoribacteraceae	Christensenellaceae	2.75901	Pr2	Family
Christensenellaceae	Odoribacteraceae	2.75901	Pr2	Family
Rikenellaceae	Peptostreptococcaceae	2.78727	Pr2	Family
Peptostreptococcaceae	Rikenellaceae	2.78727	Pr2	Family
Christensenellaceae	Bacteroidales fam. incertae sedis	2.78852	Pr2	Family
Bacteroidales fam. incertae sedis	Christensenellaceae	2.78852	Pr2	Family
Erysipelotrichaceae	Christensenellaceae	2.81821	Pr2	Family
Christensenellaceae	Erysipelotrichaceae	2.81821	Pr2	Family
Firmicutes fam. Erysipelotrichaceae/Peptostreptococcaceae	Christensenellaceae	2.86906	Pr2	Family
Christensenellaceae	Firmicutes fam. Erysipelotrichaceae/Peptostreptococcaceae	2.86906	Pr2	Family
Peptostreptococcaceae	Firmicutes fam. Erysipelotrichaceae/Peptostreptococcaceae	2.87576	Pr2	Family
Firmicutes fam. Erysipelotrichaceae/Peptostreptococcaceae	Peptostreptococcaceae	2.87576	Pr2	Family
Enterobacteriaceae	Christensenellaceae	2.87844	Pr2	Family
Christensenellaceae	Enterobacteriaceae	2.87844	Pr2	Family
Peptostreptococcaceae	Catabacteriaceae	2.9892	Pr2	Family
Catabacteriaceae	Peptostreptococcaceae	2.9892	Pr2	Family
Clostridiales fam. Clostridiaceae/Ruminococcaceae	Christensenellaceae	3.05249	Pr2	Family
Christensenellaceae	Clostridiales fam. Clostridiaceae/Ruminococcaceae	3.05249	Pr2	Family
Sutterellaceae	Rikenellaceae	3.05416	Pr2	Family
Rikenellaceae	Sutterellaceae	3.05416	Pr2	Family
Rikenellaceae	Acidaminococcaceae	3.05547	Pr2	Family
Acidaminococcaceae	Rikenellaceae	3.05547	Pr2	Family
Staphylococcaceae	Acidaminococcaceae	3.06549	Pr2	Family
Acidaminococcaceae	Staphylococcaceae	3.06549	Pr2	Family
Rikenellaceae	Christensenellaceae	3.06783	Pr2	Family
Christensenellaceae	Rikenellaceae	3.06783	Pr2	Family
Akkermansiaceae	Acidaminococcaceae	3.07749	Pr2	Family
Acidaminococcaceae	Akkermansiaceae	3.07749	Pr2	Family
Clostridiales fam. Lachnospiraceae/Ruminococcaceae	Acidaminococcaceae	3.13012	Pr2	Family
Acidaminococcaceae	Clostridiales fam. Lachnospiraceae/Ruminococcaceae	3.13012	Pr2	Family
Eubacteriaceae	Acidaminococcaceae	3.13616	Pr2	Family
Acidaminococcaceae	Eubacteriaceae	3.13616	Pr2	Family
Lactobacillaceae	Acidaminococcaceae	3.14499	Pr2	Family
Acidaminococcaceae	Lactobacillaceae	3.14499	Pr2	Family
Sutterellaceae	Acidaminococcaceae	3.1731	Pr2	Family
Acidaminococcaceae	Sutterellaceae	3.1731	Pr2	Family
Streptococcaceae	Acidaminococcaceae	3.18943	Pr2	Family
Acidaminococcaceae	Streptococcaceae	3.18943	Pr2	Family
Erysipelotrichaceae	Acidaminococcaceae	3.20182	Pr2	Family
Acidaminococcaceae	Erysipelotrichaceae	3.20182	Pr2	Family
Sutterellaceae	Staphylococcaceae	3.26349	Pr2	Family
Staphylococcaceae	Sutterellaceae	3.26349	Pr2	Family
Odoribacteraceae	Acidaminococcaceae	3.2667	Pr2	Family
Acidaminococcaceae	Odoribacteraceae	3.2667	Pr2	Family
Sutterellaceae	Streptococcaceae	3.27455	Pr2	Family
Streptococcaceae	Sutterellaceae	3.27455	Pr2	Family
Peptoniphilaceae	Acidaminococcaceae	3.27906	Pr2	Family
Acidaminococcaceae	Peptoniphilaceae	3.27906	Pr2	Family
Peptostreptococcaceae	Christensenellaceae	3.28535	Pr2	Family
Christensenellaceae	Peptostreptococcaceae	3.28535	Pr2	Family
Sutterellaceae	Akkermansiaceae	3.28941	Pr2	Family
Akkermansiaceae	Sutterellaceae	3.28941	Pr2	Family
Sutterellaceae	Odoribacteraceae	3.2915	Pr2	Family
Odoribacteraceae	Sutterellaceae	3.2915	Pr2	Family
Catabacteriaceae	Bacteroidales fam. incertae sedis	3.29345	Pr2	Family
Bacteroidales fam. incertae sedis	Catabacteriaceae	3.29345	Pr2	Family
Sutterellaceae	Clostridiales fam. Lachnospiraceae/Ruminococcaceae	3.29861	Pr2	Family
Clostridiales fam. Lachnospiraceae/Ruminococcaceae	Sutterellaceae	3.29861	Pr2	Family
Sutterellaceae	Lactobacillaceae	3.29882	Pr2	Family
Lactobacillaceae	Sutterellaceae	3.29882	Pr2	Family
Clostridiales fam. Clostridiaceae/Ruminococcaceae	Acidaminococcaceae	3.34538	Pr2	Family
Acidaminococcaceae	Clostridiales fam. Clostridiaceae/Ruminococcaceae	3.34538	Pr2	Family
Sutterellaceae	Eubacteriaceae	3.35303	Pr2	Family
Eubacteriaceae	Sutterellaceae	3.35303	Pr2	Family
Lactobacillaceae	Bacteria fam. incertae sedis	3.40453	Pr2	Family
Bacteria fam. incertae sedis	Lactobacillaceae	3.40453	Pr2	Family
Eubacteriaceae	Bacteria fam. incertae sedis	3.40651	Pr2	Family
Bacteria fam. incertae sedis	Eubacteriaceae	3.40651	Pr2	Family
Clostridiales fam. Lachnospiraceae/Ruminococcaceae	Bacteria fam. incertae sedis	3.41492	Pr2	Family
Bacteria fam. incertae sedis	Clostridiales fam. Lachnospiraceae/Ruminococcaceae	3.41492	Pr2	Family
Staphylococcaceae	Bacteria fam. incertae sedis	3.4186	Pr2	Family
Bacteria fam. incertae sedis	Staphylococcaceae	3.4186	Pr2	Family
Bacteria fam. incertae sedis	Akkermansiaceae	3.43811	Pr2	Family
Akkermansiaceae	Bacteria fam. incertae sedis	3.43811	Pr2	Family
Firmicutes fam. Erysipelotrichaceae/Peptostreptococcaceae	Acidaminococcaceae	3.45	Pr2	Family
Acidaminococcaceae	Firmicutes fam. Erysipelotrichaceae/Peptostreptococcaceae	3.45	Pr2	Family
Sutterellaceae	Peptoniphilaceae	3.47368	Pr2	Family
Peptoniphilaceae	Sutterellaceae	3.47368	Pr2	Family
Sutterellaceae	Erysipelotrichaceae	3.48484	Pr2	Family
Erysipelotrichaceae	Sutterellaceae	3.48484	Pr2	Family
Peptoniphilaceae	Bacteria fam. incertae sedis	3.51209	Pr2	Family
Bacteria fam. incertae sedis	Peptoniphilaceae	3.51209	Pr2	Family
Streptococcaceae	Bacteria fam. incertae sedis	3.51842	Pr2	Family
Bacteria fam. incertae sedis	Streptococcaceae	3.51842	Pr2	Family
Sutterellaceae	Enterobacteriaceae	3.53438	Pr2	Family
Enterobacteriaceae	Sutterellaceae	3.53438	Pr2	Family
Catabacteriaceae	Acidaminococcaceae	3.54993	Pr2	Family
Acidaminococcaceae	Catabacteriaceae	3.54993	Pr2	Family
Peptostreptococcaceae	Oscillospiraceae	3.58755	Pr2	Family
Oscillospiraceae	Peptostreptococcaceae	3.58755	Pr2	Family
Odoribacteraceae	Bacteria fam. incertae sedis	3.59617	Pr2	Family
Bacteria fam. incertae sedis	Odoribacteraceae	3.59617	Pr2	Family
Peptostreptococcaceae	Acidaminococcaceae	3.60263	Pr2	Family
Acidaminococcaceae	Peptostreptococcaceae	3.60263	Pr2	Family
Erysipelotrichaceae	Bacteria fam. incertae sedis	3.64179	Pr2	Family
Bacteria fam. incertae sedis	Erysipelotrichaceae	3.64179	Pr2	Family
Enterobacteriaceae	Bacteria fam. incertae sedis	3.6886	Pr2	Family
Bacteria fam. incertae sedis	Enterobacteriaceae	3.6886	Pr2	Family
Sutterellaceae	Clostridiales fam. Clostridiaceae/Ruminococcaceae	3.70981	Pr2	Family
Clostridiales fam. Clostridiaceae/Ruminococcaceae	Sutterellaceae	3.70981	Pr2	Family
Sutterellaceae	Firmicutes fam. Erysipelotrichaceae/Peptostreptococcaceae	3.74126	Pr2	Family
Firmicutes fam. Erysipelotrichaceae/Peptostreptococcaceae	Sutterellaceae	3.74126	Pr2	Family
Christensenellaceae	Acidaminococcaceae	3.79134	Pr2	Family
Acidaminococcaceae	Christensenellaceae	3.79134	Pr2	Family
Staphylococcaceae	Bacteroidales fam. incertae sedis	3.81021	Pr2	Family
Bacteroidales fam. incertae sedis	Staphylococcaceae	3.81021	Pr2	Family
Clostridiales fam. Clostridiaceae/Ruminococcaceae	Bacteria fam. incertae sedis	3.82596	Pr2	Family
Bacteria fam. incertae sedis	Clostridiales fam. Clostridiaceae/Ruminococcaceae	3.82596	Pr2	Family
Rikenellaceae	Bacteria fam. incertae sedis	3.83822	Pr2	Family
Bacteria fam. incertae sedis	Rikenellaceae	3.83822	Pr2	Family
Clostridiales fam. Lachnospiraceae/Ruminococcaceae	Bacteroidales fam. incertae sedis	3.86692	Pr2	Family
Bacteroidales fam. incertae sedis	Clostridiales fam. Lachnospiraceae/Ruminococcaceae	3.86692	Pr2	Family
Bacteroidales fam. incertae sedis	Akkermansiaceae	3.86968	Pr2	Family
Akkermansiaceae	Bacteroidales fam. incertae sedis	3.86968	Pr2	Family
Sutterellaceae	Peptostreptococcaceae	3.88192	Pr2	Family
Peptostreptococcaceae	Sutterellaceae	3.88192	Pr2	Family
Lactobacillaceae	Bacteroidales fam. incertae sedis	3.90834	Pr2	Family
Bacteroidales fam. incertae sedis	Lactobacillaceae	3.90834	Pr2	Family
Eubacteriaceae	Bacteroidales fam. incertae sedis	3.91007	Pr2	Family
Bacteroidales fam. incertae sedis	Eubacteriaceae	3.91007	Pr2	Family
Sutterellaceae	Catabacteriaceae	3.95348	Pr2	Family
Catabacteriaceae	Sutterellaceae	3.95348	Pr2	Family
Rikenellaceae	Bacteroidales fam. incertae sedis	3.96808	Pr2	Family
Bacteroidales fam. incertae sedis	Rikenellaceae	3.96808	Pr2	Family
Catabacteriaceae	Bacteria fam. incertae sedis	3.98728	Pr2	Family
Bacteria fam. incertae sedis	Catabacteriaceae	3.98728	Pr2	Family
Peptoniphilaceae	Bacteroidales fam. incertae sedis	4.00239	Pr2	Family
Bacteroidales fam. incertae sedis	Peptoniphilaceae	4.00239	Pr2	Family
Streptococcaceae	Bacteroidales fam. incertae sedis	4.00794	Pr2	Family
Bacteroidales fam. incertae sedis	Streptococcaceae	4.00794	Pr2	Family
Peptostreptococcaceae	Bacteria fam. incertae sedis	4.0142	Pr2	Family
Bacteria fam. incertae sedis	Peptostreptococcaceae	4.0142	Pr2	Family
Enterobacteriaceae	Bacteroidales fam. incertae sedis	4.04747	Pr2	Family
Bacteroidales fam. incertae sedis	Enterobacteriaceae	4.04747	Pr2	Family
Oscillospiraceae	Clostridiales fam. Clostridiaceae/Ruminococcaceae	4.06362	Pr2	Family
Clostridiales fam. Clostridiaceae/Ruminococcaceae	Oscillospiraceae	4.06362	Pr2	Family
Odoribacteraceae	Bacteroidales fam. incertae sedis	4.07637	Pr2	Family
Bacteroidales fam. incertae sedis	Odoribacteraceae	4.07637	Pr2	Family
Erysipelotrichaceae	Bacteroidales fam. incertae sedis	4.11667	Pr2	Family
Bacteroidales fam. incertae sedis	Erysipelotrichaceae	4.11667	Pr2	Family
Sutterellaceae	Christensenellaceae	4.18189	Pr2	Family
Christensenellaceae	Sutterellaceae	4.18189	Pr2	Family
Christensenellaceae	Bacteria fam. incertae sedis	4.21386	Pr2	Family
Bacteria fam. incertae sedis	Christensenellaceae	4.21386	Pr2	Family
Sutterellaceae	Bacteroidales fam. incertae sedis	4.2264	Pr2	Family
Bacteroidales fam. incertae sedis	Sutterellaceae	4.2264	Pr2	Family
Bacteroidales fam. incertae sedis	Acidaminococcaceae	4.25909	Pr2	Family
Acidaminococcaceae	Bacteroidales fam. incertae sedis	4.25909	Pr2	Family
Firmicutes fam. Erysipelotrichaceae/Peptostreptococcaceae	Bacteroidales fam. incertae sedis	4.27815	Pr2	Family
Bacteroidales fam. incertae sedis	Firmicutes fam. Erysipelotrichaceae/Peptostreptococcaceae	4.27815	Pr2	Family
Clostridiales fam. Clostridiaceae/Ruminococcaceae	Bacteroidales fam. incertae sedis	4.28046	Pr2	Family
Bacteroidales fam. incertae sedis	Clostridiales fam. Clostridiaceae/Ruminococcaceae	4.28046	Pr2	Family
Veillonellaceae	Sutterellaceae	4.29652	Pr2	Family
Sutterellaceae	Veillonellaceae	4.29652	Pr2	Family
Peptostreptococcaceae	Bacteroidales fam. incertae sedis	4.44951	Pr2	Family
Bacteroidales fam. incertae sedis	Peptostreptococcaceae	4.44951	Pr2	Family
Clostridiales fam. incertae sedis	Acidaminococcaceae	4.46718	Pr2	Family
Acidaminococcaceae	Clostridiales fam. incertae sedis	4.46718	Pr2	Family
Bacteria fam. incertae sedis	Acidaminococcaceae	4.6362	Pr2	Family
Acidaminococcaceae	Bacteria fam. incertae sedis	4.6362	Pr2	Family
Sutterellaceae	Clostridiales fam. incertae sedis	4.76293	Pr2	Family
Clostridiales fam. incertae sedis	Sutterellaceae	4.76293	Pr2	Family
Sutterellaceae	Bacteria fam. incertae sedis	4.77583	Pr2	Family
Bacteria fam. incertae sedis	Sutterellaceae	4.77583	Pr2	Family
Rikenellaceae	Clostridiales fam. incertae sedis	5.00373	Pr2	Family
Clostridiales fam. incertae sedis	Rikenellaceae	5.00373	Pr2	Family
Veillonellaceae	Acidaminococcaceae	5.14596	Pr2	Family
Acidaminococcaceae	Veillonellaceae	5.14596	Pr2	Family
Bacteroidales fam. incertae sedis	Bacteria fam. incertae sedis	5.17313	Pr2	Family
Bacteria fam. incertae sedis	Bacteroidales fam. incertae sedis	5.17313	Pr2	Family
Clostridiales fam. incertae sedis	Clostridiales fam. Clostridiaceae/Ruminococcaceae	5.34891	Pr2	Family
Clostridiales fam. Clostridiaceae/Ruminococcaceae	Clostridiales fam. incertae sedis	5.34891	Pr2	Family
Oscillospiraceae	Eubacteriaceae	5.38727	Pr2	Family
Eubacteriaceae	Oscillospiraceae	5.38727	Pr2	Family
Veillonellaceae	Streptococcaceae	5.4494	Pr2	Family
Streptococcaceae	Veillonellaceae	5.4494	Pr2	Family
Peptostreptococcaceae	Clostridiales fam. incertae sedis	5.45674	Pr2	Family
Clostridiales fam. incertae sedis	Peptostreptococcaceae	5.45674	Pr2	Family
Veillonellaceae	Rikenellaceae	5.47228	Pr2	Family
Rikenellaceae	Veillonellaceae	5.47228	Pr2	Family
Oscillospiraceae	Akkermansiaceae	5.48305	Pr2	Family
Akkermansiaceae	Oscillospiraceae	5.48305	Pr2	Family
Clostridiales fam. incertae sedis	Bacteroidales fam. incertae sedis	5.51867	Pr2	Family
Bacteroidales fam. incertae sedis	Clostridiales fam. incertae sedis	5.51867	Pr2	Family
Clostridiales fam. incertae sedis	Akkermansiaceae	5.52105	Pr2	Family
Akkermansiaceae	Clostridiales fam. incertae sedis	5.52105	Pr2	Family
Clostridiales fam. incertae sedis	Clostridiales fam. Lachnospiraceae/Ruminococcaceae	5.52262	Pr2	Family
Clostridiales fam. Lachnospiraceae/Ruminococcaceae	Clostridiales fam. incertae sedis	5.52262	Pr2	Family
Veillonellaceae	Clostridiales fam. incertae sedis	5.52675	Pr2	Family
Clostridiales fam. incertae sedis	Veillonellaceae	5.52675	Pr2	Family
Staphylococcaceae	Clostridiales fam. incertae sedis	5.52932	Pr2	Family
Clostridiales fam. incertae sedis	Staphylococcaceae	5.52932	Pr2	Family
Peptoniphilaceae	Clostridiales fam. incertae sedis	5.53046	Pr2	Family
Clostridiales fam. incertae sedis	Peptoniphilaceae	5.53046	Pr2	Family
Eubacteriaceae	Clostridiales fam. incertae sedis	5.54355	Pr2	Family
Clostridiales fam. incertae sedis	Eubacteriaceae	5.54355	Pr2	Family
Ruminococcaceae	Bacteria fam. incertae sedis	5.54795	Pr2	Family
Bacteria fam. incertae sedis	Ruminococcaceae	5.54795	Pr2	Family
Enterobacteriaceae	Clostridiales fam. incertae sedis	5.56643	Pr2	Family
Clostridiales fam. incertae sedis	Enterobacteriaceae	5.56643	Pr2	Family
Lactobacillaceae	Clostridiales fam. incertae sedis	5.59221	Pr2	Family
Clostridiales fam. incertae sedis	Lactobacillaceae	5.59221	Pr2	Family
Odoribacteraceae	Clostridiales fam. incertae sedis	5.60956	Pr2	Family
Clostridiales fam. incertae sedis	Odoribacteraceae	5.60956	Pr2	Family
Clostridiales fam. incertae sedis	Streptococcaceae	5.61321	Pr2	Family
Streptococcaceae	Clostridiales fam. incertae sedis	5.61321	Pr2	Family
Erysipelotrichaceae	Clostridiales fam. incertae sedis	5.63805	Pr2	Family
Clostridiales fam. incertae sedis	Erysipelotrichaceae	5.63805	Pr2	Family
Oscillospiraceae	Lactobacillaceae	5.6414	Pr2	Family
Lactobacillaceae	Oscillospiraceae	5.6414	Pr2	Family
Firmicutes fam. Erysipelotrichaceae/Peptostreptococcaceae	Clostridiales fam. incertae sedis	5.64636	Pr2	Family
Clostridiales fam. incertae sedis	Firmicutes fam. Erysipelotrichaceae/Peptostreptococcaceae	5.64636	Pr2	Family
Oscillospiraceae	Clostridiales fam. Lachnospiraceae/Ruminococcaceae	5.64768	Pr2	Family
Clostridiales fam. Lachnospiraceae/Ruminococcaceae	Oscillospiraceae	5.64768	Pr2	Family
Staphylococcaceae	Oscillospiraceae	5.6499	Pr2	Family
Oscillospiraceae	Staphylococcaceae	5.6499	Pr2	Family
Veillonellaceae	Odoribacteraceae	5.68854	Pr2	Family
Odoribacteraceae	Veillonellaceae	5.68854	Pr2	Family
Veillonellaceae	Lactobacillaceae	5.6898	Pr2	Family
Lactobacillaceae	Veillonellaceae	5.6898	Pr2	Family
Veillonellaceae	Staphylococcaceae	5.70097	Pr2	Family
Staphylococcaceae	Veillonellaceae	5.70097	Pr2	Family
Peptoniphilaceae	Oscillospiraceae	5.70696	Pr2	Family
Oscillospiraceae	Peptoniphilaceae	5.70696	Pr2	Family
Streptococcaceae	Oscillospiraceae	5.71086	Pr2	Family
Oscillospiraceae	Streptococcaceae	5.71086	Pr2	Family
Veillonellaceae	Clostridiales fam. Lachnospiraceae/Ruminococcaceae	5.71359	Pr2	Family
Clostridiales fam. Lachnospiraceae/Ruminococcaceae	Veillonellaceae	5.71359	Pr2	Family
Eggerthellaceae	Catabacteriaceae	5.72039	Pr2	Family
Catabacteriaceae	Eggerthellaceae	5.72039	Pr2	Family
Eggerthellaceae	Acidaminococcaceae	5.72766	Pr2	Family
Acidaminococcaceae	Eggerthellaceae	5.72766	Pr2	Family
Veillonellaceae	Akkermansiaceae	5.73978	Pr2	Family
Akkermansiaceae	Veillonellaceae	5.73978	Pr2	Family
Veillonellaceae	Enterobacteriaceae	5.74932	Pr2	Family
Enterobacteriaceae	Veillonellaceae	5.74932	Pr2	Family
Oscillospiraceae	Odoribacteraceae	5.75908	Pr2	Family
Odoribacteraceae	Oscillospiraceae	5.75908	Pr2	Family
Clostridiales fam. incertae sedis	Catabacteriaceae	5.77266	Pr2	Family
Catabacteriaceae	Clostridiales fam. incertae sedis	5.77266	Pr2	Family
Veillonellaceae	Eubacteriaceae	5.77474	Pr2	Family
Eubacteriaceae	Veillonellaceae	5.77474	Pr2	Family
Oscillospiraceae	Erysipelotrichaceae	5.78768	Pr2	Family
Erysipelotrichaceae	Oscillospiraceae	5.78768	Pr2	Family
Eggerthellaceae	Christensenellaceae	5.78964	Pr2	Family
Christensenellaceae	Eggerthellaceae	5.78964	Pr2	Family
Oscillospiraceae	Enterobacteriaceae	5.79731	Pr2	Family
Enterobacteriaceae	Oscillospiraceae	5.79731	Pr2	Family
Veillonellaceae	Peptoniphilaceae	5.83765	Pr2	Family
Peptoniphilaceae	Veillonellaceae	5.83765	Pr2	Family
Rikenellaceae	Oscillospiraceae	5.85247	Pr2	Family
Oscillospiraceae	Rikenellaceae	5.85247	Pr2	Family
Veillonellaceae	Firmicutes fam. Erysipelotrichaceae/Peptostreptococcaceae	5.91098	Pr2	Family
Firmicutes fam. Erysipelotrichaceae/Peptostreptococcaceae	Veillonellaceae	5.91098	Pr2	Family
Veillonellaceae	Erysipelotrichaceae	5.91658	Pr2	Family
Erysipelotrichaceae	Veillonellaceae	5.91658	Pr2	Family
Oscillospiraceae	Firmicutes fam. Erysipelotrichaceae/Peptostreptococcaceae	5.93309	Pr2	Family
Firmicutes fam. Erysipelotrichaceae/Peptostreptococcaceae	Oscillospiraceae	5.93309	Pr2	Family
Clostridiales fam. incertae sedis	Christensenellaceae	5.94691	Pr2	Family
Christensenellaceae	Clostridiales fam. incertae sedis	5.94691	Pr2	Family
Eggerthellaceae	Clostridiales fam. incertae sedis	5.95079	Pr2	Family
Clostridiales fam. incertae sedis	Eggerthellaceae	5.95079	Pr2	Family
Eggerthellaceae	Bacteroidales fam. incertae sedis	5.95405	Pr2	Family
Bacteroidales fam. incertae sedis	Eggerthellaceae	5.95405	Pr2	Family
Ruminococcaceae	Firmicutes fam. Erysipelotrichaceae/Peptostreptococcaceae	5.95484	Pr2	Family
Firmicutes fam. Erysipelotrichaceae/Peptostreptococcaceae	Ruminococcaceae	5.95484	Pr2	Family
Veillonellaceae	Clostridiales fam. Clostridiaceae/Ruminococcaceae	5.96683	Pr2	Family
Clostridiales fam. Clostridiaceae/Ruminococcaceae	Veillonellaceae	5.96683	Pr2	Family
Oscillospiraceae	Acidaminococcaceae	5.97249	Pr2	Family
Acidaminococcaceae	Oscillospiraceae	5.97249	Pr2	Family
Veillonellaceae	Bacteroidales fam. incertae sedis	5.99557	Pr2	Family
Bacteroidales fam. incertae sedis	Veillonellaceae	5.99557	Pr2	Family
Oscillospiraceae	Catabacteriaceae	6.01107	Pr2	Family
Catabacteriaceae	Oscillospiraceae	6.01107	Pr2	Family
Ruminococcaceae	Clostridiales fam. incertae sedis	6.02444	Pr2	Family
Clostridiales fam. incertae sedis	Ruminococcaceae	6.02444	Pr2	Family
Veillonellaceae	Catabacteriaceae	6.13528	Pr2	Family
Catabacteriaceae	Veillonellaceae	6.13528	Pr2	Family
Ruminococcaceae	Acidaminococcaceae	6.14762	Pr2	Family
Acidaminococcaceae	Ruminococcaceae	6.14762	Pr2	Family
Veillonellaceae	Peptostreptococcaceae	6.15282	Pr2	Family
Peptostreptococcaceae	Veillonellaceae	6.15282	Pr2	Family
Oscillospiraceae	Christensenellaceae	6.1637	Pr2	Family
Christensenellaceae	Oscillospiraceae	6.1637	Pr2	Family
Sutterellaceae	Oscillospiraceae	6.22473	Pr2	Family
Oscillospiraceae	Sutterellaceae	6.22473	Pr2	Family
Veillonellaceae	Christensenellaceae	6.28489	Pr2	Family
Christensenellaceae	Veillonellaceae	6.28489	Pr2	Family
Oscillospiraceae	Clostridiales fam. incertae sedis	6.35661	Pr2	Family
Clostridiales fam. incertae sedis	Oscillospiraceae	6.35661	Pr2	Family
Ruminococcaceae	Peptostreptococcaceae	6.50563	Pr2	Family
Peptostreptococcaceae	Ruminococcaceae	6.50563	Pr2	Family
Ruminococcaceae	Clostridiales fam. Clostridiaceae/Ruminococcaceae	6.52856	Pr2	Family
Clostridiales fam. Clostridiaceae/Ruminococcaceae	Ruminococcaceae	6.52856	Pr2	Family
Clostridiales fam. incertae sedis	Bacteria fam. incertae sedis	6.5535	Pr2	Family
Bacteria fam. incertae sedis	Clostridiales fam. incertae sedis	6.5535	Pr2	Family
Sutterellaceae	Ruminococcaceae	6.55389	Pr2	Family
Ruminococcaceae	Sutterellaceae	6.55389	Pr2	Family
Oscillospiraceae	Bacteria fam. incertae sedis	6.58115	Pr2	Family
Bacteria fam. incertae sedis	Oscillospiraceae	6.58115	Pr2	Family
Sutterellaceae	Eggerthellaceae	6.58543	Pr2	Family
Eggerthellaceae	Sutterellaceae	6.58543	Pr2	Family
Ruminococcaceae	Akkermansiaceae	6.60528	Pr2	Family
Akkermansiaceae	Ruminococcaceae	6.60528	Pr2	Family
Ruminococcaceae	Enterobacteriaceae	6.61904	Pr2	Family
Enterobacteriaceae	Ruminococcaceae	6.61904	Pr2	Family
Eggerthellaceae	Bifidobacteriaceae	6.6564	Pr2	Family
Bifidobacteriaceae	Eggerthellaceae	6.6564	Pr2	Family
Ruminococcaceae	Erysipelotrichaceae	6.65693	Pr2	Family
Erysipelotrichaceae	Ruminococcaceae	6.65693	Pr2	Family
Oscillospiraceae	Bacteroidales fam. incertae sedis	6.66635	Pr2	Family
Bacteroidales fam. incertae sedis	Oscillospiraceae	6.66635	Pr2	Family
Veillonellaceae	Bacteria fam. incertae sedis	6.69479	Pr2	Family
Bacteria fam. incertae sedis	Veillonellaceae	6.69479	Pr2	Family
Streptococcaceae	Ruminococcaceae	6.70284	Pr2	Family
Ruminococcaceae	Streptococcaceae	6.70284	Pr2	Family
Ruminococcaceae	Eubacteriaceae	6.70653	Pr2	Family
Eubacteriaceae	Ruminococcaceae	6.70653	Pr2	Family
Ruminococcaceae	Clostridiales fam. Lachnospiraceae/Ruminococcaceae	6.72229	Pr2	Family
Clostridiales fam. Lachnospiraceae/Ruminococcaceae	Ruminococcaceae	6.72229	Pr2	Family
Ruminococcaceae	Odoribacteraceae	6.73447	Pr2	Family
Odoribacteraceae	Ruminococcaceae	6.73447	Pr2	Family
Staphylococcaceae	Ruminococcaceae	6.74558	Pr2	Family
Ruminococcaceae	Staphylococcaceae	6.74558	Pr2	Family
Rikenellaceae	Eggerthellaceae	6.75076	Pr2	Family
Eggerthellaceae	Rikenellaceae	6.75076	Pr2	Family
Ruminococcaceae	Lactobacillaceae	6.77084	Pr2	Family
Lactobacillaceae	Ruminococcaceae	6.77084	Pr2	Family
Firmicutes fam. Erysipelotrichaceae/Peptostreptococcaceae	Eggerthellaceae	6.80144	Pr2	Family
Eggerthellaceae	Firmicutes fam. Erysipelotrichaceae/Peptostreptococcaceae	6.80144	Pr2	Family
Staphylococcaceae	Eggerthellaceae	6.8087	Pr2	Family
Eggerthellaceae	Staphylococcaceae	6.8087	Pr2	Family
Ruminococcaceae	Rikenellaceae	6.81996	Pr2	Family
Rikenellaceae	Ruminococcaceae	6.81996	Pr2	Family
Enterobacteriaceae	Eggerthellaceae	6.82052	Pr2	Family
Eggerthellaceae	Enterobacteriaceae	6.82052	Pr2	Family
Ruminococcaceae	Peptoniphilaceae	6.83261	Pr2	Family
Peptoniphilaceae	Ruminococcaceae	6.83261	Pr2	Family
Eggerthellaceae	Akkermansiaceae	6.93434	Pr2	Family
Akkermansiaceae	Eggerthellaceae	6.93434	Pr2	Family
Eggerthellaceae	Clostridiales fam. Lachnospiraceae/Ruminococcaceae	6.94213	Pr2	Family
Clostridiales fam. Lachnospiraceae/Ruminococcaceae	Eggerthellaceae	6.94213	Pr2	Family
Streptococcaceae	Eggerthellaceae	6.9573	Pr2	Family
[truncated: 57,327 more rows]

## Sheet: Figure 5c
Number_of_media	Count	Donor
[truncated: 56 more rows]

[truncated: 4 more sheets: Figure 6c, Figure 6d, Figure 6e, Figure 6f]
